# Supplementary material for: Multi-breed genomic predictions and functional variants for fertility of tropical bulls
Source: PLoS One. 2023 Jan 26;18(1):e0279398. doi: 10.1371/journal.pone.0279398 (PMC9879470; doi:10.1371/journal.pone.0279398)
Supplement: S1 Data — (GZ) [file pone.0279398.s002.gz › ZScore.txt]

SNP_Number	WT	COND	SC	SHEATH	DENS	MASS	MOT	PNS	PD	MP
SNP_1	0.9048	1.0573	0.9299	0.3949	-0.4556	-0.9065	-1.9358	-0.1736	-0.1555	-0.4790
SNP_2	-0.0804	0.3829	0.7652	-0.6126	0.9142	-0.1004	-1.0098	-0.2860	0.4105	0.2320
SNP_3	-0.8714	-0.9769	-0.7660	-0.2521	1.4377	1.3543	2.1178	0.2859	0.5522	-0.4472
SNP_4	0.0784	0.2144	0.9315	-1.0027	1.6301	1.4880	1.4021	0.8673	-1.0882	0.0977
SNP_5	-0.8844	-0.4547	-0.3783	-1.7219	1.2489	1.4478	0.9585	0.1975	0.4608	0.1167
SNP_6	0.8839	0.4504	0.3720	1.7251	-1.2529	-1.4497	-0.9543	-0.1987	-0.4520	-0.1240
SNP_7	0.6234	0.7220	-0.4135	0.2686	-2.0478	-1.3239	-1.5854	-0.0847	-0.6515	0.0794
SNP_8	-0.0790	-0.2188	-0.9378	1.0059	-1.6341	-1.4899	-1.3979	-0.8685	1.0970	-0.1050
SNP_9	-1.0104	-0.5109	0.3339	-1.6803	2.0042	0.6524	0.2627	0.1795	0.3468	0.1454
SNP_10	-0.0864	-0.1947	-0.7133	-1.5655	0.7685	0.8774	-0.9908	-0.3267	0.1122	0.1729
SNP_11	-0.6405	-0.8368	-1.2369	-0.1870	-0.4061	-0.4971	0.0514	-0.2599	0.4456	0.2873
SNP_12	-0.7655	-0.9410	-0.2162	-0.0385	0.6256	-0.9502	-0.4654	-0.1084	0.2608	0.1655
SNP_13	-0.3028	-0.2212	-1.1348	1.0314	-1.9665	-1.5785	-1.4383	-0.8348	1.0841	-0.1459
SNP_14	0.0240	0.5556	1.0800	-1.8642	1.5324	1.9782	0.5776	0.6754	-0.4288	-0.3213
SNP_15	-0.9171	0.4840	-1.2817	-1.8160	-0.1521	-0.1214	-1.3434	0.5492	0.1063	0.6691
SNP_16	-0.6426	-0.2982	-1.6022	-1.4646	-1.3837	-0.7193	-0.0126	0.5752	-0.6148	0.2794
SNP_17	0.6421	0.2939	1.5960	1.4679	1.3797	0.7174	0.0168	-0.5763	0.6236	-0.2867
SNP_18	-1.0896	-0.0086	-1.7821	-0.3706	-1.1558	-0.4439	-0.6584	1.0960	-1.0796	0.5108
SNP_19	0.6421	0.2939	1.5960	1.4679	1.3797	0.7174	0.0168	-0.5763	0.6236	-0.2867
SNP_20	-0.8791	-0.7305	-1.9476	0.1808	-1.7305	-0.8691	-0.4070	0.3797	-0.9983	0.3053
SNP_21	0.8252	0.6376	1.9434	-0.2732	1.7944	0.8958	0.2922	-0.5335	1.2048	-0.3876
SNP_22	1.3338	0.9908	1.7242	1.7530	0.5874	1.0155	1.2083	-1.0385	0.9336	-0.0517
SNP_23	1.1636	0.4752	1.6867	1.1062	0.5133	0.0592	1.8270	-0.4242	-0.0612	-0.5256
SNP_24	-1.5889	-0.3249	-0.2348	-0.1876	0.4790	-0.0643	-0.8137	0.7366	0.9086	-0.6482
SNP_25	0.4799	-0.1214	0.2683	-0.2193	-0.7946	-0.5657	1.7533	0.0407	-0.5478	-0.0406
SNP_26	-1.4105	-0.7508	-2.0160	0.3209	-0.9534	-0.2488	-2.0653	0.2696	-0.3611	0.5291
SNP_27	-1.4105	-0.7508	-2.0160	0.3209	-0.9534	-0.2488	-2.0653	0.2696	-0.3611	0.5291
SNP_28	1.1096	0.4913	1.7312	0.9956	0.4146	-0.0020	1.6755	-0.4048	-0.1023	-0.5063
SNP_29	-0.6387	-0.1046	-1.3654	-0.3100	-1.7497	-0.2704	-0.5271	0.1204	-0.6239	0.5160
SNP_30	-0.6841	-0.1808	-1.1800	-0.3386	-1.6388	-0.1221	-0.3824	0.2970	-0.9067	0.6782
SNP_31	-0.2608	0.2655	0.0658	1.1189	-1.1915	0.1298	-0.3633	0.3726	-1.2318	0.6791
SNP_32	0.3675	0.9247	0.2587	1.1698	-1.3225	0.0892	-0.1971	0.2401	-1.2112	0.7733
SNP_33	0.3142	0.8361	0.2607	1.0742	-1.2546	0.1179	-0.3161	0.0875	-1.0135	0.6984
SNP_34	-0.4232	-0.5707	-0.4617	2.1960	-1.3399	-0.9687	-0.1422	-0.6505	-0.2921	0.6255
SNP_35	0.6586	-0.3056	0.7248	-1.0398	0.6052	0.5250	-0.7469	0.8807	-0.7211	-0.4727
SNP_36	-0.3016	0.1292	0.3979	1.3932	-0.0030	-1.2156	-0.4849	-1.1216	0.7281	0.3736
SNP_37	-0.7040	0.7489	-0.4969	1.7840	-1.6350	-0.4638	-0.0925	-0.0377	-0.6230	0.5446
SNP_38	-0.0883	0.3169	0.4241	0.6865	-0.2298	-0.9099	0.2542	-0.5014	0.2161	0.1888
SNP_39	0.0198	0.8850	0.5579	2.3050	0.5945	-0.2744	0.0939	-0.9184	0.9798	-0.7859
SNP_40	0.0754	-0.5972	2.0159	-0.5403	1.9864	0.6883	0.2106	1.2851	-0.9891	-0.5973
SNP_41	0.0162	-0.5489	-0.7827	-2.5100	0.1341	0.4984	-0.1033	0.5770	-0.5205	-0.0404
SNP_42	0.3010	-0.1335	-0.4042	-1.3900	-0.0010	1.2137	0.4890	1.1204	-0.7193	-0.3809
SNP_43	-1.9504	0.3683	-1.0292	0.4264	-1.4880	-1.4982	1.6312	0.4838	-0.7056	-0.5657
SNP_44	0.4575	-0.0278	-0.3631	-1.6154	0.1077	1.4047	0.2628	1.3080	-0.9767	-0.3458
SNP_45	-0.9519	-0.4033	-1.8726	-1.6574	-0.6801	-0.5329	0.2820	0.9694	-0.4996	-0.5333
SNP_46	1.1127	0.1015	1.0887	1.6829	0.5355	-0.1325	-0.7152	-0.4654	-0.2917	0.5240
SNP_47	-0.9611	-0.4018	-1.8660	-1.6561	-0.6890	-0.5430	0.2570	0.9379	-0.4665	-0.5521
SNP_48	0.9605	0.3975	1.8598	1.6593	0.6851	0.5411	-0.2529	-0.9391	0.4753	0.5448
SNP_49	-0.7705	-1.1121	-0.9469	-2.5302	0.3441	0.2391	-1.6280	1.9474	-0.5478	-0.2913
SNP_50	1.1448	1.0119	0.7689	1.9775	-0.3054	-0.7695	0.9001	-2.1018	-0.0913	0.8152
SNP_51	0.5654	0.9077	0.9229	2.4813	-0.4681	-0.2917	1.6229	-2.0100	0.6674	0.2098
SNP_52	-0.3046	-1.1257	-0.9068	-0.9636	-0.1967	-0.0357	-1.2420	1.1441	-1.0929	-0.9062
SNP_53	1.0662	0.9466	2.0314	0.5468	0.7426	0.0048	0.8623	-1.2078	0.7134	0.8640
SNP_54	0.2874	0.5558	-0.8855	-0.0042	-0.8030	0.1288	-1.3557	0.2659	-1.0469	-0.1759
SNP_55	0.3040	1.1214	0.9006	0.9669	0.1927	0.0338	1.2462	-1.1453	1.1017	0.8989
SNP_56	0.6203	1.4054	1.2071	0.8217	0.1299	0.0771	1.1812	-1.7823	1.5974	1.2001
SNP_57	0.6108	0.8585	1.0995	0.9953	0.6927	0.1263	1.1969	-1.0065	0.5066	0.9667
SNP_58	-0.7306	-1.5947	-1.3086	-0.3825	-0.0754	-0.0904	-1.5251	1.8480	-1.7639	-1.1048
SNP_59	0.6471	0.9958	-0.3060	-0.0308	-0.0465	-0.1890	1.5127	-1.3766	2.2328	0.2576
SNP_60	0.3040	1.1214	0.9006	0.9669	0.1927	0.0338	1.2462	-1.1453	1.1017	0.8989
SNP_61	-0.6114	-0.8628	-1.1057	-0.9921	-0.6967	-0.1283	-1.1928	1.0053	-0.4978	-0.9740
SNP_62	0.2308	0.5216	-0.6829	0.5670	0.0683	-0.2582	1.2657	-0.7361	1.6689	0.0331
SNP_63	0.3040	1.1214	0.9006	0.9669	0.1927	0.0338	1.2462	-1.1453	1.1017	0.8989
SNP_64	0.4636	0.6934	0.9020	1.1149	0.1913	-0.0366	1.1173	-0.6329	-0.0024	1.2199
SNP_65	0.6108	0.8585	1.0995	0.9953	0.6927	0.1263	1.1969	-1.0065	0.5066	0.9667
SNP_66	0.2225	-0.7744	0.1663	-1.5711	1.3833	0.4966	0.7615	0.5105	0.5141	-0.7359
SNP_67	-0.1907	-1.0540	-1.2945	-0.3431	1.6216	-0.1183	-1.3857	0.5296	0.1173	-1.3319
SNP_68	-0.4445	-1.1868	-1.8946	-0.2566	-2.1760	-0.6299	-0.8156	0.6230	-1.0212	-1.0153
SNP_69	-0.6862	0.2806	1.1538	1.3035	-0.4447	-1.2581	-1.0375	-0.5991	-0.2058	0.7276
SNP_70	-0.6862	0.2806	1.1538	1.3035	-0.4447	-1.2581	-1.0375	-0.5991	-0.2058	0.7276
SNP_71	-1.0066	-0.3949	0.0412	-0.1189	0.4349	0.2158	0.3942	0.3201	-0.4699	0.3135
SNP_72	-1.0066	-0.3949	0.0412	-0.1189	0.4349	0.2158	0.3942	0.3201	-0.4699	0.3135
SNP_73	-0.1478	0.3056	0.8903	0.9414	-0.8617	-0.2757	0.2200	-0.2594	-0.2801	0.1880
SNP_74	-0.2761	0.6544	0.8253	0.9163	-0.9827	-0.5118	0.4285	-0.2272	-0.2345	0.3786
SNP_75	-0.2153	0.3281	0.8969	1.0993	-0.8022	-0.3016	0.1609	-0.3070	-0.2066	0.1752
SNP_76	1.3275	0.9507	-1.1309	-0.3953	0.4835	1.0180	0.0704	0.1222	-0.3562	-0.0756
SNP_77	1.0061	0.3906	-0.0475	0.1221	-0.4388	-0.2177	-0.3901	-0.3213	0.4787	-0.3208
SNP_78	-1.4178	-0.6810	1.0029	0.4862	-0.6191	-1.2715	0.0869	-0.1375	0.4521	0.2507
SNP_79	-1.0066	-0.3949	0.0412	-0.1189	0.4349	0.2158	0.3942	0.3201	-0.4699	0.3135
SNP_80	-0.0115	0.6414	1.3497	1.2437	0.2477	-0.0464	0.3883	-0.6164	-0.0073	0.4743
SNP_81	-0.3565	0.6972	1.1159	0.7210	0.1182	-0.1439	0.1308	-0.4043	-0.2554	0.4422
SNP_82	0.3559	-0.7015	-1.1222	-0.7178	-0.1222	0.1420	-0.1266	0.4031	0.2643	-0.4495
SNP_83	-1.2077	0.7209	0.5898	-0.5619	0.4250	0.2619	1.1701	-0.5637	-0.1520	0.5992
SNP_84	0.0250	-0.5120	-0.1566	0.1559	-0.4924	-0.4944	-1.2926	0.7788	-1.0144	-0.0101
SNP_85	-1.4656	0.4642	1.3274	-0.0509	0.7864	0.1087	1.2877	-0.2167	-0.0987	-0.2951
SNP_86	0.6760	-1.1017	-1.2705	-0.9309	0.0570	0.4772	-0.4483	0.0273	1.0734	-0.3101
SNP_87	0.5373	-0.2697	-1.5772	-0.6557	-0.0209	0.4724	-0.3141	0.7972	-0.3991	-0.6030
SNP_88	-0.8475	-0.2710	-1.0796	0.4249	0.1811	-1.2937	-2.6948	-1.0717	0.3562	1.5559
SNP_89	0.4893	1.1255	0.6322	-0.8309	0.3064	-0.1541	-0.4918	-1.0643	-0.6220	1.0696
SNP_90	0.3308	0.5167	1.0754	1.2049	-0.0322	0.0117	-0.7577	-0.8654	0.5749	0.4438
SNP_91	1.8427	0.7347	-0.5243	0.6250	-0.4430	0.4296	1.4155	-1.2692	1.4522	-1.1648
SNP_92	0.5794	0.7162	0.0746	0.3089	-1.1239	0.5025	1.3460	2.0689	-0.1552	-0.6815
SNP_93	-1.7601	-0.4486	-0.2330	-0.6676	0.5886	-0.3036	-1.7482	0.3468	-1.1698	0.3176
SNP_94	-0.1446	0.6169	-0.2455	1.1170	-0.1827	1.2510	1.6868	1.7150	0.3179	-1.0153
SNP_95	-1.2919	0.5673	0.2443	0.3269	0.1987	-0.1635	-0.2791	-0.5681	-0.2520	0.7812
SNP_96	-0.3563	0.9653	1.0924	-0.2310	1.4420	0.2987	-1.1189	-0.5448	-0.6846	1.4298
SNP_97	-1.5569	-0.5522	-2.4751	0.1533	-1.0649	0.3837	0.7899	2.4710	-0.4726	-1.7310
SNP_98	-1.5569	-0.5522	-2.4751	0.1533	-1.0649	0.3837	0.7899	2.4710	-0.4726	-1.7310
SNP_99	-1.0513	0.2361	-1.7458	0.3515	-0.3190	0.8688	1.4645	2.0284	-0.5689	-0.7902
SNP_100	-0.6370	0.5895	-1.4593	0.5470	-0.1407	1.0856	1.5848	1.8926	-0.1491	-0.7971
SNP_101	0.6364	-0.5938	1.4530	-0.5437	0.1367	-1.0875	-1.5807	-1.8938	0.1579	0.7898
SNP_102	0.6643	-0.5841	1.4781	-0.5304	0.1602	-1.0773	-1.5835	-1.8906	0.1630	0.7681
SNP_103	0.3562	0.7555	0.3083	1.4486	1.8176	1.4385	1.8615	1.2355	0.3132	-0.5129
SNP_104	0.7734	-0.5774	1.5008	-0.4541	0.0973	-0.9459	-1.5774	-1.9617	0.4608	0.7893
SNP_105	-0.1045	0.0146	-0.5642	0.7398	-0.0146	-0.2629	0.8586	2.3144	-1.2746	-0.2411
SNP_106	1.1016	-0.3767	0.8485	-0.5089	-0.2639	-0.3727	-0.6144	-1.9141	0.2734	0.9167
SNP_107	-0.9518	0.4571	-0.7844	0.1188	0.4369	0.7197	0.9687	2.2906	-0.4599	-1.1882
SNP_108	1.0636	-0.3713	0.7993	-0.4716	-0.3420	-0.4169	-0.6441	-1.9739	0.3038	0.9546
SNP_109	1.2846	-0.4933	0.7641	-0.7576	1.1023	1.0135	0.0203	-1.5780	1.0074	0.2224
SNP_110	0.9023	-0.2138	0.8236	0.0538	0.1435	-0.2457	-0.0515	-1.5248	-0.4104	1.3412
SNP_111	-0.8360	0.1780	-0.9372	-0.2124	0.0536	0.5489	0.2232	1.6986	0.3543	-1.5086
SNP_112	0.8354	-0.1823	0.9309	0.2156	-0.0576	-0.5508	-0.2191	-1.6998	-0.3455	1.5013
SNP_113	1.0276	-0.4093	0.8113	-0.4986	-0.3816	-0.4512	-0.6720	-1.9902	0.3206	0.9343
SNP_114	0.3896	0.1135	-0.5952	0.5288	-0.5285	0.2195	0.4864	1.5781	-0.2195	-0.3171
SNP_115	0.3337	0.1296	0.5115	-1.4107	-2.2951	-1.7555	-1.9381	-2.3015	0.0100	1.2927
SNP_116	-0.3454	-0.0799	0.7372	-0.6866	0.7197	0.0782	-0.3814	-1.2256	0.0635	0.1330
SNP_117	-0.9698	0.3360	-0.6385	-0.8912	-2.2897	-1.7989	-1.6190	-0.6582	0.0553	0.2999
SNP_118	-0.9764	-0.0508	-0.5769	-0.1070	-0.3335	-0.0867	0.1236	2.0575	-0.3440	-1.0692
SNP_119	-0.0774	-0.5911	-0.3402	0.5793	1.7313	1.5280	1.5696	2.7696	-0.2152	-1.5622
SNP_120	0.9825	-0.7636	0.0858	0.8828	-0.1736	0.2550	0.4413	-0.7441	0.6216	0.4870
SNP_121	0.0012	-1.0696	-0.2629	-0.6217	0.6374	1.4742	1.5726	1.2428	0.1410	-1.4078
SNP_122	0.5336	0.2536	0.1772	-0.8045	-0.8513	-0.6289	-0.3707	0.2703	-0.4940	0.2790
SNP_123	1.7288	0.0810	-1.1502	-1.1319	-0.9771	0.1551	1.8599	0.8428	0.5322	-0.8462
SNP_124	-0.7288	0.1995	-0.1663	1.4932	0.2736	0.0201	-0.1101	-0.7277	-0.0327	0.7981
SNP_125	-0.5611	-0.2589	-0.2752	0.8514	0.9015	0.6128	0.2016	-0.3361	0.5347	-0.1698
SNP_126	-1.5141	-0.3800	0.1266	-0.7998	0.7642	-0.3312	-1.8574	0.1989	-0.9728	0.1268
SNP_127	-0.5341	-0.2579	-0.1835	0.8077	0.8474	0.6270	0.3748	-0.2715	0.5028	-0.2863
SNP_128	1.0693	-0.3939	0.7697	0.1802	-0.5433	-1.1062	-1.0692	-0.4673	0.0940	0.4480
SNP_129	0.5336	0.2536	0.1772	-0.8045	-0.8513	-0.6289	-0.3707	0.2703	-0.4940	0.2790
SNP_130	-0.5341	-0.2579	-0.1835	0.8077	0.8474	0.6270	0.3748	-0.2715	0.5028	-0.2863
SNP_131	-0.5341	-0.2579	-0.1835	0.8077	0.8474	0.6270	0.3748	-0.2715	0.5028	-0.2863
SNP_132	0.1164	0.3003	0.4650	1.9695	0.5587	-0.3034	-0.4548	-1.4505	0.3978	0.8398
SNP_133	-0.2164	0.0878	-0.8512	1.1802	-0.7939	-0.3307	0.7199	-0.5124	0.4418	-0.0349
SNP_134	-1.0248	-0.3720	0.3275	0.4964	2.0267	0.1472	-0.2417	-0.5914	-0.0590	-0.7124
SNP_135	1.3077	-0.7045	-0.0633	-0.8023	-0.7768	-0.0939	-0.7214	0.4963	-1.3625	0.6249
SNP_136	1.9174	0.2888	-0.0306	0.4865	-0.3564	-1.0759	-1.9513	0.1316	0.5312	0.8262
SNP_137	-1.9365	0.1471	0.1569	1.2430	0.6749	-0.0522	0.2517	-0.3009	0.1612	-0.3136
SNP_138	-1.3735	0.0163	0.2443	0.9829	0.8018	0.1617	1.3561	-0.6803	0.1297	-1.0286
SNP_139	1.6305	0.0048	-0.0171	-1.0835	-0.3478	-0.2292	-1.2893	1.1229	-0.6612	0.6964
SNP_140	-2.0638	-0.0401	-0.2177	-0.3034	-0.0966	0.8089	1.0846	-0.1985	1.2132	-0.1762
SNP_141	-2.6212	-1.5454	-0.4408	-1.0209	1.7830	1.7911	0.0573	0.4983	1.1525	-0.5356
SNP_142	-0.6467	1.0101	-0.0406	-0.0342	0.6657	-0.0378	-0.2105	-1.4452	-0.2571	2.0238
SNP_143	-0.0897	0.1131	-0.0635	-0.5194	0.3020	0.7301	0.3611	0.8323	-0.6121	0.2228
SNP_144	0.9665	-0.0544	0.6946	0.5066	0.8277	0.3299	-0.2037	0.2171	0.4594	-0.4702
SNP_145	-3.1039	-0.6799	0.7771	1.4620	0.2310	-0.0987	-0.0840	-0.9761	-0.4009	0.7036
SNP_146	0.8943	-0.2006	0.8349	0.5113	0.8083	0.2788	-0.2176	0.0599	0.5014	-0.2268
SNP_147	3.5930	0.6492	0.3345	1.7666	0.1590	-1.2226	-1.4944	-0.5047	1.3334	0.2721
SNP_148	1.5924	-0.7375	1.4142	1.4755	1.2670	0.7026	0.3485	0.4020	0.7993	-0.5290
SNP_149	1.9172	0.1845	-0.2957	0.2962	-0.0910	-0.1422	0.1373	0.1605	0.8946	-0.9207
SNP_150	-1.4435	0.1267	0.1057	-0.1837	0.7188	0.7128	0.0037	0.5373	-1.0030	0.4624
SNP_151	2.8060	0.1938	-0.8566	0.0519	-0.3832	-0.9600	0.1246	-0.3413	1.0768	-1.3466
SNP_152	-1.5445	-0.0416	0.2630	-0.0956	0.5891	0.6604	0.0595	0.3793	-0.8881	0.5728
SNP_153	-1.4854	-0.0650	0.2215	0.3500	0.4861	0.3084	-0.1637	0.3153	-0.6647	0.6075
SNP_154	-1.5359	-0.0029	0.2512	-0.1062	0.6323	0.6864	0.0707	0.3614	-0.8961	0.5699
SNP_155	-1.5359	-0.0029	0.2512	-0.1062	0.6323	0.6864	0.0707	0.3614	-0.8961	0.5699
SNP_156	1.0605	-0.4989	-0.6598	0.2528	-0.8246	-1.0253	-0.1085	0.5118	0.1248	-1.3925
SNP_157	-1.3900	-0.1602	0.3361	-0.1242	0.6440	0.7022	0.2632	0.4152	-0.8631	0.6417
SNP_158	1.5354	-0.0015	-0.2575	0.1095	-0.6362	-0.6883	-0.0666	-0.3626	0.9049	-0.5772
SNP_159	-1.5359	-0.0029	0.2512	-0.1062	0.6323	0.6864	0.0707	0.3614	-0.8961	0.5699
SNP_160	-1.5359	-0.0029	0.2512	-0.1062	0.6323	0.6864	0.0707	0.3614	-0.8961	0.5699
SNP_161	-1.5359	-0.0029	0.2512	-0.1062	0.6323	0.6864	0.0707	0.3614	-0.8961	0.5699
SNP_162	1.3743	0.2352	0.4067	-0.2968	-1.5038	-1.7976	-1.4374	-0.2395	-0.2010	0.3399
SNP_163	1.3740	0.2284	0.4016	-0.1962	-1.5734	-1.8473	-1.4036	-0.3076	-0.0927	0.3402
SNP_164	-0.6556	0.1557	0.1296	-0.3507	0.8119	0.2562	-0.3697	0.0593	-0.1185	-0.4292
SNP_165	0.6550	-0.1600	-0.1359	0.3540	-0.8159	-0.2582	0.3738	-0.0605	0.1274	0.4219
SNP_166	0.5429	-0.7192	-1.4341	0.6653	-0.1865	-0.4473	0.0570	-0.3048	-0.7621	1.5530
SNP_167	-0.8814	1.5241	-1.7155	-0.4770	-1.4075	0.2547	0.4423	0.2846	-0.4745	-0.0273
SNP_168	0.8084	-0.8672	-2.2625	-0.3216	0.5552	-0.1936	-0.4502	0.2008	-1.1443	1.2802
SNP_169	-2.3751	-0.6430	0.3416	0.0287	0.5947	0.5965	0.8873	0.7412	-0.3388	-0.8288
SNP_170	1.1439	-0.8355	0.8986	0.4526	0.6632	-0.4271	-0.0551	0.5256	-0.4175	0.0893
SNP_171	0.4447	-0.1943	3.8805	-0.3213	1.1180	-0.5963	-0.1887	-0.2243	0.6628	-0.4638
SNP_172	-1.2041	0.8352	-0.9516	-0.4281	-0.6600	0.4378	0.0625	-0.5490	0.4116	-0.1100
SNP_173	2.2976	0.3352	1.5714	-0.6028	0.0122	-0.6502	-0.6580	-0.1695	0.2542	0.1389
SNP_174	-0.8260	0.3997	-3.8764	0.2738	-1.0122	0.5047	0.2898	0.4224	-0.7199	0.3878
SNP_175	1.1791	-0.8432	0.8792	0.4044	0.6097	-0.4616	-0.1145	0.4472	-0.3781	0.2718
SNP_176	0.6038	-0.8736	-2.4624	0.1872	0.6125	0.3256	-0.3045	0.0321	-0.5131	1.0982
SNP_177	0.6038	-0.8736	-2.4624	0.1872	0.6125	0.3256	-0.3045	0.0321	-0.5131	1.0982
SNP_178	-0.4397	0.8256	-0.1590	-0.4525	-0.3082	0.1781	-0.6245	0.1392	-0.2292	-0.1501
SNP_179	-1.2224	0.6980	-0.9083	-0.1512	-0.6801	0.4887	0.2532	-0.5105	0.5159	-0.3713
SNP_180	-0.3681	-0.6362	0.7758	0.3500	0.7599	0.7395	0.2818	0.8401	-1.1739	0.5507
SNP_181	1.1896	-0.8085	0.8285	0.4347	0.6356	-0.4328	-0.1254	0.4270	-0.3942	0.2748
SNP_182	1.1896	-0.8085	0.8285	0.4347	0.6356	-0.4328	-0.1254	0.4270	-0.3942	0.2748
SNP_183	-1.1901	0.8042	-0.8347	-0.4314	-0.6396	0.4308	0.1295	-0.4282	0.4030	-0.2821
SNP_184	-1.0673	-0.2100	-0.4463	-0.3651	0.1305	1.3709	0.6503	0.7724	-0.6171	-0.4124
SNP_185	0.4356	0.2129	-0.2128	0.3244	-1.0184	-0.4674	-0.5358	-0.3790	0.9847	-0.9732
SNP_186	-0.7899	-0.4134	0.0051	0.0366	0.7380	0.6120	0.3888	0.5272	-0.6954	0.5214
SNP_187	0.3530	0.1943	-0.1592	-0.6167	0.0035	-0.6101	0.4323	-0.4015	2.4223	-1.6584
SNP_188	1.1445	-0.7265	0.7993	0.3614	0.7495	-0.3071	-0.1688	0.2944	-0.3428	0.3023
SNP_189	0.0840	0.3532	-0.5509	0.6037	-0.7998	-0.3328	-0.7230	-0.3711	-1.2367	1.1035
SNP_190	0.3891	0.4288	-0.7703	-0.1970	-0.7123	-0.8224	-0.2319	-0.8182	1.2477	-0.5226
SNP_191	1.7482	-0.4377	0.5345	0.5869	0.5300	0.1465	0.4261	0.3511	-0.3231	0.3646
SNP_192	1.1826	-0.6419	0.7903	0.3020	0.7425	-0.3448	-0.2362	0.2243	-0.2234	0.2601
SNP_193	-2.1661	0.1167	-0.7087	-0.8654	-0.7944	0.1536	-0.2820	0.2884	-0.1982	-0.4367
SNP_194	-2.1661	0.1167	-0.7087	-0.8654	-0.7944	0.1536	-0.2820	0.2884	-0.1982	-0.4367
SNP_195	1.6083	0.5929	1.0796	-0.1716	0.5392	0.1628	-0.2217	0.5721	-1.2266	0.5357
SNP_196	1.4230	-0.1681	0.0304	-0.3683	0.4974	0.2950	0.0772	-0.6372	0.6839	0.5200
SNP_197	1.1741	-0.6084	0.8176	0.3058	0.8191	-0.2662	-0.1861	0.2332	-0.2429	0.2400
SNP_198	3.2279	0.8005	-1.7965	-0.8898	0.2952	0.7086	2.1952	0.8056	-0.5056	0.3269
SNP_199	-1.5806	-0.8771	1.0099	1.4606	-0.2220	-0.4710	-0.6072	-0.4323	-0.3448	0.3811
SNP_200	-1.5806	-0.8771	1.0099	1.4606	-0.2220	-0.4710	-0.6072	-0.4323	-0.3448	0.3811
SNP_201	1.4668	0.6881	-1.1425	-0.5628	-0.0866	-0.2301	-0.5288	-0.7792	0.3266	0.6718
SNP_202	2.8508	0.3166	1.5241	-0.1921	0.8780	-0.7116	-0.0085	-0.8804	1.6989	-0.4362
SNP_203	1.9386	1.1434	-2.0571	0.4079	-0.8378	-0.9990	-0.6776	-0.6043	-1.2994	2.3184
SNP_204	-2.6386	-0.6020	1.8795	-0.4737	0.9201	0.0954	-0.2169	-0.2129	2.3309	-1.7326
SNP_205	2.8514	0.6360	-1.7201	0.1472	-0.6719	-0.6231	0.0320	-0.1331	-1.2613	1.0391
SNP_206	-1.6089	-1.5126	2.5863	0.3371	1.2009	0.3378	-0.3897	0.5810	0.6183	-0.9024
SNP_207	1.1537	-0.3032	-0.5602	-0.1019	0.6801	-0.1684	-0.4709	-1.9601	0.1496	1.4406
SNP_208	-2.8075	-0.0410	0.5879	-0.5073	-0.1255	0.0536	-0.0717	0.9122	0.2096	-1.5251
SNP_209	1.1614	0.5692	-0.0543	1.1388	-0.7489	-1.0849	0.2892	-2.9417	1.4295	1.5622
SNP_210	0.7703	-0.3882	-0.7569	-0.8832	1.6166	0.6973	0.0412	0.8453	-0.7534	1.3014
SNP_211	1.4249	0.3935	0.7457	1.4309	-0.1098	-1.0314	-0.4401	-2.0168	0.1749	1.7076
SNP_212	-0.7344	-0.5461	0.4079	0.0847	1.2461	1.0409	0.4723	0.5495	-0.7959	0.6239
SNP_213	-0.7618	0.0361	0.0262	-1.2208	2.1541	1.0617	1.1977	0.5961	-0.2638	0.2868
SNP_214	-1.0151	0.0796	-0.5690	-1.1800	1.4478	1.1379	1.1570	-0.4528	0.8031	0.6527
SNP_215	-1.0147	-0.0173	-0.3323	-0.9823	1.5045	1.4417	0.5804	-0.4186	0.5123	1.0923
SNP_216	1.0074	0.0086	0.3161	0.9841	-1.4991	-1.4207	-0.5019	0.5006	-0.5726	-1.2142
SNP_217	0.8766	-0.9357	-0.4951	-1.2499	2.0581	2.0396	0.1941	1.0958	-0.8110	1.1710
SNP_218	0.7347	-1.4441	-0.6900	-1.3510	2.1303	2.0622	0.8257	1.2114	-0.6574	0.4939
SNP_219	0.6909	0.0635	-0.0317	0.2331	3.0678	1.6012	0.7859	0.1300	0.0308	1.6667
SNP_220	0.6291	-0.5425	-0.0158	-0.8609	2.7289	1.6067	0.4958	0.7897	-0.3609	1.2930
SNP_221	0.6784	0.1034	-0.0324	0.0901	2.8678	1.2617	0.4835	0.0892	0.0976	1.5210
SNP_222	0.1711	0.8481	0.5353	2.4240	-2.0891	-1.6275	-0.4746	-1.3784	1.8623	-1.6337
SNP_223	-0.2104	-0.3686	0.1962	0.8433	-1.7894	-0.5735	-0.2717	-0.6105	1.5265	-1.9032
SNP_224	0.2098	0.3643	-0.2025	-0.8401	1.7854	0.5716	0.2758	0.6093	-1.5177	1.8959
SNP_225	0.5558	1.0975	0.6109	2.0007	-1.9375	-1.6277	-0.3692	-1.4356	1.6333	-1.3029
SNP_226	0.6159	-0.5605	-0.0512	-0.8505	2.6674	1.5144	0.4210	0.7698	-0.3858	1.3382
SNP_227	0.6257	0.5980	-0.3110	0.0201	-1.3173	-1.0291	-0.4786	-0.5907	0.8702	-0.5429
SNP_228	-1.9005	-0.7707	0.5421	-0.5590	-0.0370	0.2045	0.0829	1.7876	0.1736	-2.4399
SNP_229	-0.6570	-0.5732	0.4010	0.0735	1.2757	0.9935	0.4447	0.6003	-0.8971	0.6207
SNP_230	-2.2857	0.0489	-0.3837	-1.8172	-0.4957	0.3191	0.4577	1.4032	0.1886	-1.6608
SNP_231	3.0578	0.4485	0.3822	1.2554	0.9200	-0.0975	-0.3720	-1.4998	0.2703	1.9161
SNP_232	2.6272	0.9122	0.8924	1.6626	-0.1227	-0.6126	-0.3341	-1.8054	0.3378	1.4234
SNP_233	0.6565	0.5689	-0.4072	-0.0702	-1.2797	-0.9954	-0.4406	-0.6015	0.9059	-0.6280
SNP_234	-0.9908	-0.6330	-0.0824	0.1935	0.7826	0.9365	0.4638	0.3753	-0.2350	0.4741
SNP_235	-2.1901	-0.8374	-0.4657	-1.8016	0.2916	0.8287	1.3252	1.7706	0.5290	-1.6673
SNP_236	-1.0280	0.3596	-1.3041	-1.7476	-1.1145	0.4031	1.7197	2.2094	-1.8859	-0.4096
SNP_237	0.7220	-0.1498	1.2456	-0.6912	1.0966	0.9396	0.0842	1.8156	0.4087	-0.9572
SNP_238	0.7654	-0.0788	1.2305	-0.7212	1.1011	0.9414	0.0988	1.8223	0.4322	-0.9698
SNP_239	-0.3013	0.3059	0.0883	-1.2447	1.2968	0.8718	0.8304	2.1978	-0.6423	-0.4368
SNP_240	0.0146	0.8024	-0.4011	-0.1222	-0.4282	0.0353	0.0947	-0.5406	0.5152	0.3814
SNP_241	0.3527	-0.9150	0.8892	1.8097	0.3417	0.4566	-0.1996	0.4033	0.2692	-0.7552
SNP_242	0.2507	-0.0188	0.3544	1.9590	0.5340	0.7409	0.3065	-0.2582	1.0321	-0.4668
SNP_243	-1.1180	-0.4447	-0.3288	1.6039	1.0755	1.4316	0.4731	-1.3507	0.4242	1.1622
SNP_244	-0.8982	-1.4288	-1.4132	1.7138	-0.1878	-0.7754	-1.4141	-2.0163	0.5153	1.7930
SNP_245	-0.1153	-0.5991	-0.2436	2.0509	1.2917	0.6182	-0.5386	-2.3085	1.0479	1.5192
SNP_246	-0.2160	0.1255	0.4882	0.3781	1.9146	0.5198	-0.6257	-1.9395	0.4521	2.2837
SNP_247	-0.9750	-1.4556	-1.3827	1.7101	-0.1144	-0.7922	-1.3604	-2.1018	0.6244	1.7990
SNP_248	-0.4950	1.0920	-1.0444	-2.0699	-2.4775	-0.6897	1.4924	2.3534	-1.2898	-1.6222
SNP_249	-0.9235	-1.7689	-1.2595	1.7533	-0.1544	-0.8778	-1.6353	-2.0682	0.4838	1.9675
SNP_250	0.4411	-1.2521	1.0296	1.9897	2.3042	0.5188	-1.5271	-2.1493	1.2125	1.4405
SNP_251	-0.0329	-1.5694	0.3493	1.5542	1.3611	-0.2400	-2.2263	-3.4209	1.8336	2.2110
SNP_252	0.4784	-1.2670	0.4605	1.6441	1.2747	-0.4482	-2.2609	-3.1034	1.4455	2.3437
SNP_253	0.4296	-0.0760	-0.7958	-0.2808	-1.8266	-0.3493	0.5354	2.3547	-0.7746	-1.9029
SNP_254	-0.8541	-0.6981	-1.1160	1.6888	-0.9325	0.4391	1.0744	0.6770	-0.1407	-1.0867
SNP_255	-0.9125	-0.7044	-1.0894	1.7311	-0.9502	0.4333	1.0538	0.6617	-0.1273	-1.0909
SNP_256	-2.0929	-1.9403	-1.0637	1.5821	-1.8402	-1.1607	0.1222	0.3122	-0.2968	-1.0000
SNP_257	-1.4476	-1.2048	-0.8677	2.0649	-1.0810	-0.1972	0.5812	0.7324	-0.1300	-1.3346
SNP_258	1.4752	1.1274	0.7995	-1.7543	0.8433	0.0246	-0.7072	-1.0083	0.4879	1.3103
SNP_259	-0.1780	-0.3771	-0.8362	-0.3496	-0.6252	-0.0709	0.5858	0.5248	-0.3347	-0.2538
SNP_260	-1.9457	-1.8966	-0.9991	1.4050	-1.5070	-0.9026	0.3134	0.5978	-0.5567	-0.9647
SNP_261	1.7727	0.3329	1.5780	-0.6666	1.2885	-0.3662	-2.0283	-0.6794	0.6145	0.4700
SNP_262	-1.8223	-1.9938	-0.7472	1.9863	-1.8518	-1.1384	0.1692	0.1732	-0.0909	-0.8168
SNP_263	-1.8374	-1.2979	0.0622	1.3495	-1.3026	-1.1684	-0.4738	-0.0426	-0.3755	-0.2647
SNP_264	-0.4916	-0.6508	1.2190	-0.0833	2.2381	2.3106	0.8095	-0.9002	0.2628	1.0747
SNP_265	-0.1918	0.1968	0.5268	0.7263	-0.5023	-0.3878	0.9891	0.6757	0.1836	-1.3612
SNP_266	0.9339	1.0929	-0.1507	-0.7890	-0.0496	0.5269	0.7055	0.4123	0.3103	-0.0568
SNP_267	-1.1510	-1.2827	0.0370	1.0264	-0.0458	-0.6294	-0.8900	-0.3110	-0.3216	0.0249
SNP_268	0.1215	-0.6057	0.5703	1.3180	-0.2724	-1.6672	-1.8747	-0.3829	-0.0969	-0.0323
SNP_269	-0.0855	-0.9261	0.8147	1.9620	0.1247	0.2206	-0.1969	0.0567	0.3869	-0.8699
SNP_270	-0.9177	-1.0914	0.1401	0.9169	0.1607	-0.4518	-0.6557	-0.3512	-0.3639	0.1148
SNP_271	-1.0852	-0.4930	-1.1031	1.6906	-1.8567	-1.9631	-1.8864	-1.0359	-0.0357	1.0339
SNP_272	0.0740	1.3128	-0.7317	-1.8673	-0.2097	-0.1517	0.3532	-0.3123	-0.1426	0.8408
SNP_273	-0.1225	1.0274	-0.8071	-1.6548	-0.3550	-0.1506	0.1401	-0.3127	-0.1483	0.7920
SNP_274	0.4962	1.4955	0.7387	-1.9042	1.0049	-0.3121	-0.2241	-0.2087	-0.5193	0.6397
SNP_275	-1.4420	-2.3503	-0.0992	0.3091	1.4777	0.2967	-0.4124	0.3810	0.2572	-0.4623
SNP_276	-0.1221	-1.3522	0.6540	2.0267	0.2068	0.1347	-0.4567	0.3522	0.1750	-0.8785
SNP_277	0.9695	1.3831	0.0813	-1.0610	-0.3317	-0.1939	-0.0195	-0.0612	-0.2055	0.5986
SNP_278	-1.0155	0.4078	-0.2957	-1.4235	-0.9507	0.2801	0.2027	-0.3097	0.0840	0.9828
SNP_279	1.0809	-0.9133	0.6174	1.8319	0.8572	-0.2395	-0.1777	-0.1782	0.1291	-0.4774
SNP_280	-1.1175	0.2543	-0.6589	-1.3224	-1.3174	-0.2193	0.1347	-0.1678	0.2535	0.5854
SNP_281	-0.9618	1.0626	-0.3577	-1.6995	-0.5747	0.5263	-0.0444	-0.1816	-0.0610	0.7564
SNP_282	1.7796	-0.0095	0.2619	0.1371	0.0088	-0.8526	0.3722	-0.2306	0.4134	-0.4803
SNP_283	-0.7108	-1.4741	-0.0064	0.8808	0.3959	-0.0635	-0.0334	-0.0394	0.4761	-1.0592
SNP_284	0.9394	-1.0630	0.3412	1.7069	0.5575	-0.5615	0.0252	0.1318	0.1215	-0.7280
SNP_285	0.9832	1.5804	0.0081	-0.7861	-0.2594	0.1507	0.0301	0.0132	-0.4565	1.0280
SNP_286	-0.9399	1.0587	-0.3475	-1.7037	-0.5615	0.5596	-0.0211	-0.1330	-0.1127	0.7207
SNP_287	0.9495	-1.0727	0.3470	1.6707	0.5664	-0.5942	0.0024	0.1691	0.0930	-0.7162
SNP_288	-1.7605	-0.0236	-0.2312	-0.1407	-0.0945	0.6611	-0.5181	-0.0143	-0.1402	0.4187
SNP_289	-1.0105	1.0000	-0.3332	-1.6691	-0.5856	0.6332	0.0982	-0.0916	-0.1118	0.6562
SNP_290	0.5792	0.8879	0.0129	-0.6994	-0.4492	-0.0619	-0.1088	0.1477	-0.5657	1.0163
SNP_291	-0.4112	0.1373	1.2636	-1.1217	-0.0499	-0.2851	-0.9080	-0.5193	0.0622	0.5926
SNP_292	-0.9647	0.9289	-0.3155	-1.5222	-0.6073	0.5976	0.2516	-0.3264	0.0482	0.8177
SNP_293	-0.9837	-1.1177	-0.0172	0.5601	0.2736	-0.0136	0.3463	0.1463	0.5021	-1.2994
SNP_294	-1.3466	-1.6233	0.0309	0.9286	0.0189	-0.6780	-0.3736	0.1397	0.4027	-1.4726
SNP_295	1.1243	-0.7453	0.1862	0.6232	0.5874	-0.6722	0.3544	0.1012	0.6444	-1.5854
SNP_296	0.9782	0.2342	1.3803	-1.2575	0.8123	-0.8897	-0.4254	0.0959	0.2033	-1.3472
SNP_297	-0.3686	0.5958	1.3175	-0.8450	0.4954	0.1412	-1.1453	0.2973	-1.0935	0.7864
SNP_298	0.6864	1.0007	-0.6345	-0.9319	0.0632	1.0806	0.6682	0.2169	-0.5433	1.1932
SNP_299	1.6884	0.2270	0.4372	-0.6076	1.3556	0.9706	0.0870	-0.9804	0.1265	2.0281
SNP_300	0.6830	0.3602	0.3481	0.7448	0.5303	0.5815	-0.8068	-0.6482	-0.0306	1.3933
SNP_301	0.1498	-0.2836	1.2403	0.8718	0.0126	-0.8868	-0.5951	1.1982	-0.1481	-2.6558
SNP_302	-0.4714	-0.7612	0.7154	0.6971	-0.3815	-0.9140	-0.3043	0.8570	0.0583	-2.5322
SNP_303	0.4708	0.7568	-0.7217	-0.6938	0.3775	0.9120	0.3085	-0.8582	-0.0494	2.5249
SNP_304	-0.4909	-0.7646	0.7178	0.7071	-0.3839	-0.9147	-0.3025	0.8583	0.0344	-2.5215
SNP_305	0.3207	0.6050	-0.4725	0.2532	-0.7209	0.3059	0.2630	-0.1105	-0.4965	0.5514
SNP_306	0.7417	1.0477	-0.7113	-2.0989	0.3375	1.1453	1.4603	1.3947	-1.2211	0.0387
SNP_307	-0.5466	-0.8941	1.3603	1.8732	-0.0255	-1.3124	-1.9986	-0.6519	0.3557	-0.1171
SNP_308	0.5461	0.8897	-1.3666	-1.8699	0.0216	1.3105	2.0027	0.6507	-0.3469	0.1098
SNP_309	-0.0994	0.0975	1.3416	1.2925	-0.0848	-0.8784	-2.0620	0.5755	-1.0082	-0.7270
SNP_310	-0.7913	-1.3219	0.4590	-0.0261	-0.6080	-1.3052	-1.7795	-0.3070	-0.7559	0.4060
SNP_311	0.2817	-0.3171	1.1729	1.3631	0.1835	-0.3710	-1.1653	0.2137	0.0477	-1.0742
SNP_312	0.1527	-0.3548	0.4743	1.5331	-0.0072	-0.1793	-0.5860	-0.3799	0.7122	-1.0448
SNP_313	-0.0996	0.8864	-1.3751	-0.5269	-1.5154	-0.9933	0.0642	-0.0376	-0.6489	0.9005
SNP_314	0.3179	-0.2892	1.1573	1.3564	0.1953	-0.3611	-1.1738	0.2208	0.0642	-1.0643
SNP_315	0.3179	-0.2892	1.1573	1.3564	0.1953	-0.3611	-1.1738	0.2208	0.0642	-1.0643
SNP_316	-0.2825	0.5831	-0.5162	-1.6051	0.3847	0.4217	0.5719	0.4034	-0.8402	0.6590
SNP_317	-1.2203	-0.4444	-0.6070	-1.9094	-0.3446	-0.4778	-0.0557	-0.1298	-0.1507	0.9363
SNP_318	1.3733	-0.9953	0.9979	0.7804	-0.4181	-0.9195	0.2017	0.2234	-0.6292	0.9985
SNP_319	0.6951	-0.6179	1.5494	1.6791	0.3518	-0.1847	-0.7341	0.1204	0.1342	-0.3389
SNP_320	0.2191	0.5117	0.0067	-0.3702	-0.4786	-0.5837	-0.9425	-0.4091	0.0108	1.3424
SNP_321	0.2451	0.8473	-0.8327	-0.7997	0.2803	1.0840	0.7421	-0.0189	-0.6523	1.0513
SNP_322	0.7327	-0.0270	0.9400	1.2752	0.1256	-1.4524	-1.8941	0.2146	-0.2803	-0.7931
SNP_323	0.7722	-0.6885	1.5654	1.7183	0.3248	-0.2463	-0.8082	0.0719	0.1388	-0.2582
SNP_324	-2.0454	-1.1939	-1.4584	-1.8452	-0.5053	-0.8821	-0.6470	0.1294	-0.7145	0.4216
SNP_325	0.5872	1.0185	-0.8277	0.0264	-0.3540	0.4722	0.8751	0.6584	-0.2156	-0.6049
SNP_326	-0.5732	-1.0056	0.8468	0.0331	0.3095	-0.5249	-0.8921	-0.6302	0.2183	0.5776
SNP_327	-0.5732	-1.0056	0.8468	0.0331	0.3095	-0.5249	-0.8921	-0.6302	0.2183	0.5776
SNP_328	-0.5732	-1.0056	0.8468	0.0331	0.3095	-0.5249	-0.8921	-0.6302	0.2183	0.5776
SNP_329	-0.3282	0.0580	0.9448	0.0149	-0.0198	-0.1561	0.3029	-0.3372	0.1895	0.3797
SNP_330	0.6564	-0.6744	1.2958	1.9303	0.2402	-0.2604	-0.5780	-0.0562	0.2812	-0.2016
SNP_331	-0.0960	-0.1182	-0.1756	-1.5455	0.5872	0.4832	0.0789	0.0624	-0.2749	0.2755
SNP_332	-0.5647	-0.9668	0.8351	0.0224	0.3527	-0.4988	-0.8809	-0.6482	0.2103	0.5746
SNP_333	0.9512	0.4721	-0.5640	0.2340	-0.0878	-0.1912	-0.2501	-0.0246	-0.0963	0.0801
SNP_334	0.2631	1.1391	-1.8586	-1.7366	-0.4397	0.0043	0.2521	-0.0669	-0.2905	0.2151
SNP_335	-0.0724	-0.1994	-0.1425	-1.6095	0.6597	0.5239	0.0442	0.0446	-0.2858	0.2562
SNP_336	1.6463	1.2571	-1.7785	-1.1826	-0.5554	-0.1689	0.3981	-0.3799	0.0200	0.7760
SNP_337	0.9018	0.4664	-0.5700	0.1512	-0.1397	-0.2203	-0.2847	-0.1019	-0.0374	0.0118
SNP_338	-0.2637	-1.1434	1.8523	1.7399	0.4358	-0.0062	-0.2480	0.0657	0.2994	-0.2224
SNP_339	-0.6389	0.6706	-1.2917	-1.8862	-0.3020	0.2236	0.5389	0.0344	-0.2487	0.1996
SNP_340	-0.2637	-1.1434	1.8523	1.7399	0.4358	-0.0062	-0.2480	0.0657	0.2994	-0.2224
SNP_341	-0.2958	-1.1426	1.8181	1.7578	0.4290	0.0253	-0.2108	0.0888	0.2965	-0.2428
SNP_342	-0.3097	-1.0340	1.7625	1.8282	0.4365	0.0738	-0.1346	0.1470	0.1770	-0.2168
SNP_343	-0.1200	0.5690	-1.1913	-0.0883	-0.3323	0.5619	1.1086	0.8253	-0.2326	-0.7089
SNP_344	0.1038	-0.4680	1.2573	0.0605	0.5827	-0.2025	-0.7556	-0.5025	-0.0015	0.5384
SNP_345	-0.3477	-0.8823	0.7786	1.5137	-0.5619	-0.8151	-1.4673	0.1978	-0.5853	-0.0300
SNP_346	1.1333	0.0347	1.3125	-0.6364	1.8738	2.0019	1.3294	-0.1222	1.1536	0.2860
SNP_347	0.1295	1.1133	-1.7654	-1.9347	-0.5572	-0.1602	0.1208	-0.1449	-0.2586	0.1860
SNP_348	-0.1301	-1.1176	1.7591	1.9379	0.5532	0.1583	-0.1167	0.1437	0.2675	-0.1933
SNP_349	-0.1528	0.6062	-1.2878	-0.0766	-0.3859	0.5665	1.0711	0.7846	-0.2556	-0.7169
SNP_350	0.1054	0.3394	0.5993	0.0396	0.6364	1.2919	0.2655	1.0019	-0.5295	-1.0308
SNP_351	-0.1435	-0.4522	-0.5560	0.0200	-0.7193	-1.2882	-0.1154	-0.8793	0.4967	0.8702
SNP_352	0.0806	-0.6747	1.2071	-0.0749	0.6023	-0.3863	-1.0180	-0.6431	0.3711	0.4170
SNP_353	0.6155	-0.1996	0.4842	-1.1550	0.9205	-0.7521	-1.0261	-0.9343	0.8745	0.6790
SNP_354	-0.1089	-0.6552	-0.1618	-1.9057	0.1428	0.1439	0.3539	-0.5586	0.0525	0.7134
SNP_355	0.3375	-0.5306	1.4096	0.1408	0.2554	-0.7891	-1.4075	-0.6157	-0.0425	0.7811
SNP_356	-0.0494	-0.0027	1.1680	0.4034	0.2749	-1.3630	-2.3852	-0.7917	0.0512	0.8736
SNP_357	-0.1334	0.6186	-1.2251	-0.0379	-0.3457	0.6234	1.1398	0.8369	-0.2385	-0.6779
SNP_358	-0.4999	-0.1134	1.0187	0.6651	0.3910	-1.3922	-2.2642	-0.8078	0.3537	0.9208
SNP_359	-0.5284	-0.1619	0.8647	0.5021	0.6493	-1.2916	-2.1695	-0.9288	0.3996	0.9508
SNP_360	0.5420	0.1562	-0.8731	-0.4950	-0.6550	1.2897	2.1719	0.9098	-0.3877	-0.9285
SNP_361	-0.5271	-0.1494	0.8838	0.5209	0.6286	-1.3305	-2.2335	-0.9738	0.4388	1.0332
SNP_362	1.1187	-0.4317	3.2295	0.6753	1.6702	0.0788	-1.0927	-0.8840	1.2790	-0.4387
SNP_363	-0.2748	0.0141	-0.0957	-1.0462	-0.5780	0.2247	0.6006	-0.3154	-0.4696	0.3139
SNP_364	0.0682	0.1349	-0.0853	1.0989	0.6701	-0.2678	-0.6224	0.3605	0.2556	-0.3402
SNP_365	0.0392	0.8898	1.0887	-0.5183	1.6754	0.0484	-1.6688	-0.1604	0.9984	-0.1337
SNP_366	-0.1419	-0.6196	0.6776	0.7864	0.3501	0.2859	-0.3172	-0.5332	-0.2528	-0.1235
SNP_367	-0.4831	0.1463	0.7874	-1.7655	1.5860	0.8554	0.9334	-0.2602	-0.4072	-0.0495
SNP_368	-0.1323	-1.1921	0.9968	1.4891	-1.1911	-0.9224	-1.6355	-0.8076	1.3020	0.5131
SNP_369	-1.6608	0.4203	1.3278	0.9396	0.8281	-0.2422	0.1917	-0.3717	0.4206	-0.6873
SNP_370	-0.5395	-0.3639	-0.0406	0.9760	-0.5676	-0.7505	-0.7441	-0.9631	1.7136	-0.3533
SNP_371	-0.8937	0.7954	-0.9331	-0.4991	-0.2607	0.0183	0.9638	0.0578	0.2315	-0.7423
SNP_372	0.0116	0.4945	0.5611	0.7589	0.3701	-0.4738	-0.8808	-0.6633	0.9228	0.0211
SNP_373	0.3955	-0.2581	0.5759	-0.5079	0.3366	0.6813	0.6960	0.4068	-0.8638	0.4539
SNP_374	0.1843	0.3155	-1.0074	-0.3733	-1.2384	-0.1283	1.0314	-0.0581	0.2135	-0.3101
SNP_375	-0.6907	-0.5552	-0.1463	0.0906	0.5061	-0.0853	-0.8573	0.3596	-0.2849	-0.1506
SNP_376	0.9976	0.7336	1.8318	2.4587	2.8055	1.4405	1.1907	-0.2753	1.6431	-1.4384
SNP_377	-0.0849	0.4649	2.8051	2.6246	2.8701	1.4538	0.5084	-0.3425	1.1503	-0.7726
SNP_378	0.4002	-0.2631	0.7144	1.7673	0.3271	-0.4663	-1.4612	0.0022	-0.4177	0.2297
SNP_379	-0.3346	0.0304	1.2450	0.5373	-0.1727	-1.0682	-3.0753	0.1268	-1.1535	0.5858
SNP_380	0.1052	-0.7913	-1.8004	-0.4815	-0.3052	0.8610	2.1994	-0.1433	0.2704	0.2464
SNP_381	-0.2717	-1.1044	0.5704	-0.0818	2.1801	0.8317	-0.9224	0.2052	0.1500	1.0333
SNP_382	-0.9755	-1.2274	0.0805	0.8603	1.3368	1.2136	0.6978	0.3847	1.6606	-0.7801
SNP_383	-0.2479	0.3327	0.5890	2.0020	0.1887	0.9862	0.1543	-0.8278	1.3984	-0.0945
SNP_384	-0.8217	-1.7389	-0.0785	-0.8453	1.8320	0.4501	-0.1532	0.9744	-1.6362	0.1839
SNP_385	0.1295	0.3981	0.8144	0.9099	-0.4799	-0.3834	0.2699	-0.6271	1.1835	0.0072
SNP_386	0.8756	1.5363	0.1122	0.4112	-1.5299	-1.0631	-0.0694	-0.4823	-0.2425	0.6488
SNP_387	-0.9869	-1.5828	-0.4652	-0.6622	1.4986	1.0839	0.1500	0.6074	0.0039	-0.5455
SNP_388	1.1525	1.5806	0.7080	0.6415	-0.9527	-0.8287	0.3096	-0.6527	0.3071	0.6098
SNP_389	-1.1892	-1.4746	-0.5303	-0.6570	1.5838	1.1988	0.1157	0.6967	-0.0227	-0.8011
SNP_390	-0.8443	-1.7173	-0.5700	-0.8714	1.5255	0.3746	-0.0601	0.7333	-1.2747	-0.1953
SNP_391	1.4916	1.7694	0.8954	0.3201	-0.2272	-0.9976	-0.2406	-1.3568	0.5699	0.7076
SNP_392	-0.9486	-1.3559	-0.4528	-0.9865	1.3110	1.1673	-0.1197	0.7723	-0.3244	-0.9081
SNP_393	1.4327	1.7415	1.9481	2.9848	-0.2400	-0.2223	0.8963	-1.6443	1.5892	0.8338
SNP_394	1.4396	1.8934	0.7317	0.3053	-1.5396	-1.4950	-0.0608	-0.5961	0.1668	0.6682
SNP_395	-0.5650	-0.8650	-0.2019	-1.2306	0.2110	0.2223	0.2753	1.2712	-1.4029	-0.8391
SNP_396	-0.4480	-1.0368	-0.1537	-1.1569	0.1160	0.2157	0.0562	1.1844	-1.0250	-0.7600
SNP_397	-0.4386	-1.0289	-0.1512	-1.1666	0.0768	0.1772	0.0341	1.1678	-1.0160	-0.7403
SNP_398	0.4260	1.0265	0.0850	1.1402	-0.0389	-0.0806	0.0902	-1.1903	1.0145	0.7609
SNP_399	-0.4266	-1.0309	-0.0913	-1.1369	0.0350	0.0787	-0.0861	1.1891	-1.0057	-0.7682
SNP_400	-0.4266	-1.0309	-0.0913	-1.1369	0.0350	0.0787	-0.0861	1.1891	-1.0057	-0.7682
SNP_401	-0.4266	-1.0309	-0.0913	-1.1369	0.0350	0.0787	-0.0861	1.1891	-1.0057	-0.7682
SNP_402	-0.3201	-1.2150	0.0760	-0.8744	0.1379	0.2049	-0.0456	1.2268	-0.9542	-0.8665
SNP_403	0.3196	1.2107	-0.0823	0.8777	-0.1418	-0.2068	0.0497	-1.2280	0.9630	0.8592
SNP_404	0.4260	1.0265	0.0850	1.1402	-0.0389	-0.0806	0.0902	-1.1903	1.0145	0.7609
SNP_405	-0.4266	-1.0309	-0.0913	-1.1369	0.0350	0.0787	-0.0861	1.1891	-1.0057	-0.7682
SNP_406	0.4260	1.0265	0.0850	1.1402	-0.0389	-0.0806	0.0902	-1.1903	1.0145	0.7609
SNP_407	0.9729	1.5333	0.2096	1.4088	-0.2323	-0.6491	-0.1578	-1.6544	1.2233	0.6723
SNP_408	-0.7337	-1.3195	-0.2518	-0.7219	-0.8336	-1.6760	-2.2642	1.1471	-1.9931	-0.2900
SNP_409	0.7332	1.3152	0.2456	0.7252	0.8296	1.6740	2.2683	-1.1483	2.0019	0.2826
SNP_410	0.2856	-1.1414	-0.3385	-1.0652	-0.8352	-1.3734	-1.6090	0.9630	-0.8127	0.2065
SNP_411	-0.2676	1.1552	0.4290	0.9916	0.8178	1.4516	1.6607	-0.9269	0.7066	-0.1845
SNP_412	-0.2573	1.1089	0.4350	0.9809	0.8440	1.4308	1.6087	-0.8937	0.6664	-0.2090
SNP_413	-0.1581	0.7948	0.6377	1.3768	0.8203	1.4238	1.9329	-0.8558	0.8469	-0.0400
SNP_414	0.7800	-1.1658	0.4469	-0.0430	0.7371	1.6652	1.7301	0.3830	1.4801	-0.0820
SNP_415	1.0742	-0.2633	0.2104	0.9968	0.7778	1.6667	2.0237	-0.6369	2.4106	0.3657
SNP_416	-0.3901	-0.9929	-0.0582	-1.1002	0.0202	-0.0226	-0.1063	1.0898	-0.8346	-0.7518
SNP_417	-0.3202	-1.1742	0.0818	-0.8402	0.0853	0.0486	-0.1329	1.0758	-0.8002	-0.8894
SNP_418	-0.5096	0.0120	1.2537	0.3696	0.7119	1.5040	1.4370	0.0282	0.3675	-1.4498
SNP_419	0.3899	-1.0593	-0.3982	-0.8311	-0.9346	-1.3886	-1.5552	0.9346	-0.6588	0.2657
SNP_420	-0.2588	-0.8643	-0.0648	-0.9257	-0.0327	-0.1182	-0.1263	1.1106	-0.9633	-0.5575
SNP_421	-0.9887	0.9079	-0.9276	-0.3522	-0.5198	-1.7503	-1.9083	-0.3921	-1.9973	0.6691
SNP_422	-0.8907	0.5487	-0.2191	-1.7060	-1.6258	-1.2355	-1.2689	0.4492	-1.1863	-1.4905
SNP_423	-0.8744	0.3548	0.1106	-1.3577	-1.6721	-1.1944	-1.2343	0.3772	-0.9655	-1.7546
SNP_424	-0.5227	-1.0055	-1.9328	-0.5867	-0.3449	-1.3078	-2.5286	-0.7306	1.0957	1.4199
SNP_425	-1.1722	0.9447	1.0329	0.5439	-1.4878	-0.8679	-0.5813	0.7021	-1.6361	-1.7550
SNP_426	-1.1722	0.9447	1.0329	0.5439	-1.4878	-0.8679	-0.5813	0.7021	-1.6361	-1.7550
SNP_427	-0.5375	0.7271	1.5853	0.0819	-0.8534	0.3224	1.0523	1.1463	-1.9601	-1.4439
SNP_428	-0.9031	1.2920	-0.2231	-0.6643	-1.1714	-0.9531	-0.7948	0.0403	-1.1681	-1.2393
SNP_429	-2.2035	0.3331	-1.1561	-0.3024	-2.0096	-1.8840	-1.2441	0.3072	-1.3142	-0.9146
SNP_430	2.2192	-0.3379	1.1593	0.3011	2.0133	1.8751	1.2431	-0.3356	1.3117	0.9470
SNP_431	2.2217	-0.3092	1.1810	0.2684	1.9804	1.8505	1.2112	-0.3011	1.2938	0.9164
SNP_432	2.2217	-0.3092	1.1810	0.2684	1.9804	1.8505	1.2112	-0.3011	1.2938	0.9164
SNP_433	-0.2519	0.3618	1.2149	1.1950	-0.3390	0.1153	0.5950	0.1871	-0.6883	-1.0651
SNP_434	2.2217	-0.3092	1.1810	0.2684	1.9804	1.8505	1.2112	-0.3011	1.2938	0.9164
SNP_435	2.1901	-0.3146	1.1801	0.2616	1.9782	1.8451	1.2079	-0.3450	1.3902	0.9119
SNP_436	-1.5519	-0.8116	-0.8780	0.3135	-0.8846	-0.8418	-0.1245	0.3878	-0.0717	0.3430
SNP_437	1.3542	-0.2596	0.5583	0.8329	1.1920	0.3387	-0.7215	-0.9267	1.8032	0.6124
SNP_438	2.2980	-0.2820	1.1983	0.2793	1.9180	1.7956	1.1425	-0.3134	1.3394	0.9271
SNP_439	0.8864	-1.2410	0.0714	0.5266	1.2855	1.1336	1.0081	-0.0350	1.1594	1.3083
SNP_440	-0.1638	0.4399	1.3654	1.3133	-0.5241	-0.1064	0.3526	0.1135	-0.6403	-1.1098
SNP_441	0.9933	-0.6566	0.3757	0.6517	0.7154	0.0528	-0.9073	-0.8685	1.6526	0.3805
SNP_442	0.8240	0.1365	1.1884	3.0276	0.1988	-0.3146	-0.5211	-0.3924	1.0327	-0.5482
SNP_443	0.9876	0.6605	1.6547	3.1030	0.3328	-1.1868	-0.9078	-0.6043	0.3650	-0.1716
SNP_444	0.0615	-0.5314	0.9910	2.4200	-0.1852	-0.6397	-0.8807	-0.2961	0.7512	-0.0835
SNP_445	0.1568	-0.6154	1.0274	2.4722	0.2401	-0.4528	-0.6420	-0.4070	0.7776	-0.0718
SNP_446	-1.7508	0.2089	-0.6458	-1.2854	-1.0911	-0.0744	0.4818	0.4191	-0.8771	0.7279
SNP_447	1.9260	-0.2570	0.5840	1.4170	1.3267	0.1635	-0.4992	-0.4604	0.9043	-0.8483
SNP_448	-0.8861	0.2670	0.2021	-0.9709	-1.2640	0.0362	0.3007	0.0983	-0.5610	0.1036
SNP_449	0.5191	0.0938	0.1209	0.1508	0.5031	0.6002	0.3994	0.1730	0.2618	-0.6432
SNP_450	-0.2154	-0.4271	0.2082	1.1390	-0.2867	-1.2923	-2.1517	-0.5142	0.4556	-1.4234
SNP_451	-0.1370	0.7445	0.4920	0.3544	-0.3417	-0.7608	-0.4065	0.2107	-0.9670	0.7103
SNP_452	-0.2163	0.6478	-0.0204	0.0078	-0.3554	-0.3143	0.0089	0.0340	-0.1010	0.7526
SNP_453	0.6138	-0.2519	0.2077	0.0694	0.7674	0.5389	0.0868	-0.0810	0.2305	-0.4300
SNP_454	0.6138	-0.2519	0.2077	0.0694	0.7674	0.5389	0.0868	-0.0810	0.2305	-0.4300
SNP_455	-0.9434	1.0033	-0.2416	-1.6985	0.7387	0.9294	1.4598	0.5525	-0.3174	0.9052
SNP_456	-0.5403	-0.7772	-0.2097	-1.4407	-0.3212	0.4162	0.6470	0.8297	-0.4759	0.0699
SNP_457	0.7760	0.4655	0.0786	0.9560	0.2789	-0.2912	-0.5097	-1.0420	0.8963	-0.7605
SNP_458	-0.4412	-1.1221	0.4326	-0.1794	0.6272	-0.1520	-0.4898	0.3225	-0.5631	-0.2838
SNP_459	-0.3696	-0.7760	-0.8406	-0.1039	0.1686	-0.0240	-1.2284	0.1533	-0.0798	-0.0115
SNP_460	1.6038	-0.4837	0.6198	0.9389	1.0488	0.3163	-0.9176	-1.0468	0.7163	0.4861
SNP_461	1.9278	0.3707	0.2841	0.5051	1.1382	0.9994	0.9626	-1.0076	1.2512	0.4335
SNP_462	0.1930	-0.3382	-0.6707	1.3148	-0.6526	-0.2879	-0.7365	-0.5797	1.1282	-0.4093
SNP_463	-0.1935	0.3339	0.6644	-1.3115	0.6486	0.2860	0.7406	0.5785	-1.1193	0.4020
SNP_464	1.2217	-0.7556	2.2545	1.5420	2.2337	1.1499	-1.5818	0.1258	-0.7204	0.1984
SNP_465	0.3960	-0.1274	-0.3130	-1.0686	0.2236	0.2312	0.3413	0.0477	-0.8538	0.0047
SNP_466	-0.7306	-0.4298	-0.1555	0.3028	-0.1484	0.1194	-0.2973	-0.1763	1.0082	0.4807
SNP_467	0.8082	0.3609	0.5100	2.0745	0.6629	0.0991	-1.2226	-1.7764	1.1140	1.3344
SNP_468	-0.5168	-0.9798	-1.0533	-1.0435	-1.1872	-0.5521	0.7082	1.3102	-1.7450	-0.3701
SNP_469	0.0442	-0.3120	0.2352	-0.0350	0.4360	0.5815	0.2065	0.6272	-1.2713	-0.2537
SNP_470	-1.3090	-0.4318	-1.4262	-2.8218	-1.0326	-0.4972	0.9233	0.9613	0.3569	-0.7269
SNP_471	-0.6479	-0.6332	-0.6702	-0.8344	0.4661	0.1209	-0.1478	-0.0785	0.7344	0.5107
SNP_472	-0.5725	-0.4914	-1.2128	-1.9928	-0.4263	-0.1566	0.8178	0.7606	-0.5450	-0.0061
SNP_473	-0.8328	-0.8788	-0.8331	-0.8006	-0.2399	-0.3192	-0.4125	-0.3755	0.6309	0.7683
SNP_474	0.5136	0.4807	1.2331	2.0383	0.4047	0.1489	-0.8343	-0.7770	0.5672	-0.0054
SNP_475	-0.8931	0.0947	-0.5554	-2.0508	-0.7669	-0.0795	1.3008	1.5291	-0.9021	-1.4082
SNP_476	1.2675	-0.2210	0.7901	2.6792	0.2136	0.6092	-0.6592	-1.5445	1.1463	1.7131
SNP_477	0.7299	-0.0811	0.6851	2.2314	0.5868	0.1243	-1.0841	-1.4228	1.0358	1.3786
SNP_478	0.2909	-0.6994	0.0537	1.7292	0.6790	0.1188	-0.6876	-1.0881	1.4356	1.0020
SNP_479	-0.2915	0.6951	-0.0599	-1.7260	-0.6830	-0.1208	0.6918	1.0869	-1.4267	-1.0093
SNP_480	0.2067	-1.0432	-0.0340	2.2334	-0.2666	0.2102	-0.4478	-1.4803	1.6385	1.1697
SNP_481	0.2355	-0.7325	-0.1332	1.6392	0.6383	0.0598	-0.6478	-1.1489	1.5531	0.9890
SNP_482	-1.2928	0.9878	-0.0827	-0.3846	-1.6972	-0.9053	-0.0997	0.6501	0.2710	-1.0940
SNP_483	0.6881	-0.4071	-0.6841	0.7327	0.8640	0.7084	0.1155	-1.4435	1.8270	1.3353
SNP_484	-0.9489	0.6667	0.0973	-0.2127	-2.4025	-1.4890	-0.4974	0.2374	0.3077	-1.3588
SNP_485	0.7172	-0.8476	-0.2900	0.8787	1.6520	1.1678	0.5619	-0.9145	1.1309	1.4656
SNP_486	-0.3367	0.4950	0.9006	-0.9023	-0.4824	0.1107	0.6613	1.6376	-2.0294	-1.2484
SNP_487	-0.4535	-0.8471	-0.1787	0.7559	1.7143	1.0203	0.5698	0.3107	-0.1760	0.3200
SNP_488	0.4530	0.8428	0.1724	-0.7527	-1.7183	-1.0222	-0.5657	-0.3119	0.1848	-0.3273
SNP_489	0.7854	-0.7440	-0.8045	0.7702	0.5102	-0.1639	-0.4510	-1.3712	1.7163	1.1466
SNP_490	-0.7860	0.7397	0.7982	-0.7669	-0.5142	0.1620	0.4552	1.3700	-1.7074	-1.1539
SNP_491	0.8634	-0.7112	-0.7143	0.7981	0.5376	-0.1733	-0.3823	-1.4582	1.8149	1.0117
SNP_492	-0.8404	0.7474	0.6633	-0.8586	-0.6328	0.1064	0.2969	1.5012	-1.8274	-1.0545
SNP_493	-0.5306	-0.5993	-1.0087	1.0950	-0.2884	-0.7607	-0.9234	-1.6255	2.0708	1.1779
SNP_494	-0.5306	-0.5993	-1.0087	1.0950	-0.2884	-0.7607	-0.9234	-1.6255	2.0708	1.1779
SNP_495	0.7975	-0.1973	-0.9051	0.1784	-1.2965	-1.1878	-0.7563	-1.6156	1.9408	0.6496
SNP_496	0.7738	-0.2067	-0.8857	0.0738	-1.3681	-1.1593	-0.7714	-1.7457	2.0878	0.7215
SNP_497	0.8896	-0.2899	-0.8303	-0.6634	-0.1959	-0.7458	-0.8997	-0.7616	0.2892	0.4077
SNP_498	0.8386	-0.1844	-0.8699	0.1697	-1.3570	-1.1615	-0.7191	-1.6624	2.0157	0.6716
SNP_499	0.1544	0.6765	0.2666	-0.7166	-1.8931	-1.0267	-0.4198	-0.2961	0.3266	-0.3481
SNP_500	0.7685	-0.1881	-0.9078	0.0816	-1.3103	-1.1814	-0.8302	-1.6358	1.8978	0.6252
SNP_501	0.6638	-0.1003	-1.3421	-0.6721	-0.4335	-0.7530	-0.9534	-1.2723	1.4964	0.1827
SNP_502	0.6619	0.0636	-1.3131	-0.6021	-0.7099	-0.7359	-0.7925	-1.7630	1.9594	0.5734
SNP_503	0.0844	-0.3829	-1.0249	0.0492	-0.7292	-0.6899	-0.1815	-1.1728	2.2482	-0.2170
SNP_504	0.6813	-0.7727	-1.0602	0.6889	0.4968	-0.2288	-0.4392	-1.4157	1.7405	0.9749
SNP_505	-0.1364	0.5392	1.1818	-0.0070	0.4160	0.5661	0.2858	0.7067	-1.7940	0.6124
SNP_506	-0.1477	-0.0335	1.2417	0.2363	0.5521	0.5438	0.3614	1.1624	-1.9156	0.3129
SNP_507	0.6145	-0.7537	-1.0404	0.8279	0.3031	-0.5140	-0.7263	-1.4487	1.8755	0.8375
SNP_508	0.1746	-1.3100	-0.9895	0.7684	-0.4948	-1.1355	-1.2808	-1.1937	1.3243	1.2107
SNP_509	-0.8905	-0.1924	-0.7739	-0.2407	-0.7089	-0.3582	-0.3744	-0.3001	0.8631	-0.3928
SNP_510	0.5358	0.3138	0.4831	0.0689	0.2764	0.2168	0.2106	0.0261	-0.2179	0.1250
SNP_511	0.0753	-0.9094	-0.3951	0.4791	0.3490	-0.9096	-1.4416	-0.5162	0.6314	0.4907
SNP_512	1.4672	0.4023	1.4831	0.4714	1.1237	1.3193	1.2246	0.5599	-0.9357	0.4104
SNP_513	1.4322	0.4275	1.4363	0.4529	1.1038	1.3130	1.2000	0.5342	-0.9188	0.4192
SNP_514	0.2306	-0.9772	-0.9399	0.3938	-0.4116	-1.0690	-1.1660	-1.3219	1.5151	1.3748
SNP_515	0.0396	0.4160	0.6075	-1.2541	-0.0501	-0.0568	0.2675	1.5066	-2.2860	-1.1021
SNP_516	-0.6086	0.0108	0.2133	-0.7058	-0.7835	-0.0903	0.6161	1.4780	-1.5323	-1.2088
SNP_517	0.5151	0.0330	-0.1803	0.6742	0.8238	0.0946	-0.5935	-1.5253	1.6018	1.2532
SNP_518	0.8770	0.1321	-0.0824	0.6136	0.5398	-0.0143	-0.5266	-1.4388	1.5387	1.4053
SNP_519	0.1853	-1.3224	-0.9854	0.6773	-0.5891	-1.2679	-1.3481	-1.2935	1.3210	1.3771
SNP_520	0.5292	-1.7399	-1.8037	-0.0507	0.0088	0.2590	-0.3424	-0.8953	1.7405	1.6878
SNP_521	1.0182	-1.0534	-0.0789	-2.0509	1.0922	0.6598	0.9080	0.1979	0.7051	-0.5385
SNP_522	-0.5224	-0.7872	1.8510	-1.0841	-0.7641	-0.8889	-1.7487	0.8449	-1.5026	-0.4556
SNP_523	-0.3764	1.1207	0.5696	2.0117	0.8914	0.1559	-0.6354	0.0080	-0.3965	1.1735
SNP_524	-0.3297	0.5034	-0.1576	3.4057	0.7635	-0.1111	-1.1480	-0.4784	0.4535	0.8098
SNP_525	-0.4601	0.5259	0.0127	3.2940	0.3125	-0.3934	-1.1266	-0.7385	0.4957	0.7367
SNP_526	0.5050	-0.7826	0.1873	-2.9380	-0.4995	0.2724	1.3214	0.7069	-0.1391	-0.8226
SNP_527	-0.3840	1.8273	-1.0632	2.7215	-0.7523	0.3050	1.7774	0.6910	0.4580	-0.8822
SNP_528	-0.1690	1.4662	-1.6378	3.2184	-0.6725	-0.1836	0.5564	-0.6590	0.7030	0.5787
SNP_529	-0.7746	-0.5879	-0.9299	1.2416	-0.9424	-0.7325	-0.5439	-1.0940	1.6012	-0.2338
SNP_530	-0.6529	-1.0620	-1.2701	-2.7877	-0.9490	0.6059	1.4455	0.6075	-0.1535	-0.3140
SNP_531	0.3757	-0.4326	2.1816	-0.4390	1.7465	-0.2977	-2.0861	-0.1357	-0.8691	0.2095
SNP_532	0.0317	-1.5075	1.6369	-3.2248	0.7343	0.1648	-0.4875	0.6028	-0.6097	-0.5804
SNP_533	-0.6702	-0.4439	-0.5590	0.4481	-0.7712	0.0553	0.3430	-0.0534	0.7039	0.0263
SNP_534	-0.6460	-0.4196	-0.4562	0.4278	-0.7324	0.0718	0.4168	-0.0898	0.6633	0.0797
SNP_535	0.0799	-1.4828	1.5816	-3.2829	0.6671	0.1872	-0.5299	0.7250	-0.7169	-0.6582
SNP_536	-1.2604	1.3022	-2.4263	2.3492	-2.3393	-0.0228	1.3506	0.2204	-0.5015	0.4171
SNP_537	-0.6397	1.0329	0.3245	2.3615	-0.7015	-0.4017	-0.3590	-1.4622	0.5605	1.0227
SNP_538	-0.7630	1.3341	-1.6980	2.3621	-2.5710	-0.1745	1.4516	0.4455	-0.2893	0.0893
SNP_539	0.6002	0.1720	0.6670	-0.1399	0.6101	-0.0098	-0.1657	0.2119	-0.5259	-0.2289
SNP_540	-0.1224	1.4795	-1.6040	3.3002	-0.6408	-0.1526	0.6009	-0.7168	0.7302	0.6246
SNP_541	-0.6033	-0.2390	-0.7173	0.1522	-0.6292	-0.0388	0.1211	-0.2278	0.4865	0.2732
SNP_542	0.8540	1.1692	-0.6414	0.3713	0.8166	1.2186	2.1723	0.3201	0.9317	-0.1614
SNP_543	0.9539	1.2632	-0.6079	0.4331	0.6392	1.1870	2.1523	0.1647	1.1077	-0.1423
SNP_544	-0.1135	-1.6811	1.4473	-2.5287	0.5164	-1.1140	-1.7982	-0.4595	0.1114	-0.3451
SNP_545	0.4318	0.6081	0.2931	-0.5699	0.8566	0.0359	-0.3356	0.0748	-0.4981	-0.2799
SNP_546	0.3574	1.6825	-1.0973	3.4924	-0.3473	-0.1788	0.2004	-0.5696	0.1377	0.2407
SNP_547	0.0198	1.5226	-1.3706	2.7019	-0.9994	0.4621	1.3716	0.1495	0.1368	0.2189
SNP_548	-0.6486	-0.4824	-0.5003	0.4369	-0.7476	0.0251	0.3681	-0.1045	0.6151	0.1312
SNP_549	0.6480	0.4781	0.4940	-0.4336	0.7436	-0.0270	-0.3640	0.1033	-0.6063	-0.1385
SNP_550	0.4235	1.0112	0.5175	2.6973	-1.3737	-0.5542	-0.2365	0.0401	-0.3795	0.2093
SNP_551	-0.7276	-0.4452	-0.8643	-0.2303	-1.0114	-1.3982	-1.4665	-0.6204	-0.8366	0.9950
SNP_552	-0.0854	0.7125	-0.2975	1.6148	-1.4265	-0.5114	-0.0694	0.4102	-0.5438	-0.1758
SNP_553	0.3573	-0.0634	-0.6349	-0.2719	-0.2042	0.5368	-0.4814	-0.5281	-0.2653	1.7243
SNP_554	-0.5218	-1.7893	1.4710	-1.4162	1.6053	-0.4734	-2.1371	-0.4700	1.2737	-0.4468
SNP_555	-0.5609	-0.2413	-0.6306	0.1372	-0.5680	0.0814	0.1935	-0.1651	0.4406	0.2237
SNP_556	0.6399	-1.4196	1.7944	0.3308	2.0815	1.4185	0.4070	1.5390	-0.6102	0.0857
SNP_557	0.6947	-0.8541	0.9952	-0.5385	1.9909	0.9741	0.0348	2.2060	-0.3670	-1.1022
SNP_558	-0.0120	-1.5574	0.8887	0.3627	1.7963	1.5885	1.1177	2.1363	-0.5243	-0.3389
SNP_559	-0.1409	-1.3740	0.5886	0.0608	1.2774	1.0188	0.4828	1.9829	0.4109	-0.8029
SNP_560	0.0467	-1.3608	0.6336	0.0553	1.2866	1.0370	0.4750	2.0427	0.3569	-0.8145
SNP_561	0.1005	-1.3379	0.6721	0.0595	1.3164	1.0497	0.5473	2.0958	0.3993	-0.8955
SNP_562	-0.0572	1.5280	-0.8699	-0.4204	-1.8381	-1.6112	-1.0752	-2.1338	0.5301	0.2799
SNP_563	-0.7491	1.1327	-0.6050	0.0131	-2.5364	-1.0181	0.5518	-0.8633	0.8191	-0.6986
SNP_564	1.2427	-0.3206	1.0616	-1.1594	3.4358	2.6049	1.6747	1.7854	0.0147	-0.1071
SNP_565	-1.2671	-0.6564	-0.5347	1.5925	-2.2462	-1.2275	-0.6679	0.1895	-0.3841	0.5961
SNP_566	-0.8518	-0.9134	-0.7177	1.2387	-2.0282	-1.1885	-0.6153	0.2223	-0.6134	0.2871
SNP_567	-1.6495	-1.1188	1.8135	-0.4770	-1.8210	-1.2797	-0.8826	1.7544	-2.0240	-1.5605
SNP_568	0.8174	2.3732	-1.7667	0.5452	-1.3402	-0.6748	-0.5972	-2.0428	0.8024	0.8318
SNP_569	-2.3497	-2.6039	1.1093	-0.5666	1.2410	0.6343	0.2367	1.9981	-0.8513	-0.5878
SNP_570	-0.9035	-2.3147	1.9887	-0.8922	2.2466	1.1434	0.7204	2.5296	-1.4786	-1.1284
SNP_571	-2.3207	-2.5793	1.1258	-0.5476	1.2524	0.6610	0.2555	2.0183	-0.8690	-0.6096
SNP_572	-2.3528	-2.6108	1.0647	-0.4941	1.3019	0.6181	0.3712	2.0140	-0.7614	-0.7377
SNP_573	2.3202	2.5750	-1.1321	0.5509	-1.2564	-0.6629	-0.2514	-2.0195	0.8778	0.6023
SNP_574	0.6014	0.7418	-1.5662	1.3868	0.0489	0.7381	1.5486	-0.4189	1.6333	0.5980
SNP_575	-2.5777	-1.1849	1.1839	-1.4788	-0.9610	-0.3053	-0.2565	1.5318	-1.0887	-1.6053
SNP_576	1.2903	1.2946	-1.8913	1.2084	0.3011	0.9446	1.3140	-0.3093	1.6201	0.4635
SNP_577	-1.0078	-2.2374	2.5068	-0.7757	1.8698	0.6310	0.3171	2.2360	-1.4956	-1.1026
SNP_578	1.8105	1.9100	-1.5728	0.6639	1.3730	1.0267	1.0556	-0.0153	0.5707	0.7168
SNP_579	-2.5798	-2.5341	0.9950	-0.8304	1.3258	0.7338	0.3404	2.0252	-0.7131	-0.7961
SNP_580	-0.5276	-1.5584	1.6221	-0.7887	-0.9035	-0.7953	-1.1534	0.0504	-0.6675	-0.6547
SNP_581	0.0121	-2.2791	2.6348	-0.4126	1.2102	0.5467	0.4085	1.3630	-0.3894	-0.6093
SNP_582	-0.5193	-1.5398	1.6454	-0.7642	-0.9228	-0.8008	-1.1621	0.0399	-0.6739	-0.6350
SNP_583	0.1037	2.3475	-2.6101	0.4178	-1.1821	-0.5029	-0.4265	-1.3842	0.4712	0.6290
SNP_584	0.8670	0.9162	-2.4585	1.6416	0.0623	-0.1414	-0.1699	-1.7279	1.5516	1.8641
SNP_585	0.9652	3.2645	-2.7492	0.2234	-0.6486	-0.2369	-0.6049	-1.5499	0.9407	0.8370
SNP_586	-0.8354	-0.8795	2.3208	-1.6568	-0.0221	0.1468	0.1754	1.7280	-1.5130	-1.7744
SNP_587	1.3804	1.6444	-1.1363	1.1363	-0.8191	-0.9141	-0.5635	-1.5685	0.7289	1.0386
SNP_588	-1.0864	-1.6740	1.6174	-1.5834	-0.7541	0.0190	0.2461	1.8863	-1.4917	-1.9318
SNP_589	-0.0647	-0.0425	2.2777	0.3496	0.0884	0.1204	1.1603	1.1792	0.3743	-2.0354
SNP_590	-1.5961	-1.7623	-0.3296	-1.0669	0.7264	0.0357	-0.5864	-0.7449	0.8704	0.7886
SNP_591	-0.4302	-2.4618	1.4781	0.3995	0.6525	-0.1087	0.0628	-0.6849	0.6247	0.9175
SNP_592	-2.1226	-2.7710	1.0390	-1.0418	0.7325	0.3961	0.5344	0.4179	0.6440	-0.4932
SNP_593	3.0796	2.8309	-1.2455	0.4129	-1.2784	-0.9818	-0.5813	-0.8241	-0.0387	0.6422
SNP_594	1.9546	1.8300	-2.0344	0.7217	-1.6836	-1.3598	-1.6194	-0.5297	-0.9440	0.9450
SNP_595	2.6306	3.2386	-1.0369	0.6023	-1.2278	-0.9078	-0.9097	-0.6755	-0.9718	0.8705
SNP_596	1.0307	0.4729	-1.7430	-0.3964	-0.5030	-0.5018	-1.0846	-1.1966	-0.3081	1.4538
SNP_597	2.6075	3.2275	-1.1236	0.7551	-1.2859	-0.8686	-0.8339	-0.6429	-0.9946	0.8754
SNP_598	2.5903	3.3689	-1.2649	1.7096	-0.7794	-0.7252	-0.9259	-1.3201	-0.1630	1.4445
SNP_599	-0.5251	0.0927	-0.1722	-0.9467	-0.6171	0.0408	0.1556	1.1316	0.5728	-1.5358
SNP_600	0.4236	0.0222	-0.3744	0.2847	0.7937	-0.1894	-0.8565	-1.6044	-0.2033	1.6434
SNP_601	1.4160	-0.0170	-0.4631	0.9064	0.0911	0.1322	0.8886	-0.5174	-1.0340	1.5420
SNP_602	1.4160	-0.0170	-0.4631	0.9064	0.0911	0.1322	0.8886	-0.5174	-1.0340	1.5420
SNP_603	1.4160	-0.0170	-0.4631	0.9064	0.0911	0.1322	0.8886	-0.5174	-1.0340	1.5420
SNP_604	-2.5446	-3.3624	1.3483	-1.5946	0.6714	0.6899	0.9762	1.3691	0.2059	-1.5465
SNP_605	-1.2340	-0.3926	1.9861	0.2707	0.3558	0.5364	0.7612	0.5668	1.4629	-1.8687
SNP_606	1.2873	-0.1363	-1.9815	-0.0591	-0.5956	-0.7941	-1.1123	-0.4000	-1.4986	1.9204
SNP_607	-1.2879	0.1320	1.9752	0.0623	0.5917	0.7922	1.1164	0.3988	1.5074	-1.9277
SNP_608	3.0290	2.8105	-1.0908	1.8301	-1.0346	-1.2374	-1.1185	-1.5978	-0.0993	2.0442
SNP_609	3.0290	2.8105	-1.0908	1.8301	-1.0346	-1.2374	-1.1185	-1.5978	-0.0993	2.0442
SNP_610	2.0976	1.9032	-2.7254	1.1759	-1.3268	-1.5438	-1.9793	-1.5869	-0.1468	2.2746
SNP_611	-1.7277	-0.9276	0.8067	-0.3479	0.1433	0.5848	0.8822	0.6468	0.8714	-1.6853
SNP_612	-2.2904	-1.9223	2.3820	-1.2922	1.0091	1.1896	1.6657	1.5514	0.7239	-2.8579
SNP_613	3.0045	2.7854	-1.1203	1.7873	-1.0365	-1.2201	-1.1674	-1.4759	-0.1666	2.1560
SNP_614	-4.0312	-2.6142	0.6887	-1.4750	1.1639	1.1907	0.7105	1.8632	-0.5370	-2.0216
SNP_615	0.0052	0.3759	0.0347	-0.1417	-0.7967	-0.8311	-0.5152	-0.6854	1.0530	-0.2508
SNP_616	-2.9557	-1.8622	0.9084	-1.2846	1.1192	1.1506	0.6336	1.8542	-0.5744	-1.9224
SNP_617	3.2535	2.9078	-0.4885	2.1059	-1.0166	-1.0256	-0.9025	-1.4959	-0.1286	2.0398
SNP_618	-1.6548	-1.7469	0.1870	0.1952	0.0586	-0.0222	0.4900	-0.1021	-0.5883	0.8012
SNP_619	1.3097	0.2124	0.5844	-0.3180	1.0305	-0.2360	-1.0718	-2.1084	0.6647	0.5405
SNP_620	1.7724	-0.0385	0.5117	-0.4337	0.6289	-0.5348	-1.4134	-2.0152	0.0081	0.7642
SNP_621	-1.3534	-0.2625	-0.5983	0.3192	-1.1487	0.1543	0.9953	2.0252	-0.6065	-0.4444
SNP_622	1.3916	0.1085	0.6737	0.0322	0.9189	-0.2631	-1.0923	-1.8596	0.4189	0.3461
SNP_623	-1.3922	-0.1128	-0.6800	-0.0290	-0.9229	0.2612	1.0965	1.8584	-0.4101	-0.3534
SNP_624	-1.3922	-0.1128	-0.6800	-0.0290	-0.9229	0.2612	1.0965	1.8584	-0.4101	-0.3534
SNP_625	0.5109	0.0602	-0.4890	-0.7609	1.6223	0.0892	-1.2047	-1.4073	0.1980	-0.0267
SNP_626	-1.3222	-0.0985	-0.6556	-0.0306	-0.8811	0.3189	1.1045	1.8777	-0.4149	-0.3663
SNP_627	-1.3807	0.3035	-0.3908	0.2599	-0.4767	0.4122	1.0385	2.3930	-0.5272	-0.6749
SNP_628	-1.1762	0.0136	-0.9530	0.0291	-0.8833	0.1623	1.0633	1.9346	-0.1302	-0.4085
SNP_629	1.2918	0.0796	0.6918	0.0406	0.8405	-0.3020	-1.0756	-1.9239	0.4033	0.3176
SNP_630	-1.2924	-0.0839	-0.6981	-0.0373	-0.8444	0.3001	1.0797	1.9227	-0.3944	-0.3249
SNP_631	0.5193	0.0198	-0.4850	-0.7754	1.5118	0.0752	-1.2198	-1.4769	0.1571	0.0516
SNP_632	-0.5699	0.3375	0.7476	1.0547	-1.2219	0.0022	1.1428	1.9214	-0.3015	-0.2893
SNP_633	0.5764	-0.3099	-0.8638	-1.0681	1.3390	0.0271	-1.2139	-1.8071	0.1026	0.2742
SNP_634	1.1746	0.1997	0.4925	-0.0725	0.4905	-0.6575	-1.2609	-2.0510	0.3061	0.4911
SNP_635	-1.3632	-0.0665	-0.6893	-0.0386	-0.7733	0.3302	1.1162	1.9451	-0.3755	-0.4446
SNP_636	1.1509	0.3186	0.5276	-0.3986	0.4923	-0.5911	-1.0922	-2.3373	0.6641	0.6790
SNP_637	1.2052	0.2545	0.5935	-0.2976	1.0268	-0.1887	-0.9483	-2.1013	0.6083	0.3818
SNP_638	-1.6474	0.3162	-0.1015	0.7292	-0.5394	0.5125	1.2456	2.3332	0.0505	-0.6997
SNP_639	-0.1925	-0.2028	0.2061	0.4906	-1.1115	0.2369	1.2779	1.7163	-0.5992	-0.2376
SNP_640	0.6642	-0.3217	-0.6096	-1.1409	1.1524	-0.0957	-1.2543	-2.0009	0.2602	0.4317
SNP_641	0.6642	-0.3217	-0.6096	-1.1409	1.1524	-0.0957	-1.2543	-2.0009	0.2602	0.4317
SNP_642	0.6642	-0.3217	-0.6096	-1.1409	1.1524	-0.0957	-1.2543	-2.0009	0.2602	0.4317
SNP_643	0.3664	-0.1918	-0.9644	-1.6241	1.1775	-0.1773	-1.5330	-2.0119	0.5226	0.5170
SNP_644	-0.3669	0.1875	0.9581	1.6273	-1.1814	0.1754	1.5371	2.0108	-0.5138	-0.5243
SNP_645	-1.2057	-0.2589	-0.5998	0.3009	-1.0308	0.1868	0.9524	2.1001	-0.5995	-0.3891
SNP_646	0.3664	-0.1918	-0.9644	-1.6241	1.1775	-0.1773	-1.5330	-2.0119	0.5226	0.5170
SNP_647	-1.4733	0.3287	-0.1176	0.9364	-0.9691	0.0379	1.0882	2.2128	-0.3611	-0.5452
SNP_648	-0.3669	0.1875	0.9581	1.6273	-1.1814	0.1754	1.5371	2.0108	-0.5138	-0.5243
SNP_649	0.3664	-0.1918	-0.9644	-1.6241	1.1775	-0.1773	-1.5330	-2.0119	0.5226	0.5170
SNP_650	-1.4733	0.3287	-0.1176	0.9364	-0.9691	0.0379	1.0882	2.2128	-0.3611	-0.5452
SNP_651	-0.3552	0.1276	0.8998	1.6695	-1.1649	0.1525	1.4741	1.9371	-0.4507	-0.4610
SNP_652	-0.4923	0.3716	0.6668	1.2345	-1.6860	-0.3492	1.1476	1.8826	-0.5080	-0.3016
SNP_653	0.4745	-0.1384	-0.8308	-1.6299	1.0920	-0.2026	-1.4195	-2.1113	0.4866	0.7612
SNP_654	0.5611	-0.3133	-0.7325	-1.2918	0.9056	-0.3159	-1.5468	-1.9339	0.2815	0.6970
SNP_655	-0.2192	-0.3935	0.4005	0.9555	-1.1743	0.3725	1.3510	2.0711	-0.7791	-0.6758
SNP_656	0.5611	-0.3133	-0.7325	-1.2918	0.9056	-0.3159	-1.5468	-1.9339	0.2815	0.6970
SNP_657	0.2092	0.3295	-0.5264	-0.8606	1.2607	-0.4090	-1.4241	-2.1144	0.6554	0.7232
SNP_658	0.7810	0.6575	1.3756	0.9297	0.0733	0.1294	0.6504	-0.2124	0.3188	-0.0700
SNP_659	0.1952	-0.9653	1.9548	1.2302	0.2793	-0.1427	-0.3974	1.0496	0.0927	-0.2542
SNP_660	-1.3323	-2.0101	-0.2196	0.2760	0.2204	-0.4263	-1.8024	0.2803	-0.1675	0.8604
SNP_661	0.3086	2.0091	-0.9046	-0.6394	-0.0512	0.1912	1.1327	0.1595	-0.0553	-0.9148
SNP_662	-1.4465	-1.9654	-0.5622	0.0290	0.2765	-0.2916	-1.7484	-0.0745	0.2217	1.0072
SNP_663	-0.0340	0.3813	-1.9679	-1.5510	0.2851	0.6801	0.7320	0.9947	-0.7362	-0.3250
SNP_664	0.0182	0.2597	-1.7251	-1.1151	0.2425	0.4995	0.7517	1.3642	-1.1177	-0.5527
SNP_665	0.6054	-0.5631	2.2708	0.3298	0.9585	-0.3746	-1.0906	-1.4275	0.9974	0.6394
SNP_666	-0.9429	1.1136	-1.6087	-1.0708	0.9265	1.7363	1.6776	3.3787	-1.9386	-2.0320
SNP_667	-0.5464	0.5398	-2.2842	-0.3284	-0.9999	0.3434	1.0385	1.3789	-1.0148	-0.4850
SNP_668	-0.6226	0.5382	-2.2539	-0.3139	-0.9911	0.3307	1.0890	1.4527	-1.0166	-0.6639
SNP_669	-1.0271	0.7110	-1.6457	-1.7702	0.3380	1.9011	1.6634	3.4218	-1.4558	-2.6149
SNP_670	-1.7030	1.2482	-2.1694	1.2263	0.0834	1.0784	1.3195	2.7421	-2.8570	-0.6316
SNP_671	1.4676	-1.5795	1.3331	0.7479	-0.9444	-1.6427	-1.9399	-3.3078	1.6635	1.7811
SNP_672	-0.9814	-0.3261	-1.1040	0.2501	-0.4244	0.5303	0.9436	1.9936	-0.3197	-0.5461
SNP_673	-1.7492	1.7272	-2.1258	0.3250	-0.0048	1.3691	2.1260	3.4468	-2.2995	-1.4995
SNP_674	-0.5847	0.5632	-0.3408	1.7414	-0.3973	0.0304	0.6152	0.0771	-0.3619	0.4053
SNP_675	-1.7492	1.7272	-2.1258	0.3250	-0.0048	1.3691	2.1260	3.4468	-2.2995	-1.4995
SNP_676	-1.7492	1.7272	-2.1258	0.3250	-0.0048	1.3691	2.1260	3.4468	-2.2995	-1.4995
SNP_677	-1.0860	1.2463	-1.5118	-1.2394	0.7100	1.7261	1.7653	3.4208	-1.9383	-2.0190
SNP_678	1.7734	-1.6925	2.0791	-0.4122	0.0413	-1.3549	-2.1449	-3.4649	2.2879	1.5094
SNP_679	0.8042	-0.4188	2.3016	0.3443	1.2409	-0.2444	-1.0760	-1.4078	1.0021	0.4067
SNP_680	0.3213	0.7425	-1.0138	1.0298	-0.7359	-1.1143	-0.3641	-2.0305	0.1427	2.0837
SNP_681	-1.1669	1.2219	-0.5855	-0.9435	1.4346	1.4002	1.4061	3.8896	-3.0049	-1.9776
SNP_682	-1.4608	0.2544	0.6868	-1.6446	2.6420	1.4699	-0.0289	3.6902	-3.0598	-2.0910
SNP_683	-1.3450	0.0733	1.1999	-1.3579	2.9332	2.0093	0.4850	3.7352	-2.7386	-2.3269
SNP_684	-1.4369	0.3596	0.8666	-1.6110	2.5668	1.4971	0.0709	3.5889	-2.8615	-2.0392
SNP_685	0.0147	-1.5611	-1.4090	-0.5327	-1.8079	-1.0206	-0.4330	-1.0305	1.8506	1.0573
SNP_686	-0.9814	0.7112	1.0996	-0.2389	2.8234	1.2013	-0.1674	1.5139	-2.3881	-1.0821
SNP_687	-0.1042	-1.3254	-1.0173	0.9409	-2.3872	0.1920	0.7243	0.1826	1.1439	-0.0994
SNP_688	-1.3670	-0.6830	-0.6465	-0.1323	-1.3525	0.3748	0.8068	2.0730	0.0468	-1.1999
SNP_689	-1.0750	-0.1890	-0.1307	1.3732	-3.1656	-0.2288	1.0253	0.7976	0.5803	-0.2885
SNP_690	0.9029	0.7778	0.7369	-0.7311	3.7863	0.6462	-0.5166	-0.8465	-0.1156	0.1568
SNP_691	1.1815	0.2069	0.2951	-1.3206	3.7737	0.8479	-0.6076	-0.9036	-0.3883	0.2803
SNP_692	-1.0587	-0.1329	-0.0934	1.3727	-3.2516	-0.2539	1.0244	0.8008	0.5753	-0.2885
SNP_693	-1.1824	0.0095	-0.4642	1.0967	-3.6563	-0.8100	0.5883	0.6693	0.4260	-0.0486
SNP_694	-1.0194	-0.4508	-0.9030	0.4302	-3.7304	-0.6175	0.5454	0.6383	0.3319	-0.1386
SNP_695	0.5013	0.1086	0.4564	-0.0416	3.0179	-0.0919	-1.4529	-1.7523	-0.3142	1.2899
SNP_696	0.2878	0.5351	0.0108	1.5819	-2.0262	-0.2870	2.1050	-0.2167	1.0820	0.3509
SNP_697	0.9607	0.7230	0.6980	1.4766	-0.6938	0.3186	1.0541	-0.1810	0.6922	-0.4180
SNP_698	0.8544	0.8665	0.3332	1.1918	-1.0973	-0.2348	0.6195	-0.3129	0.5422	-0.1756
SNP_699	0.1372	-0.2004	-1.3087	-1.6316	2.1355	1.5828	0.2053	1.6074	-1.5059	0.5589
SNP_700	2.4950	0.0667	0.9475	0.3282	-0.4319	-0.8769	0.2957	0.0721	0.4901	0.6990
SNP_701	2.4950	0.0667	0.9475	0.3282	-0.4319	-0.8769	0.2957	0.0721	0.4901	0.6990
SNP_702	-1.3636	-0.6343	0.6276	0.1071	-1.4710	-1.6820	-1.0935	-1.4773	1.0260	-0.7123
SNP_703	0.2220	1.5302	-1.0607	-0.0441	-0.6783	0.5651	1.0558	1.7084	-1.6436	-0.4195
SNP_704	-0.2387	-1.5098	1.0448	0.0178	0.6848	-0.5599	-1.0579	-1.7307	1.6727	0.4239
SNP_705	0.0993	-2.0539	0.4492	-0.8069	0.1509	-0.8635	-1.6965	-1.5454	0.9477	0.6225
SNP_706	-0.1868	-1.5161	1.1015	0.0563	0.7832	-0.4903	-1.0368	-1.7239	1.6392	0.3969
SNP_707	-1.4506	1.4160	0.1860	0.9378	-1.6671	-0.8309	0.6236	0.0834	0.0660	-1.3505
SNP_708	-1.5939	1.3651	0.2227	0.9489	-1.7808	-1.0040	0.4918	-0.0522	0.0762	-1.2400
SNP_709	-0.9311	-0.3285	-0.8780	-0.4881	-0.1587	0.3023	0.0315	0.1544	0.1007	-0.7267
SNP_710	0.9557	-2.0089	0.8522	-0.0899	-0.2631	-0.2950	-0.7163	-1.5217	0.8022	0.7942
SNP_711	-1.5979	1.5824	0.4065	0.6335	-0.9232	-0.4590	0.3823	0.1275	-0.4774	-0.4884
SNP_712	-1.5975	1.5818	0.4208	0.7392	-0.9916	-0.5509	0.2884	0.0362	-0.4316	-0.4244
SNP_713	0.9257	-2.1561	-1.2498	-1.1999	1.0647	0.7221	-0.5522	-0.1028	0.3166	0.8814
SNP_714	-1.4910	2.0085	0.4894	0.8809	-1.5865	-0.9868	0.1174	-0.0804	-0.6382	-0.9769
SNP_715	1.5038	-1.6480	-0.3778	-0.7240	1.0316	0.5325	-0.2905	-0.1325	0.5444	0.4895
SNP_716	-2.0700	-0.4897	-0.2905	-0.8551	-0.2976	0.4604	0.1254	0.6154	0.6002	-1.9401
SNP_717	-2.2766	-2.1813	-1.9180	-1.8049	0.1189	0.7181	1.3283	1.1060	0.6529	-1.2311
SNP_718	-1.1834	0.6524	-1.2905	0.2966	-0.7012	0.5483	-0.3850	-1.0509	-0.8202	1.8267
SNP_719	1.6630	-0.6817	1.2207	0.4653	0.5343	-1.0051	-0.1752	-0.2829	1.8445	-0.5911
SNP_720	-1.7166	0.6668	-1.2027	-0.5992	-0.5286	1.0976	0.2921	0.3580	-1.8893	0.6155
SNP_721	1.3053	-0.6322	0.7828	0.5591	1.0113	-1.0424	-0.3225	-0.3360	1.6210	-0.5759
SNP_722	1.4746	-0.7128	1.3405	-0.5984	1.0222	-0.4171	0.7506	0.5410	1.2775	-1.6645
SNP_723	1.5943	-0.9812	1.0633	-0.9691	1.6653	0.4005	0.7270	0.6178	1.4049	-1.5248
SNP_724	1.5057	-0.5285	1.1769	0.2391	0.9504	-0.5980	-0.0761	-0.6104	1.7351	-0.4418
SNP_725	-1.1036	0.3356	-1.3718	0.3683	-1.1318	0.1543	-1.0507	-0.7718	-1.4029	1.9112
SNP_726	2.1947	-0.9183	2.6456	0.8019	1.7007	0.3982	-1.1438	-0.1346	0.9171	0.5897
SNP_727	0.2397	0.8946	0.9428	0.8153	-1.1592	-0.8276	-1.1477	-0.8588	-0.4515	0.4834
SNP_728	2.4333	0.4694	1.1466	2.0028	0.8380	0.2837	-0.1941	-0.5831	0.8560	0.8131
SNP_729	-2.4469	-0.4506	-1.1510	-1.9568	-0.7905	-0.2323	0.2107	0.5960	-0.8189	-0.8697
SNP_730	2.4463	0.4463	1.1447	1.9601	0.7865	0.2304	-0.2066	-0.5972	0.8278	0.8624
SNP_731	0.9639	0.2196	-0.7248	1.5500	0.1470	0.9971	0.4774	0.7223	-0.8175	0.9928
SNP_732	3.0452	0.9917	1.9506	1.7444	1.2751	0.6914	0.3523	-0.8001	0.6197	0.7134
SNP_733	-2.2587	-1.2288	-1.9012	-2.6125	-0.0472	0.5393	1.2238	1.2687	-0.0991	-1.2186
SNP_734	-0.8036	0.8628	-0.1615	-2.2888	-0.8783	-0.8251	-0.8908	0.5650	-0.4293	-0.4180
SNP_735	1.4825	0.5417	-0.0335	1.2354	0.3931	0.5989	-0.0057	-0.5786	0.5226	1.1683
SNP_736	-1.0996	0.7986	0.1754	0.1065	-0.2350	-0.8781	0.6037	0.6454	0.5741	-2.9393
SNP_737	0.0314	1.5035	-0.1755	-1.8744	-0.9570	-0.4761	0.6919	-0.0363	-0.7283	0.2899
SNP_738	0.0973	1.6651	0.2447	-1.3581	-1.0342	-0.6890	0.7860	0.3771	-1.1862	-0.0374
SNP_739	-0.8587	-0.6045	-0.3013	0.0813	-0.2528	-0.7230	-1.6478	0.0378	0.9197	-0.7489
SNP_740	2.1538	1.1149	1.3519	1.1288	0.3996	-0.0710	0.0221	-0.6165	0.1774	0.7481
SNP_741	0.8990	0.5238	0.9022	-0.2824	-0.0579	0.2128	1.1295	-0.7050	0.4132	0.0262
SNP_742	-0.5064	-1.8187	-0.4223	1.0006	0.3570	0.0736	-1.3717	-0.4972	1.2263	0.3373
SNP_743	-0.1884	0.5109	0.3523	-0.4059	-0.5664	-0.3001	0.6421	-0.9777	0.7423	0.3133
SNP_744	-0.0420	-1.6931	-0.7214	-0.9590	1.1133	0.6808	-0.9444	-0.4648	1.5192	1.1336
SNP_745	0.8724	0.5341	0.9539	-0.3150	-0.0358	0.2316	1.1597	-0.6630	0.4026	0.0041
SNP_746	2.2234	1.1973	1.3280	1.0904	0.2916	-0.1163	0.0438	-0.5904	0.1420	0.6499
SNP_747	0.5790	-1.9879	-0.5454	-0.5105	1.2852	0.8863	-0.8250	-0.0077	1.1365	1.2128
SNP_748	-1.7720	-1.3230	-1.7015	-2.4657	-0.1241	0.1225	-0.0453	0.8464	0.0683	0.5482
SNP_749	1.4196	1.9707	-0.5201	2.2107	-1.8802	-0.9325	0.9209	-1.9825	2.1619	-0.1002
SNP_750	1.9629	1.9038	0.0211	2.5898	-1.1574	-0.1073	1.5830	-1.4232	1.8892	-0.3298
SNP_751	2.3088	1.9939	0.1123	2.2651	-0.7362	0.0105	1.8952	-1.7334	2.2781	-0.3593
SNP_752	2.6709	2.4892	-0.0934	2.8547	-0.7488	0.3631	2.0558	-1.5756	2.2940	-0.3500
SNP_753	0.8888	1.2137	-1.2578	1.1380	-1.0647	-1.0139	-0.0813	-2.6451	2.1216	1.6545
SNP_754	-0.3108	-0.0185	-1.2828	0.6116	-0.2291	-0.1335	-0.0351	-0.5781	0.9908	0.5119
SNP_755	0.2987	-0.2830	-2.6784	0.5487	-0.6884	0.9209	0.6474	0.1013	0.3890	0.7378
SNP_756	1.1104	-0.4703	-1.9848	1.7929	-0.5280	1.0125	1.3738	-0.6805	1.1225	1.1660
SNP_757	-0.2764	0.2571	2.7912	-0.5297	0.6676	-0.8996	-0.5788	-0.1126	-0.3226	-0.7586
SNP_758	1.0578	2.9613	2.0728	-0.3952	-0.9592	-0.4137	0.0921	0.1541	-1.6049	-0.7214
SNP_759	-0.8084	-2.5054	-1.3306	0.7857	0.5094	0.1790	-0.0478	-0.0761	1.8763	0.4038
SNP_760	-0.2552	-1.0609	0.2875	1.8352	0.5035	0.3074	0.2364	-1.2163	1.2321	1.2471
SNP_761	-0.4091	-1.0558	-0.1868	0.3733	0.9880	-0.7403	-0.0587	-2.2364	2.5953	-0.3486
SNP_762	0.2877	-0.7418	0.1464	-1.3902	1.9853	0.5209	-0.1407	0.8750	0.1903	-0.8358
SNP_763	0.3817	-0.5827	1.6371	-0.2296	0.7053	0.3260	0.6850	0.8847	0.6572	-1.3580
SNP_764	-0.4184	0.6523	-1.6533	0.1745	-0.7321	-0.2565	-0.5967	-0.8884	-0.5789	1.3378
SNP_765	1.1692	1.5821	1.0209	-0.5263	-0.7148	-0.3125	0.3553	-0.2311	-1.0993	-0.0214
SNP_766	0.4270	-0.6387	1.6100	-0.2942	0.7174	0.2518	0.6058	0.8808	0.6056	-1.3379
SNP_767	-1.0753	-2.5036	-1.0250	1.2358	-0.1171	-1.0440	-1.0920	-1.3309	2.9364	0.1323
SNP_768	-0.3499	0.6169	-1.3440	0.3267	-0.4752	-0.0687	-0.3705	-0.7837	-0.6258	1.0233
SNP_769	0.5205	0.8818	0.5304	0.1819	-0.4009	-0.7030	-0.1985	0.4494	-0.1964	-1.0192
SNP_770	0.0706	0.3778	0.9798	0.7728	-0.5929	0.2094	1.2752	-0.0116	0.3463	0.1207
SNP_771	1.5811	-0.5417	2.1213	-0.8656	0.9376	-0.2116	-0.7528	-1.7769	0.9184	1.0652
SNP_772	1.0488	-1.0392	2.0002	-1.1791	0.9039	-0.2645	-0.6574	-1.7117	1.3460	0.8087
SNP_773	-0.0426	0.8101	0.0936	-0.9511	0.1900	-0.1288	0.0677	0.4335	-0.1595	-0.7041
SNP_774	0.0710	-0.3422	-0.9329	-0.2971	0.7581	0.0192	-1.2345	-0.0199	-0.3300	-0.0752
SNP_775	0.1113	-0.8534	-0.2231	1.0659	-0.4862	0.0144	-0.0674	-0.7034	0.2928	0.9492
SNP_776	1.3654	-0.6845	2.1522	-0.9246	0.9099	-0.4075	-0.8702	-1.6454	1.0494	0.7184
SNP_777	-2.2442	0.2476	-2.4700	0.5652	-1.5785	-0.1842	0.5062	1.6013	-1.1935	-0.3331
SNP_778	-1.1820	0.5860	-1.2991	0.8584	-0.5459	-0.0506	0.0781	1.1573	-0.6956	0.0725
SNP_779	0.0937	-0.8956	-0.3539	1.1221	-0.3722	0.1805	0.0502	-0.5520	0.1371	0.8149
SNP_780	1.5861	0.7415	-0.9024	-0.3584	-1.0547	0.3801	0.5454	0.4732	-1.0124	0.4075
SNP_781	1.9056	0.1629	-0.2469	-1.0496	0.3633	0.2451	-0.1809	-0.7131	-0.3661	0.7848
SNP_782	-2.0167	-0.0861	0.3584	-0.6335	1.2152	-0.4625	-1.3700	0.9614	-0.4576	-0.4033
SNP_783	0.4634	-0.1644	-0.6397	1.5106	-1.5385	-0.5019	0.8974	-1.2241	1.5094	0.1604
SNP_784	-1.5489	-0.7740	1.1281	0.4738	1.1053	-0.0785	-0.1208	-0.1616	0.9118	-0.7798
SNP_785	-2.1741	-0.1777	0.9278	-0.5838	0.9285	-0.1145	-1.1730	1.5019	-1.0239	-0.6386
SNP_786	-2.2060	-0.2181	0.9462	-0.6105	0.9361	-0.0887	-1.1066	1.5427	-1.0461	-0.6776
SNP_787	1.7332	0.3414	-0.3606	-0.8788	0.4794	0.4159	0.0511	-0.4701	-0.3488	0.6321
SNP_788	-1.9428	-0.2194	0.2552	0.9975	-0.3937	-0.2712	0.2418	0.7136	0.3803	-0.8107
SNP_789	-1.5911	-0.8558	1.1392	0.3886	1.1129	-0.0394	-0.0258	-0.1220	0.8994	-0.8010
SNP_790	1.9223	0.2188	-0.2533	-0.9690	0.3531	0.2256	-0.2731	-0.7383	-0.3582	0.8263
SNP_791	-2.1783	-0.2247	0.9717	-0.6343	0.9754	-0.0423	-1.0720	1.5667	-1.0609	-0.6999
SNP_792	-2.2975	-0.3094	0.9136	-0.5743	0.9232	-0.0402	-1.0534	1.5592	-1.0058	-0.7984
SNP_793	-1.7121	0.2568	0.4198	-0.2290	0.3661	0.0892	0.4210	1.7529	-0.4542	-2.1531
SNP_794	-0.1008	-0.4620	1.4015	-0.1517	1.4599	0.3186	-0.2924	-0.7912	0.2105	0.1622
SNP_795	1.0023	-0.5826	1.5287	-0.7176	0.3028	-0.3654	-0.3090	-0.7026	0.0656	0.4739
SNP_796	-1.6776	-0.2499	-1.0973	1.1075	-0.8392	-0.1192	-0.8481	1.2991	-0.8684	-0.4265
SNP_797	1.1842	0.0935	1.8578	-0.2437	0.0014	-0.5483	0.3423	-0.5650	0.2554	-0.6616
SNP_798	1.1203	0.2065	1.9595	-0.6641	0.2643	-0.2459	0.3227	-0.4955	0.1048	-0.8832
SNP_799	-1.8632	-0.2890	-0.7601	-0.2668	-0.4111	-0.8339	-1.0768	0.4612	-0.7330	-0.0408
SNP_800	-0.2053	-1.5267	1.2363	1.3578	0.1939	0.3421	-0.0098	-0.2998	-0.2829	0.1765
SNP_801	-0.2004	-1.5161	1.2277	1.3328	0.2487	0.3822	0.0016	-0.2663	-0.3017	0.1566
SNP_802	-1.4362	0.4999	1.0101	-0.0356	-1.2553	-0.3834	0.3937	1.6375	-2.2355	-1.1859
SNP_803	-0.5766	1.2999	-0.3603	-0.7906	-1.4592	-0.6774	0.2993	1.5833	-0.5885	-1.2919
SNP_804	0.4562	-1.2977	0.2787	0.7576	1.5241	0.7236	-0.3456	-1.4115	0.5703	0.9770
SNP_805	0.9665	1.0363	-0.4013	0.1825	0.3299	-0.5019	-0.8927	-1.7728	0.8340	1.6525
SNP_806	-0.5805	1.7323	0.9296	0.6287	-1.6044	-1.4592	-0.8138	-0.0217	-1.3680	-0.1401
SNP_807	1.2517	-1.6568	0.2763	0.8911	1.9907	1.2530	-0.1956	-1.3826	1.6027	1.2862
SNP_808	-1.0111	2.1478	0.7020	-1.0024	-1.7821	-1.7050	-1.3066	1.5792	-2.8809	-0.5934
SNP_809	1.0250	-2.8394	-0.2569	0.6183	2.4956	1.6511	0.1511	-1.2615	1.9633	0.4238
SNP_810	0.7820	-2.7066	-0.2864	0.2742	2.5033	1.7014	0.1557	-0.8941	1.6862	0.5769
SNP_811	0.7820	-2.7066	-0.2864	0.2742	2.5033	1.7014	0.1557	-0.8941	1.6862	0.5769
SNP_812	0.5266	-1.5625	-0.6248	-0.1116	0.9234	0.8033	0.4337	0.0247	1.3993	-0.4319
SNP_813	0.7820	-2.7066	-0.2864	0.2742	2.5033	1.7014	0.1557	-0.8941	1.6862	0.5769
SNP_814	0.4003	-1.9752	-0.7000	-0.0292	0.9540	1.1385	0.1628	0.6777	0.8032	-0.8522
SNP_815	1.3530	-1.6955	-0.7350	0.6765	0.4816	1.1836	0.3384	-0.6223	2.2137	-0.4296
SNP_816	0.3815	-2.4022	-0.6374	0.9403	2.1112	1.5875	0.5633	-1.0585	2.3530	0.0748
SNP_817	-1.3039	2.7817	0.3616	-1.1221	-1.3272	-1.4162	-0.3559	1.0315	-2.0057	0.2237
SNP_818	0.3247	-2.8156	-0.5694	0.1188	2.2938	1.7128	-0.0253	-2.4653	3.3163	1.1293
SNP_819	1.5432	0.7264	0.6710	-0.1137	-0.4091	-0.3836	0.0217	0.8416	-1.2555	-0.6178
SNP_820	-0.3678	0.6408	0.1179	-0.4047	-1.1833	-0.3963	0.7571	0.8635	-0.8923	-0.7465
SNP_821	-0.5534	-0.8666	-1.2581	0.9888	1.4131	1.5693	1.6905	1.4312	0.0467	-0.1057
SNP_822	-1.3074	-1.5364	-1.0952	0.3596	0.5370	0.8402	0.1379	-0.3486	1.4617	0.5267
SNP_823	0.6237	-0.1007	0.5885	0.9040	0.6495	-0.3374	-0.5841	-1.9674	2.0017	0.8227
SNP_824	-1.3074	-1.5364	-1.0952	0.3596	0.5370	0.8402	0.1379	-0.3486	1.4617	0.5267
SNP_825	0.6641	-0.7562	0.3376	0.7505	0.9877	0.3270	-0.6479	-1.4817	1.5794	0.5586
SNP_826	-1.5996	-1.6132	-1.4610	1.4788	0.1274	0.1200	-0.7837	-1.8507	2.3271	1.4896
SNP_827	0.6216	0.2500	0.4283	0.3675	-0.2053	-0.9384	-0.2454	-1.5632	1.2531	0.7767
SNP_828	0.5963	-0.3981	0.1112	0.1997	0.1206	-0.1506	-0.2191	-0.9174	0.6447	0.4800
SNP_829	-0.4805	-1.6024	1.5955	-0.4575	1.2742	1.3265	0.2334	-0.6909	1.0590	-0.6583
SNP_830	1.4470	1.5292	-0.0713	0.1591	-1.1305	-0.4919	1.3356	1.2176	-0.7550	-0.4744
SNP_831	1.4555	0.1748	0.0855	0.8576	-0.2545	-0.4321	0.5781	-0.5305	0.8772	0.4151
SNP_832	2.6606	0.5933	1.7402	0.5285	0.1991	-0.0889	0.1591	-0.8106	-0.0147	0.5567
SNP_833	1.0235	0.7608	1.6510	0.0054	-0.3102	-0.8197	0.1608	-0.0528	-1.0756	-0.8910
SNP_834	-1.4013	0.3251	-0.1843	-0.8784	0.4127	-0.4215	-0.7347	0.1620	-0.4695	-0.1775
SNP_835	0.7155	1.5384	0.0417	0.2600	-0.4877	-0.4430	0.9819	0.8846	-0.6636	-0.5604
SNP_836	-1.1238	-1.1714	0.1978	0.1226	0.0564	-0.6300	-0.6772	-0.9597	0.4019	-0.3547
SNP_837	0.8951	0.1449	0.1756	-0.1120	0.1220	0.1757	-0.1288	0.8396	-0.7111	-0.4753
SNP_838	2.1431	2.3508	0.6902	1.5429	-1.2618	-0.4110	0.9842	0.6131	-0.7617	-0.1335
SNP_839	1.5043	-0.8445	0.5241	0.1554	1.6859	1.1618	-0.1527	-1.1350	2.4549	0.0494
SNP_840	-0.3048	-0.1637	0.2587	-0.1655	1.0800	0.4666	0.4946	0.8778	-0.1363	-1.3297
SNP_841	-2.4806	-0.3127	-1.0704	0.2665	-0.8053	-0.7064	0.5992	-0.0480	0.3327	-1.3054
SNP_842	-0.8985	-1.7269	-0.1687	-1.7336	-0.7610	-1.7576	-2.3042	-0.1005	-1.9545	0.0756
SNP_843	1.4099	-0.2282	0.3759	1.5273	-0.1222	1.0981	0.5559	-1.0338	1.5615	1.5567
SNP_844	2.3975	0.2425	0.9051	-0.1885	0.8109	0.6691	-0.6383	0.0511	-0.3640	1.3452
SNP_845	-2.4747	-1.2940	-1.5756	-1.0570	-1.7783	-1.4978	-1.2679	0.5372	-0.5000	-0.9507
SNP_846	2.6283	-0.0540	1.6954	1.0625	-0.0538	1.1039	0.2062	-1.1360	0.8219	1.6681
SNP_847	-2.3644	-0.2098	-0.8681	0.1734	-0.7958	-0.6558	0.6240	-0.0492	0.3861	-1.3703
SNP_848	-2.3644	-0.2098	-0.8681	0.1734	-0.7958	-0.6558	0.6240	-0.0492	0.3861	-1.3703
SNP_849	2.3465	0.2111	0.8277	-0.1683	0.7621	0.6219	-0.6448	0.0115	-0.3024	1.3402
SNP_850	0.0327	-1.5485	-0.4721	1.3307	-0.2843	-0.3153	-0.5031	-2.1508	2.0611	0.8656
SNP_851	0.5400	-1.2719	-0.1607	0.8738	-0.7507	-0.7103	-1.7577	-1.9723	1.0532	2.0879
SNP_852	-1.7677	0.0286	0.1816	-1.0658	-3.6384	-2.8699	-1.6610	0.3664	-2.5010	1.3149
SNP_853	-1.1544	0.4556	0.0726	-0.0097	-0.8736	-0.9843	-0.2896	-0.5929	-0.9401	1.2762
SNP_854	-1.1544	0.4556	0.0726	-0.0097	-0.8736	-0.9843	-0.2896	-0.5929	-0.9401	1.2762
SNP_855	-0.2949	-1.4345	-1.0999	0.6184	-0.6339	0.5698	-0.0997	-0.7151	1.2062	0.8451
SNP_856	1.4837	-1.7521	-0.1604	0.6352	0.2624	0.2773	-1.3733	-0.9497	1.8954	0.3388
SNP_857	0.3207	-1.3996	-0.1758	0.6973	-0.9114	-0.8178	-1.6815	-1.7390	0.9755	1.8850
SNP_858	-0.0389	-1.0787	-1.0629	0.7470	-0.6074	0.6226	-0.0445	-0.5691	1.1509	0.5829
SNP_859	1.6561	0.7261	0.7409	-0.6262	2.4243	0.2063	-0.5211	1.0888	-0.1900	-1.7809
SNP_860	-1.6566	-0.7304	-0.7472	0.6295	-2.4283	-0.2082	0.5252	-1.0900	0.1988	1.7736
SNP_861	0.2534	-0.6419	0.0556	0.2551	0.6351	-1.2746	-1.2211	-1.6416	0.7319	0.5666
SNP_862	-0.7449	-1.2781	-0.2220	-0.1493	-3.2835	-0.3364	-0.2905	0.7472	-0.3153	0.1472
SNP_863	0.2534	-0.6419	0.0556	0.2551	0.6351	-1.2746	-1.2211	-1.6416	0.7319	0.5666
SNP_864	-0.7449	-1.2781	-0.2220	-0.1493	-3.2835	-0.3364	-0.2905	0.7472	-0.3153	0.1472
SNP_865	0.6608	0.1551	-0.3036	0.4598	1.3375	-0.2038	-0.6259	-1.1838	0.9214	0.5552
SNP_866	-0.4776	0.3201	0.2619	-0.7565	-0.3629	1.2459	1.1386	1.9317	-1.3367	-0.7720
SNP_867	-1.7035	-0.1928	-1.5317	-0.0769	-1.0264	-1.2599	-0.0647	-0.8461	-0.2800	1.4511
SNP_868	-0.1439	0.0381	0.7685	-0.6138	-0.7728	0.2946	0.4729	1.2299	-1.2345	-0.1965
SNP_869	-0.0596	0.5514	0.6335	-0.6060	-0.1133	1.2278	0.9628	1.5962	-1.1580	-0.3914
SNP_870	-2.4247	-0.6376	0.3685	-0.9361	-2.7936	-1.4939	-1.5581	-0.0446	-2.3836	2.0355
SNP_871	-2.4247	-0.6376	0.3685	-0.9361	-2.7936	-1.4939	-1.5581	-0.0446	-2.3836	2.0355
SNP_872	1.4626	0.4140	-0.4410	-0.5094	1.4642	0.6612	0.4953	1.3552	0.6025	-2.1705
SNP_873	1.4410	0.0054	-0.6355	-0.4644	1.0244	-0.0381	0.0947	1.0638	0.5644	-2.0871
SNP_874	0.1824	1.4877	1.0845	0.9755	-0.2096	0.5951	1.3289	-0.8519	-0.4851	1.4544
SNP_875	-1.4514	0.2160	-0.5861	-0.2854	-1.4936	-0.9245	-0.0362	-0.3011	-0.6578	1.1623
SNP_876	-0.5948	0.4549	-0.4663	0.5970	-1.2634	-1.5792	-0.3993	-0.3266	-0.1328	1.5424
SNP_877	-0.3980	-1.2252	-1.6138	-1.7094	-0.7786	-1.6091	-2.3274	-0.9498	0.2222	2.1350
SNP_878	-0.2183	0.0433	0.8990	-0.4250	0.4260	0.1377	0.2772	0.2825	-0.1645	-0.5951
SNP_879	1.1583	0.2119	-1.1069	0.0329	0.3754	-0.6594	-0.7008	-1.2321	0.6573	1.7849
SNP_880	0.7094	-1.2029	-0.9971	0.8647	-0.4224	0.7888	0.5487	-0.9298	1.8419	0.3589
SNP_881	-0.6094	-1.4282	-0.3154	-0.1458	-1.3314	-1.2683	-1.3737	-1.3457	0.7431	1.5919
SNP_882	-0.1779	0.0539	0.9268	-0.4333	0.4342	0.1291	0.2903	0.3157	-0.2064	-0.5957
SNP_883	-0.0046	-0.2068	-1.1758	0.2111	-0.6155	-0.2401	-0.3000	-0.2636	0.2320	0.6812
SNP_884	-1.1692	0.7386	1.0227	-0.2690	-1.0040	0.1702	0.7138	2.0505	-2.0621	-1.7921
SNP_885	-0.4031	0.0064	0.7881	-0.3842	0.3254	0.1296	0.1325	0.4860	-0.0963	-0.6370
SNP_886	-0.0448	-0.1009	-0.9162	-0.0125	-0.3172	-0.6139	-0.7621	-0.1051	-0.4714	1.1579
SNP_887	-0.5625	-0.0466	-0.1852	-0.9565	1.2691	1.5104	0.6098	0.8950	0.1888	-0.7956
SNP_888	0.8033	-1.0328	-0.1745	-0.8691	0.7574	2.1878	2.1010	1.0506	1.1172	-0.8451
SNP_889	3.0223	0.8419	0.3072	0.5995	1.0791	2.6101	2.4958	0.7557	0.0328	1.1652
SNP_890	-0.2776	0.8358	-0.0710	-1.6818	-0.7241	-0.0268	0.0588	1.3943	-1.4981	-0.0121
SNP_891	-0.2996	0.8026	-0.0866	-1.5340	-0.6725	-0.0046	0.0882	1.4352	-1.4705	-0.1436
SNP_892	-0.1403	1.0287	-0.2473	-0.8776	-0.5344	-0.7044	-0.3152	0.5842	-1.3641	0.4591
SNP_893	-0.2807	0.8458	-0.4444	-1.5067	-0.4714	0.3099	0.2657	1.6785	-1.5116	-0.3903
SNP_894	0.9255	0.3184	-0.6625	0.4935	0.2939	0.3151	0.7615	0.5171	-0.5965	0.5361
SNP_895	-0.4516	-1.6474	-0.2056	0.7891	-0.3933	-0.4795	-0.6470	-1.7194	1.8811	0.5042
SNP_896	-0.9736	-0.4297	0.4945	-0.5280	-0.2890	-0.2703	-0.6589	-0.4207	0.5378	-0.4670
SNP_897	-0.4516	-1.6474	-0.2056	0.7891	-0.3933	-0.4795	-0.6470	-1.7194	1.8811	0.5042
SNP_898	0.2824	-0.8471	0.4521	1.5198	0.4803	-0.2491	-0.2545	-1.6345	1.4369	0.3905
SNP_899	0.4363	1.6339	0.1517	-0.8033	0.3503	0.4642	0.6312	1.7275	-1.8788	-0.5032
SNP_900	-0.1262	0.3066	-0.2582	0.4713	0.6068	0.4529	1.2805	0.8804	-0.6786	-1.3473
SNP_901	0.4363	1.6339	0.1517	-0.8033	0.3503	0.4642	0.6312	1.7275	-1.8788	-0.5032
SNP_902	0.9731	0.4254	-0.5008	0.5312	0.2850	0.2684	0.6630	0.4195	-0.5289	0.4597
SNP_903	-0.2257	0.5812	0.3875	1.5229	-0.2755	-0.9548	-0.9382	-1.2382	0.0191	0.3429
SNP_904	0.4856	1.6458	0.2989	-0.8143	0.3495	0.4626	0.6225	1.6962	-1.8409	-0.5195
SNP_905	-0.5611	-1.6609	-0.2967	0.8483	-0.2211	-0.3447	-0.4927	-1.6501	1.9313	0.3248
SNP_906	-0.6146	-1.6385	-0.3086	0.8723	-0.2889	-0.4314	-0.5321	-1.7011	2.0082	0.3506
SNP_907	0.6140	1.6342	0.3023	-0.8690	0.2849	0.4295	0.5362	1.6999	-1.9993	-0.3579
SNP_908	-0.6027	-1.5915	-0.2781	0.8756	-0.2902	-0.4314	-0.5329	-1.7001	2.0077	0.3505
SNP_909	-0.6027	-1.5915	-0.2781	0.8756	-0.2902	-0.4314	-0.5329	-1.7001	2.0077	0.3505
SNP_910	-1.1743	-0.8372	0.2376	-0.5744	-0.2671	-0.2014	-0.4424	-0.4069	0.4259	-0.5657
SNP_911	-0.6450	-1.4064	-0.0487	-1.5989	-0.3191	-0.5728	-1.1339	0.1759	0.2194	-0.5380
SNP_912	0.6022	1.5872	0.2718	-0.8723	0.2862	0.4294	0.5370	1.6989	-1.9989	-0.3578
SNP_913	2.7121	1.6655	-0.2640	0.0468	0.7985	0.2250	0.0970	0.1013	-0.6020	-0.2829
SNP_914	2.7114	1.6475	-0.2669	0.0737	0.8024	0.2175	0.0958	0.0794	-0.5833	-0.2824
SNP_915	-0.3942	-0.3672	0.0789	-0.1809	-0.4350	-0.0251	-0.4383	0.0674	0.0207	0.6725
SNP_916	0.9709	0.4569	-0.1552	0.2021	0.2696	-0.4249	-0.1956	-0.3394	-0.0466	-0.4083
SNP_917	-0.0809	-0.3401	0.8945	0.0155	-0.3559	-0.3690	0.4978	0.1297	-0.7990	0.7381
SNP_918	-1.2212	-1.4575	-0.3265	1.4025	-2.4284	-1.6524	-1.1308	-0.1206	-0.1727	1.2402
SNP_919	-0.9743	-0.8599	-0.5469	0.5065	0.3330	0.1082	-0.3787	-0.9138	1.9477	0.2822
SNP_920	0.5661	-0.5755	0.7500	0.2448	-0.7852	-0.5536	-0.0616	-0.7731	-0.0468	0.4177
SNP_921	-3.0671	-2.0932	0.4814	0.2512	-1.4201	-1.0867	-1.5372	-0.3017	1.0505	-1.1039
SNP_922	-0.5814	-1.4336	2.2921	-1.2224	0.0199	0.0654	-0.8471	-0.5593	0.7473	-0.3069
SNP_923	-1.8869	-1.8664	-0.9220	0.1702	-0.0712	-0.4495	-1.4037	-1.5221	2.3425	0.0726
SNP_924	0.9532	-0.1938	2.8685	-1.2699	0.5215	1.0582	0.9229	1.1251	-1.3575	-0.7264
SNP_925	0.6233	-1.4995	3.3713	-0.3741	0.9757	0.7531	-0.2476	-0.4003	0.5150	-0.6786
SNP_926	0.5873	-1.5318	3.1505	-0.4714	1.0118	0.8409	-0.1252	-0.3765	0.5740	-0.5373
SNP_927	-0.0594	-0.3091	-1.9759	1.8093	-0.0335	-0.3784	-1.0819	-1.9108	1.6079	1.4579
SNP_928	-0.6199	-1.3185	1.8992	-1.0409	-0.1815	0.2008	0.2855	0.5367	0.3778	-1.0200
SNP_929	-0.0186	0.2852	1.9176	-1.8492	-0.0714	0.3264	1.0678	1.9172	-1.5700	-1.4179
SNP_930	0.9233	1.7498	-1.3037	1.1300	1.2745	0.3703	-0.3013	-0.8123	0.1211	0.6235
SNP_931	0.0871	0.2915	2.0245	-1.7977	0.0635	0.4271	1.0946	1.9344	-1.6049	-1.4477
SNP_932	-0.8079	0.3440	-2.9613	1.0338	-0.5754	-1.1088	-1.0339	-1.4197	1.6243	0.8903
SNP_933	1.3066	0.7408	3.3361	-0.8350	1.5611	0.9157	0.6900	0.2743	-1.6392	0.5481
SNP_934	-1.3578	0.4044	-3.0773	-0.2330	0.0534	-0.7093	-0.8297	0.5493	0.3946	-0.3094
SNP_935	1.4838	0.4723	3.0059	-0.4256	0.8600	1.6407	1.8191	1.1255	-1.7694	-0.3490
SNP_936	-1.4844	-0.4766	-3.0122	0.4288	-0.8640	-1.6426	-1.8150	-1.1267	1.7782	0.3417
SNP_937	-1.2526	-0.8330	-3.5175	0.6700	-1.2662	-1.0897	-1.4169	-1.0722	1.8200	0.5094
SNP_938	1.2693	0.8230	3.5454	-0.6687	1.2919	1.1198	1.4460	1.1075	-1.8861	-0.4939
SNP_939	1.2953	0.2633	3.0714	-0.7081	0.9089	1.8225	1.7986	1.2181	-1.9330	-0.4210
SNP_940	0.2251	-0.4270	1.5142	-0.1116	-0.9682	-0.4748	0.2257	1.0404	-0.8237	-0.5564
SNP_941	1.4207	0.1277	1.5682	-1.8627	-0.0596	0.8793	1.2726	1.6994	-2.2158	0.0657
SNP_942	0.9178	-0.7338	1.5329	-0.7401	-1.2976	0.4743	1.0010	1.3729	-1.2752	-0.0531
SNP_943	0.9178	-0.7338	1.5329	-0.7401	-1.2976	0.4743	1.0010	1.3729	-1.2752	-0.0531
SNP_944	0.9178	-0.7338	1.5329	-0.7401	-1.2976	0.4743	1.0010	1.3729	-1.2752	-0.0531
SNP_945	0.9178	-0.7338	1.5329	-0.7401	-1.2976	0.4743	1.0010	1.3729	-1.2752	-0.0531
SNP_946	0.9178	-0.7338	1.5329	-0.7401	-1.2976	0.4743	1.0010	1.3729	-1.2752	-0.0531
SNP_947	-0.9184	0.7294	-1.5392	0.7433	1.2936	-0.4762	-0.9969	-1.3741	1.2840	0.0458
SNP_948	0.9351	-0.0722	2.8728	-1.2927	0.5585	1.2373	1.4680	1.5239	-1.6904	-1.0275
SNP_949	-1.4213	-0.1321	-1.5745	1.8660	0.0556	-0.8812	-1.2685	-1.7006	2.2246	-0.0730
SNP_950	1.4207	0.1277	1.5682	-1.8627	-0.0596	0.8793	1.2726	1.6994	-2.2158	0.0657
SNP_951	0.5906	-1.0631	0.7188	1.4981	-0.5728	0.3669	0.0544	-0.5257	0.0914	0.8136
SNP_952	0.9381	-0.0712	2.9333	-1.2928	0.5371	1.2185	1.4519	1.5260	-1.6824	-1.0172
SNP_953	-0.3087	1.3625	-0.1843	-1.5510	1.1186	0.1899	0.1999	2.2317	-1.8464	-1.9258
SNP_954	-0.1652	-1.4250	0.3271	1.5150	-0.6945	-0.6655	-0.7350	-1.7784	1.9136	0.9458
SNP_955	0.7148	1.1557	0.0002	-1.2140	0.4461	0.6052	1.0426	1.4531	-1.7732	-0.3034
SNP_956	0.6094	-1.0153	0.6205	-0.0396	-0.4575	-0.3445	-1.0306	-1.3375	0.2349	1.9624
SNP_957	1.3049	-0.7151	3.1782	-1.6116	0.4502	1.0829	0.9711	1.1753	-1.2147	-0.2957
SNP_958	-0.8638	-0.4392	-2.1579	2.4458	0.2418	-0.2286	-0.5650	-1.3109	2.1103	-0.6780
SNP_959	0.8802	0.4173	2.1429	-2.4560	-0.1888	0.2621	0.5872	1.3149	-2.0876	0.6660
SNP_960	-0.7600	-0.6275	0.9592	0.5458	-0.5883	-0.3547	-0.3740	0.1491	-0.1116	0.2157
SNP_961	-0.6474	0.4456	-3.3850	1.0070	-0.0321	-0.9755	-1.0260	-1.4773	1.1534	0.7270
SNP_962	-0.5702	0.4868	-3.3435	1.1009	-0.0114	-1.0079	-1.1279	-1.4611	1.1905	0.7524
SNP_963	-0.6870	0.3942	-3.4681	1.1062	-0.0612	-1.1130	-1.2070	-1.4756	1.1298	0.8790
SNP_964	0.6774	-0.3203	3.4676	-1.1171	0.0826	1.0245	1.1437	1.4195	-1.1658	-0.6752
SNP_965	-1.4575	-1.3603	-0.1635	0.9622	-0.1688	-0.6990	-1.1508	-1.1262	1.6606	0.0730
SNP_966	0.8961	0.8105	0.4420	0.5861	-0.6637	-0.7436	-0.4726	-0.0406	-0.1079	-0.4441
SNP_967	-0.0802	-0.2382	-2.4634	-0.7108	-0.1641	-1.5649	-1.7801	-1.1841	0.8372	1.0512
SNP_968	0.8127	0.5908	-0.9424	-0.5396	0.6038	0.3864	0.4345	-0.1328	0.1103	-0.1879
SNP_969	0.8127	0.5908	-0.9424	-0.5396	0.6038	0.3864	0.4345	-0.1328	0.1103	-0.1879
SNP_970	-0.2359	0.1351	2.1167	0.3772	0.0885	1.2509	1.2401	1.3069	-0.4082	-1.9517
SNP_971	-0.5308	0.6054	-0.9758	1.8748	0.0663	0.6076	0.7333	-0.1456	0.2719	-0.4564
SNP_972	-0.6107	0.3693	-3.4360	1.1623	-0.0958	-0.9564	-1.0490	-1.3291	1.1046	0.5985
SNP_973	-0.8132	-0.5951	0.9361	0.5428	-0.6078	-0.3883	-0.4303	0.1316	-0.1015	0.1806
SNP_974	-0.8132	-0.5951	0.9361	0.5428	-0.6078	-0.3883	-0.4303	0.1316	-0.1015	0.1806
SNP_975	-0.8132	-0.5951	0.9361	0.5428	-0.6078	-0.3883	-0.4303	0.1316	-0.1015	0.1806
SNP_976	0.7017	-0.0270	3.1895	-0.8970	-0.4880	0.4916	0.6940	0.8861	-0.5980	-0.6492
SNP_977	-1.9744	-1.4198	-0.2653	0.2453	0.0237	-0.2981	0.0369	0.2731	0.7930	-0.7170
SNP_978	-0.5979	0.3858	-3.3116	1.0394	-0.0189	-0.8511	-0.9861	-1.2589	1.0407	0.5056
SNP_979	-1.1137	-0.5895	2.2741	1.6621	-0.3719	0.6793	0.6748	0.1309	0.9060	-1.1799
SNP_980	-1.0259	-0.1654	-2.5986	0.8932	-0.8075	-1.1998	-2.2449	-1.5057	1.0666	1.0268
SNP_981	0.5974	-0.3901	3.3054	-1.0361	0.0149	0.8492	0.9902	1.2577	-1.0318	-0.5129
SNP_982	0.9603	0.2519	-0.3838	0.3800	1.5152	1.1922	1.7474	-0.2820	0.8981	-1.1274
SNP_983	-0.9496	0.2585	-2.0792	2.1647	0.6474	0.0304	-0.0211	-1.2752	1.9375	-1.0781
SNP_984	0.4100	0.3855	0.2999	-0.8357	0.0566	0.8476	1.5459	1.2416	-0.9193	-0.6996
SNP_985	-0.8183	0.7182	-3.4778	1.0041	-0.1427	-0.8710	-1.0615	-1.1054	0.9520	0.2648
SNP_986	-0.7441	-0.8069	-2.5483	0.1725	-0.1728	-0.9523	-1.6376	-1.6723	1.3624	0.8980
SNP_987	1.1449	0.7375	2.6341	-0.0070	0.0953	1.2274	1.8411	1.0108	-0.8701	-0.7285
SNP_988	0.4300	0.2876	0.7896	0.5980	-0.0869	0.0681	0.4433	0.3626	0.0632	-0.6229
SNP_989	-0.8183	0.7182	-3.4778	1.0041	-0.1427	-0.8710	-1.0615	-1.1054	0.9520	0.2648
SNP_990	1.1221	-1.4137	2.8563	-1.1074	1.0361	1.8540	1.8786	0.4282	-0.2565	0.6702
SNP_991	0.6707	-1.8153	3.2786	-0.8191	0.8192	1.1694	0.8658	0.1398	0.3346	0.1362
SNP_992	-0.4971	1.0720	-2.8643	1.5152	-0.5625	-1.1703	-0.8284	-0.8282	0.9115	-0.2239
SNP_993	-0.7891	0.7700	-3.3972	1.1147	-0.0121	-0.9253	-1.1477	-1.2135	0.9821	0.3723
SNP_994	-0.6236	-1.1158	3.0355	0.6841	0.1275	0.4805	0.9273	0.0046	1.3032	-0.6893
SNP_995	-0.7851	-1.8074	1.4929	-1.1586	-1.4862	-0.7583	-1.2251	-0.6514	0.6512	0.3787
SNP_996	-0.7043	0.7498	-2.9567	0.6598	-1.0788	-2.3099	-2.5145	-0.8680	0.3044	0.6402
SNP_997	-0.7340	-0.2420	0.8149	0.1710	-0.7145	-0.3383	-0.3706	0.0820	-0.2667	0.0730
SNP_998	-0.9419	-2.2177	2.6257	-0.0776	-0.7520	0.1946	-0.0093	-0.6853	1.5454	-1.1123
SNP_999	-0.0548	1.2375	-2.8467	0.5464	-0.1964	-1.9086	-2.1420	-1.4468	1.0292	1.1425
SNP_1000	-0.8011	-1.8214	2.8826	0.3916	-0.4642	0.2809	0.3028	0.0794	0.9874	-1.0549
SNP_1001	0.3067	0.2679	2.1684	0.7019	0.6552	2.3536	2.7348	2.6891	-1.9448	-2.1024
SNP_1002	-0.6533	-1.0271	-2.1155	-0.5866	-1.0540	-2.3459	-3.0912	-1.9968	1.2639	1.6301
SNP_1003	-0.7748	-1.4506	-1.9060	-0.2027	-0.7733	-1.3753	-2.3403	-1.3871	0.1411	2.1607
SNP_1004	0.5852	0.2165	-0.0797	-1.1420	0.0090	0.4742	0.9094	1.2658	-1.2927	-1.2782
SNP_1005	0.6625	0.1349	-0.0740	-1.0799	-0.0680	0.3851	0.8230	1.2278	-1.2736	-1.1985
SNP_1006	-0.7242	0.8704	-2.9219	0.6366	-0.9498	-2.1599	-2.3811	-0.8100	0.2542	0.5543
SNP_1007	0.8100	0.6724	-1.9954	-1.1673	-0.0864	-0.5994	-0.7428	0.0437	-0.6806	1.3273
SNP_1008	-0.7340	-0.2420	0.8149	0.1710	-0.7145	-0.3383	-0.3706	0.0820	-0.2667	0.0730
SNP_1009	0.4845	-1.6704	1.0585	-1.8874	0.0245	0.5486	0.5733	1.3135	-1.4003	-0.8439
SNP_1010	-1.6227	0.2679	-0.9623	2.0514	-0.6847	-1.4961	-1.6649	-1.0867	1.1215	-0.6815
SNP_1011	-1.4160	-1.3174	-0.3514	0.7039	-1.7927	-1.8000	-2.2873	-1.6289	1.7377	-0.3507
SNP_1012	-0.3320	-0.8161	2.8968	-1.3979	0.7156	1.2470	1.6647	0.1692	0.0621	-1.0426
SNP_1013	-0.2230	-1.5878	2.8820	0.3346	0.4814	0.6519	0.1780	-2.1176	2.3305	0.3674
SNP_1014	-0.0979	-1.3137	2.8510	0.2820	0.6854	0.5238	0.3320	-1.9591	2.1922	-0.0694
SNP_1015	-0.5747	0.5289	-3.3276	0.5393	-1.3869	-1.7495	-1.7647	-0.5652	0.5004	0.5190
SNP_1016	-0.4081	0.3025	-1.0885	1.1369	-0.6271	-0.6003	-0.5947	-0.0675	0.4127	-1.7470
SNP_1017	0.2236	-0.8621	1.2538	-2.5014	0.8386	0.5506	0.8528	0.1210	-0.8173	0.5683
SNP_1018	-0.5907	0.5296	-3.3160	0.6431	-1.3521	-1.7175	-1.7302	-0.6962	0.7203	0.5055
SNP_1019	0.5851	1.1373	2.5019	0.6303	1.6721	2.1364	2.2517	1.9883	-1.5959	-1.4229
SNP_1020	0.3933	1.9562	0.3034	-0.3707	-0.0512	-0.7694	-1.1365	-0.6395	-0.6049	0.9134
SNP_1021	-0.3885	1.6591	1.9616	-0.4401	1.3797	1.1411	0.3182	-1.2388	0.3107	0.7033
SNP_1022	-0.2144	1.7477	0.3683	-0.2180	-0.1717	-0.4684	-1.4577	-0.7460	-0.3776	1.3479
SNP_1023	-0.3417	0.9482	2.2102	-0.7789	1.2695	1.2969	-0.0759	-1.4844	0.7027	1.1612
SNP_1024	-0.2579	0.0350	1.6084	0.4403	1.5646	0.8861	0.8815	-0.5187	0.8999	-1.4381
SNP_1025	-0.9341	-1.3625	0.0455	0.8631	-0.9368	-0.6738	-1.4147	-0.3430	0.8164	0.1014
SNP_1026	0.0747	-0.2330	1.5220	-0.1462	-0.9556	0.1709	0.5110	1.0880	-0.9656	-1.1034
SNP_1027	-2.0209	-1.3626	-0.9301	1.0291	-0.2551	-1.1222	-2.4974	-1.7458	1.3160	1.0185
SNP_1028	0.5223	-0.1918	0.0391	-0.4697	-0.6953	0.2742	0.7194	0.6564	0.5604	-0.7470
SNP_1029	0.4305	-0.4370	1.0401	0.6636	0.1852	0.3405	0.6877	-1.2952	2.7805	0.2149
SNP_1030	0.8108	0.3038	-2.0323	-0.5271	-1.3409	-0.5931	0.1367	0.4354	-0.4515	-0.1440
SNP_1031	-1.6740	1.1786	0.7061	-0.2093	-0.3718	-1.5125	-1.4487	-0.4782	-0.5514	0.3951
SNP_1032	-1.4071	-0.4923	-0.2849	0.6589	0.6290	0.0473	0.1216	0.4588	0.8471	0.0088
SNP_1033	-1.1980	-1.0930	-0.3459	1.0855	-0.8996	-1.2184	-1.5752	-0.8532	1.3699	0.3374
SNP_1034	-0.6762	-0.7407	1.6081	1.6841	0.6601	-0.0914	-1.1509	-1.0309	0.6321	0.4497
SNP_1035	-1.2607	0.4388	0.5616	-0.1929	0.4790	-0.3685	-0.3208	-0.3856	0.7746	-0.5598
SNP_1036	-0.7296	-0.8106	1.5675	1.6623	0.6568	-0.1218	-1.1674	-1.0498	0.6669	0.4348
SNP_1037	1.4319	-0.4007	-0.5005	-2.5488	1.6583	1.1974	0.8652	0.7233	-1.2757	0.1088
SNP_1038	-1.2483	0.4196	0.5394	-0.1491	0.4352	-0.4068	-0.3456	-0.4200	0.7974	-0.5377
SNP_1039	-0.0662	-1.1156	0.1298	0.5026	0.5151	-0.0255	-0.9074	-1.2952	1.7648	0.1836
SNP_1040	0.2172	0.9511	1.3703	-0.3770	1.0751	0.3269	0.1317	0.1018	0.7561	-1.1202
SNP_1041	0.1678	0.9046	1.3141	-0.4552	0.9955	0.2879	0.0993	0.0856	0.7662	-1.1359
SNP_1042	-0.1840	-0.8648	-1.3752	0.4131	-1.0170	-0.3254	-0.1257	-0.0925	-0.7776	1.1791
SNP_1043	0.5629	1.2935	1.5154	-0.1781	1.3986	0.6730	0.2951	0.4953	0.4136	-1.3578
SNP_1044	1.1353	0.8521	1.5932	-0.9111	1.4762	1.0138	0.5990	0.7595	0.8492	-0.8018
SNP_1045	1.0571	0.8454	1.5786	-0.9486	1.5358	1.0488	0.6486	0.7597	0.8431	-0.9181
SNP_1046	0.3541	1.4297	1.1714	-1.1416	0.7153	0.2057	0.8091	1.2963	-1.2160	-0.7703
SNP_1047	-0.2219	-1.0278	-1.1260	0.4583	-1.6880	-0.7056	-0.2573	-0.9272	0.4070	1.1888
SNP_1048	0.6358	0.8795	-0.0754	0.5872	0.7567	-0.0256	-0.2964	-0.3483	0.8302	-0.4162
SNP_1049	-0.4540	-1.5051	-1.2732	0.2677	-1.4632	-1.1108	-0.5041	-0.4868	-1.2075	1.7538
SNP_1050	1.2951	0.2821	-0.1641	-0.4586	0.4170	0.0355	0.2034	-0.4807	0.2658	-0.1319
SNP_1051	0.9982	1.0044	1.5092	-0.6955	2.3268	1.5720	0.9403	1.0892	1.3662	-1.5773
SNP_1052	-2.1766	-0.3107	-1.2281	0.4333	0.8583	0.3438	-0.8022	0.1663	-0.0948	0.2828
SNP_1053	-2.1766	-0.3107	-1.2281	0.4333	0.8583	0.3438	-0.8022	0.1663	-0.0948	0.2828
SNP_1054	-2.2573	-0.0886	-1.3856	0.3176	1.0940	0.5309	-0.6362	0.2975	-0.1924	0.1626
SNP_1055	2.5560	0.9589	1.4933	0.3605	-0.6710	0.4560	1.3009	1.3086	-0.8804	-0.5494
SNP_1056	2.4204	0.5170	1.2472	-0.0525	-1.7740	-0.9218	0.0927	-1.0189	1.0049	0.0869
SNP_1057	-3.0887	-0.3274	-0.9050	-0.2118	1.1877	0.3998	-0.9423	-0.7593	0.4009	0.6210
SNP_1058	3.3461	0.9508	1.1167	0.8460	-1.3778	-0.9252	0.6675	-0.7092	2.4178	-1.1145
SNP_1059	-1.0804	-0.0926	-0.4570	0.4850	-0.9654	-1.1371	-0.8705	-1.8609	0.6156	0.9886
SNP_1060	2.8442	1.0145	0.5660	0.1461	-1.3601	-0.9384	-0.2303	-0.5483	-0.2391	0.1254
SNP_1061	-2.8075	-1.0079	-0.5325	-0.1248	1.3297	0.8816	0.2151	0.5447	0.2426	-0.1301
SNP_1062	1.9926	0.6382	2.0269	0.1625	-0.7711	-0.4813	-1.0756	0.0793	-0.9380	-0.6456
SNP_1063	-2.1849	-0.4270	-2.1556	-0.4989	0.7801	0.8032	1.4014	-0.1540	1.0591	0.7231
SNP_1064	1.3595	0.0177	-0.4537	-0.2314	0.6916	0.9222	1.0102	1.8140	-0.0279	-0.8163
SNP_1065	3.8666	1.0057	1.0598	0.2781	0.3126	0.6777	0.2872	-0.2454	1.7301	-0.7496
SNP_1066	4.9730	0.8638	1.7737	-0.4010	0.4762	1.4078	0.9955	1.0643	-0.0648	-0.9605
SNP_1067	-2.3623	-1.0004	-1.2826	0.0559	1.1040	0.6154	0.2805	0.4860	0.7321	0.1422
SNP_1068	-3.8954	-1.1913	-0.4474	-1.0300	0.4068	0.2256	-0.6156	0.5827	-1.9751	0.8814
SNP_1069	-0.9650	-0.1805	0.9129	0.2993	-0.3037	-0.1106	-0.2217	-0.2172	-1.5862	-0.1830
SNP_1070	-1.4397	-0.0326	0.5387	0.2697	-0.7091	-0.9388	-0.9622	-1.8493	0.0317	0.8342
SNP_1071	-2.3623	-1.0004	-1.2826	0.0559	1.1040	0.6154	0.2805	0.4860	0.7321	0.1422
SNP_1072	2.0100	0.5744	2.0151	0.2666	-0.8234	-0.5342	-1.0766	0.0666	-0.9619	-0.6142
SNP_1073	2.2582	1.0867	1.2278	-0.1149	-1.1124	-0.6108	-0.2555	-0.5522	-0.6580	-0.1115
SNP_1074	-2.2588	-1.0910	-1.2341	0.1181	1.1084	0.6089	0.2597	0.5510	0.6668	0.1042
SNP_1075	-1.9823	-0.7065	-1.3198	0.3297	1.0704	0.5459	0.2643	0.2562	0.5243	0.3610
SNP_1076	3.6779	1.2402	0.8467	-0.4953	-1.0693	-0.1616	0.3672	1.2921	-0.7337	-0.7638
SNP_1077	3.6539	1.2130	0.8316	-0.4767	-1.0989	-0.2011	0.3492	1.2727	-0.7308	-0.7336
SNP_1078	3.9892	1.0966	1.4540	0.3195	-0.4545	-0.1452	-0.3528	-0.3079	1.7067	-0.7166
SNP_1079	-3.6544	-1.2173	-0.8379	0.4800	1.0950	0.1992	-0.3450	-1.2739	0.7396	0.7263
SNP_1080	3.5443	0.7586	1.0096	-0.3753	-0.9180	-0.2303	0.6255	-0.5625	1.9525	-0.5093
SNP_1081	-3.2449	-0.7491	-1.0178	0.7548	0.8691	0.0147	-0.4196	-1.5663	0.5639	1.1005
SNP_1082	-3.4142	-1.2776	-1.0774	0.6152	1.3947	0.5249	-0.1128	-0.9416	1.0441	-0.2053
SNP_1083	-3.6286	-0.5828	-1.1877	1.4275	0.5170	-0.1915	-0.5486	-1.4861	0.8428	0.8123
SNP_1084	-2.5434	-1.1943	-2.2382	-0.5988	0.2071	-0.5918	-0.4266	-0.6364	-0.8193	0.7515
SNP_1085	1.5501	1.2347	1.0093	-0.8466	-1.3534	-0.6570	0.5477	-0.1051	0.8643	-0.3021
SNP_1086	1.8779	1.5046	1.7776	0.9098	-0.4936	0.3620	-0.1002	1.6471	-2.6445	-0.1457
SNP_1087	-2.8833	-0.7984	-1.2209	-1.1797	-0.5737	-0.9393	-0.4697	-0.5240	-0.8509	0.7842
SNP_1088	2.5355	0.9214	0.6061	0.3463	-0.0047	0.9376	1.1694	2.0886	-1.5756	-0.7940
SNP_1089	-1.5528	-1.5689	-1.7669	-0.5507	0.0491	-0.5085	0.0613	-1.8498	2.8915	0.2253
SNP_1090	-2.5338	-1.2948	-0.9348	-0.2696	-0.6537	-0.9173	-0.1998	-0.3860	-0.2823	-0.2208
SNP_1091	-2.3638	-1.0307	-0.7173	-0.5733	-0.0658	-0.5473	0.1343	-1.7158	2.4566	-0.2788
SNP_1092	1.8973	1.1771	1.6331	0.6391	0.5030	0.8027	-0.0137	1.9060	-3.0541	0.0367
SNP_1093	3.2094	1.1612	1.2534	0.9076	0.7681	0.6438	0.5376	1.1585	-0.5022	-0.4581
SNP_1094	-1.8037	-1.0884	-1.6288	-0.4731	-1.4263	-1.5805	-2.0883	-3.0384	1.7096	1.6122
SNP_1095	1.7747	1.1027	1.6039	0.7164	1.1165	1.6946	0.8441	1.7645	-1.6290	-0.0277
SNP_1096	-0.7478	-1.6172	-0.6704	0.8045	-0.1070	-0.2647	-1.3781	-2.5726	1.6459	1.4181
SNP_1097	2.4216	1.3087	2.1880	-0.2826	-0.0783	-0.0883	-0.1711	0.1454	0.2915	0.1577
SNP_1098	-1.6033	-2.8197	-1.2508	-0.4366	-0.5592	-0.5063	-0.3385	-2.6858	3.0650	1.8567
SNP_1099	1.3878	2.6560	0.5656	-0.5496	0.0386	0.3018	1.5291	2.5938	-2.1920	-1.5150
SNP_1100	1.1553	2.6012	0.4457	-0.6099	0.1760	0.4315	1.6885	2.7739	-2.2289	-1.9102
SNP_1101	2.4991	0.8242	1.3284	0.7707	-1.4217	0.3444	1.3557	1.5411	-0.1605	-0.3256
SNP_1102	-2.6419	-1.7952	-1.5702	-0.3644	-0.0207	-0.4549	-0.4407	-1.2686	0.4164	0.5579
SNP_1103	-1.6235	-2.8502	-1.0951	0.5195	-0.2583	-0.6743	-1.3485	-2.3245	1.5793	1.1945
SNP_1104	0.6394	0.0522	-0.6748	-0.5495	0.2559	0.4525	1.3223	0.6983	0.7852	-1.1897
SNP_1105	1.4182	-1.3478	-0.4761	0.1412	0.2658	0.5899	0.6456	-0.2134	2.0408	-0.6753
SNP_1106	-0.6712	1.1291	0.2955	0.4609	1.1134	-0.3155	-1.7666	-0.3552	-1.6777	1.1248
SNP_1107	-0.7351	-0.0012	-0.0733	0.2738	-0.1242	-0.5109	-0.6370	-0.4380	-0.2944	0.6425
SNP_1108	-1.8532	1.6590	0.5899	0.2568	1.0194	-0.2845	-1.2642	0.4119	-1.9688	0.3510
SNP_1109	-1.0392	2.1430	-0.3501	-0.5149	1.2749	0.0349	-0.1968	0.5918	-1.3196	-0.5148
SNP_1110	1.0386	-2.1473	0.3438	0.5182	-1.2788	-0.0368	0.2009	-0.5930	1.3284	0.5075
SNP_1111	1.7298	2.6513	0.5922	0.5758	1.3435	1.0653	0.9673	2.0926	-1.9759	-0.9786
SNP_1112	1.9779	0.2540	0.9688	0.0811	0.0722	1.3309	1.9644	1.4202	-0.1594	-0.4020
SNP_1113	-2.7075	-1.6630	-1.3832	-1.7820	0.0520	-0.2749	0.7021	-0.1120	0.0699	0.1034
SNP_1114	-2.1880	-2.7164	-0.8969	-1.3752	-0.5083	-0.6383	-0.2944	-1.2707	1.5158	0.5208
SNP_1115	-2.2349	-2.6701	-0.8504	-1.3266	-0.5031	-0.5673	-0.1763	-1.1761	1.4936	0.3385
SNP_1116	-2.0945	-2.4930	-0.8730	-0.9798	-0.6375	-0.5236	-0.1601	-1.4896	2.1813	0.1972
SNP_1117	-1.1327	1.9427	-0.4445	-0.4255	-0.1896	-0.7013	-0.2319	1.6409	-2.9659	-0.9864
SNP_1118	0.5657	-1.9827	0.1016	-0.2968	0.7721	0.5908	0.0498	-1.3400	2.3372	0.4916
SNP_1119	0.5381	-1.5054	0.0631	0.1045	0.4699	0.3238	0.5786	-2.0246	3.2865	0.8925
SNP_1120	0.3753	-1.5107	0.0343	0.0693	0.4034	0.2533	0.5253	-2.0776	3.2803	0.9219
SNP_1121	-0.7393	0.2172	-0.7076	-1.5494	0.7428	1.2115	0.6665	2.0771	-2.3227	-0.2283
SNP_1122	2.1198	0.4582	1.1686	-1.5728	-0.6783	-0.3218	-0.5738	-0.6286	1.0579	0.5965
SNP_1123	0.9978	1.8271	0.3029	-1.3780	-0.3947	0.0785	1.0535	1.6393	-0.0762	-0.7008
SNP_1124	0.4775	-1.6047	-0.3791	-0.2080	-0.1006	0.6876	0.0430	-0.0096	0.9438	-0.4471
SNP_1125	0.7469	1.2506	0.4057	-0.2600	-0.8319	-1.2185	-1.8323	0.0940	-0.8548	-0.6212
SNP_1126	-0.9248	0.4304	0.4469	0.4669	1.4787	1.0921	2.2843	0.3505	-0.1594	0.7179
SNP_1127	-0.1314	0.3389	-1.1537	0.4391	-1.8306	-1.0879	-2.2551	0.1044	-0.4363	-1.3180
SNP_1128	-0.9351	-1.2077	-0.4994	0.2367	1.2773	1.6382	1.9027	-0.0154	0.9559	0.4248
SNP_1129	-1.7862	-0.1564	-0.4838	0.7460	1.1474	1.3662	2.2543	0.2036	0.4939	0.4715
SNP_1130	-0.9459	-1.1669	-0.4970	0.2382	1.2823	1.6612	1.8853	-0.0109	0.9457	0.4268
SNP_1131	-0.7455	-0.1610	0.7473	0.0534	1.5932	1.7158	1.6556	-0.0561	0.2389	0.5449
SNP_1132	1.5693	0.4104	0.6155	-0.0662	-1.3304	-1.9307	-1.6640	0.1612	0.1642	-1.2117
SNP_1133	2.0846	-0.2775	0.1941	-1.0908	-0.3049	-1.5946	-1.4684	-0.8707	-0.0898	0.9919
SNP_1134	1.3864	-1.3073	0.2224	0.4410	-0.3249	-1.8456	-2.1357	-1.1002	1.0457	0.1112
SNP_1135	0.1747	-0.5776	-0.7557	0.2741	-0.2955	-0.9309	-0.4001	1.1585	-0.6054	-1.1503
SNP_1136	1.3399	-0.2343	0.4368	-1.8765	0.1186	-0.3215	-0.9546	-1.3851	0.5849	1.5194
SNP_1137	-1.4738	0.2525	-0.7352	0.6813	-0.6656	0.3103	0.9901	1.7744	-0.7301	-1.7188
SNP_1138	-1.4084	-1.1747	-0.6330	0.4134	0.1353	0.1576	0.6099	0.5226	-0.5316	0.1657
SNP_1139	-3.1542	-0.1261	-2.0533	-0.0099	-0.1211	-0.0074	1.5912	0.6123	-0.6182	-0.2491
SNP_1140	-0.1751	0.3600	-0.9484	0.1322	-0.5037	-0.6386	-0.2346	0.8162	-1.1843	-0.9596
SNP_1141	-1.4639	-0.8100	-1.5806	0.5552	0.7323	0.4998	0.7818	2.0785	-0.9175	-2.5737
SNP_1142	0.7339	-1.1806	-0.7111	-0.0624	-0.9847	-1.1846	-1.3213	-1.4361	2.1160	1.2650
SNP_1143	1.0024	-0.6254	-0.0062	-0.9029	0.7022	0.4687	0.2711	-0.0069	0.3164	0.0122
SNP_1144	0.5546	-0.8766	-0.0752	-0.4154	0.8589	0.8224	0.0373	-0.2338	1.1766	-0.1939
SNP_1145	-0.3159	-1.9272	0.1956	0.2621	-0.1990	-0.0554	-0.5290	-0.7559	1.6512	0.5983
SNP_1146	2.9926	0.5204	0.9656	0.1046	-0.2879	-0.1988	-0.2662	-0.7736	0.2492	0.1285
SNP_1147	2.1975	0.7586	0.6220	-1.1125	-0.8487	-1.5724	-1.3611	-1.9099	0.4748	1.5639
SNP_1148	0.8818	0.6362	0.5061	-0.0690	0.9683	-0.3372	-0.0074	0.4619	-0.9595	-0.5886
SNP_1149	0.0476	-0.4445	0.6894	-0.2342	0.2560	0.4720	0.2517	-0.6203	1.2320	0.6436
SNP_1150	0.5412	-1.2528	0.4723	0.0876	0.4552	0.4353	-0.7107	-0.5161	2.3093	-1.1502
SNP_1151	-1.2519	0.0033	-0.9193	0.2998	-0.2023	0.1600	0.2632	0.5479	-1.7389	0.9909
SNP_1152	0.4774	0.7299	-0.2497	0.2254	-0.2975	-0.5949	-0.0496	1.2131	-1.6104	-0.4750
SNP_1153	1.4683	3.3367	0.7050	1.1853	-0.6504	-0.3141	-0.5437	0.5868	-1.8506	0.4368
SNP_1154	-0.2494	-0.5082	0.1307	0.1415	-0.3897	-0.0165	-0.6041	-0.1670	0.1075	0.1161
SNP_1155	-1.4571	-3.2247	-0.7502	-1.0918	0.6465	0.2326	0.3267	-0.5471	2.0759	-0.8368
SNP_1156	-1.4070	-3.1043	-0.9835	-1.1964	0.2283	0.3266	0.2739	-0.7625	2.3947	-0.4188
SNP_1157	-1.4070	-3.1043	-0.9835	-1.1964	0.2283	0.3266	0.2739	-0.7625	2.3947	-0.4188
SNP_1158	1.4366	-2.4727	0.4162	-0.1526	0.0221	0.1398	0.1057	-1.1252	1.3455	1.2757
SNP_1159	-1.6341	2.2601	-0.5192	1.3067	0.0353	-0.2828	0.1705	0.6196	-1.2390	-0.9315
SNP_1160	-0.7007	0.7852	-0.6355	0.8190	1.3669	0.1556	0.0499	0.3322	-0.4521	-0.8855
SNP_1161	1.0293	-0.8156	0.8276	-0.8005	-1.2851	-0.3454	-0.3365	-0.1550	0.4237	0.6199
SNP_1162	1.0270	-0.8326	0.8203	-0.7706	-1.3165	-0.3597	-0.3309	-0.1757	0.4448	0.6149
SNP_1163	-0.4534	-0.7804	-0.2790	-0.0406	-0.7338	0.2921	-0.0402	0.3571	-0.0313	-0.4522
SNP_1164	-0.4724	-0.9381	0.2058	1.6938	1.4832	0.1061	-0.4710	-1.4526	1.5266	-0.5245
SNP_1165	-0.3515	-0.6860	-0.0742	1.6633	1.4870	0.1165	-0.4158	-0.7756	1.3003	-0.9347
SNP_1166	-1.8567	-1.1454	-0.5061	2.3440	-0.6491	0.1458	-0.4473	-1.1282	1.5848	-1.2207
SNP_1167	0.5692	0.9589	0.3242	-0.0403	0.6189	-0.4375	-0.0842	-0.2749	0.0129	0.4118
SNP_1168	-0.3972	1.3255	0.4058	0.5662	-1.6215	-0.5708	-0.3915	-0.3489	-0.1420	0.1342
SNP_1169	-0.5403	-0.9641	-0.3402	0.0140	-0.6166	0.4848	0.0835	0.2738	-0.0125	-0.4107
SNP_1170	0.3537	1.0788	0.4075	-2.1031	-1.1376	-0.6653	-0.0288	0.8013	-0.8230	0.3710
SNP_1171	1.9135	0.1212	0.5267	-1.5353	1.1638	0.4937	0.8059	1.0310	-0.7744	0.5747
SNP_1172	0.5825	-1.6855	0.3757	0.9169	-0.2661	-0.0703	-0.7578	-1.2921	2.1005	0.1304
SNP_1173	-0.5847	1.6500	-0.3827	-0.8938	0.2784	0.1073	0.7698	1.3145	-2.0985	-0.1619
SNP_1174	0.2906	-0.9125	0.7140	-1.9662	-0.4212	0.7231	0.5099	-0.3660	1.0377	-0.2572
SNP_1175	-0.4154	-0.3415	-0.8911	0.9424	0.9052	0.1475	-0.0168	-0.3162	0.1889	1.3651
SNP_1176	2.4371	-2.0225	0.9103	-0.1847	1.2282	1.1313	-0.7567	-1.9070	1.8324	0.1187
SNP_1177	1.8617	-0.3733	0.0139	-0.0435	-0.0973	-0.5305	-1.1740	-0.4525	0.7660	0.2115
SNP_1178	-1.4211	0.1485	-1.1335	1.5669	-0.8384	-0.5349	1.0373	1.2214	-0.2763	-0.1934
SNP_1179	1.6921	0.1715	0.2234	-0.0146	-0.4956	-0.6046	-0.8605	-0.1569	0.6108	-0.1305
SNP_1180	-1.4033	-0.5807	-0.7270	0.7492	-0.0525	0.7874	1.6991	1.4905	-0.1097	-1.7744
SNP_1181	0.2636	0.0631	0.2564	0.3948	-0.1791	0.4515	-0.5851	-0.9564	1.5678	0.4067
SNP_1182	0.2923	0.9063	-0.3399	0.1035	-0.1717	-0.8252	0.0352	1.5525	-1.0902	0.7699
SNP_1183	-1.9452	0.4919	-0.6677	0.7461	-0.4467	0.0103	2.0700	2.4997	-1.6229	-0.1898
SNP_1184	-0.4411	-0.1890	-0.6123	-0.4573	-0.3342	-0.8922	0.3854	0.1403	-0.4792	1.2868
SNP_1185	1.2391	-1.1408	0.1428	-0.2728	-0.3380	-0.7817	-1.2309	-0.3689	0.6219	0.3413
SNP_1186	-1.7361	0.3378	0.3272	1.6455	0.1410	0.4992	1.4317	2.7425	-1.9002	-2.0811
SNP_1187	0.4755	0.2125	1.6739	-0.6250	-0.4943	-0.3852	-0.5977	0.1560	-1.2012	0.0791
SNP_1188	0.2647	-0.3951	-2.2359	1.4228	1.1725	1.0915	0.5761	0.8472	0.9022	-0.3334
SNP_1189	1.5420	-0.7868	0.5772	-1.5830	-0.7859	-1.3253	-1.5048	-1.8008	1.6563	1.1620
SNP_1190	-0.4164	-0.5024	-1.3714	-0.1624	1.7535	1.6732	0.9222	1.0650	0.9388	-0.2425
SNP_1191	0.5617	-0.8429	-0.6339	0.1108	1.0046	1.1223	1.0131	0.8317	0.1541	-0.4371
SNP_1192	0.1838	-0.0264	0.4955	0.2082	0.2322	-0.1295	-1.9895	-0.8287	1.5091	-0.4931
SNP_1193	-0.1519	0.4527	1.3697	0.1043	-1.4452	-1.1330	-0.6394	-1.3874	1.0861	-0.8827
SNP_1194	-1.5083	1.5193	0.3298	1.2176	-0.0282	-1.1545	-1.6171	0.1507	-3.0816	1.1209
SNP_1195	2.8810	-0.1149	2.7499	-0.3277	-0.5742	0.2393	-0.5176	-2.5061	2.2296	-0.1643
SNP_1196	2.3611	-0.8013	0.8683	-0.3225	0.7780	1.5868	0.1556	-1.7294	1.6226	0.4463
SNP_1197	-2.3477	0.7579	-0.8384	0.3184	-0.7898	-1.5900	-0.1496	1.7668	-1.6654	-0.4606
SNP_1198	2.4239	-0.7355	0.8017	-0.3115	0.7124	1.6048	0.1000	-1.6825	1.5652	0.4473
SNP_1199	-2.6929	2.0220	-0.1060	1.1001	-0.8835	0.1321	0.2257	1.4567	-2.0697	-0.1771
SNP_1200	1.2962	-0.2077	-0.7708	-0.6775	0.2090	-1.5635	0.5351	1.7906	-1.6642	-0.5338
SNP_1201	-2.6930	0.5431	1.0795	-0.5978	-0.3131	-1.5902	-1.5365	0.4701	-2.0189	-0.3951
SNP_1202	2.6257	-0.6417	-0.9158	0.5344	0.2774	1.5295	1.0965	-0.4825	1.8807	0.8039
SNP_1203	-1.1956	0.2623	1.3493	-0.0906	-0.5355	0.3460	-0.9513	-0.3387	1.0466	-1.7126
SNP_1204	1.3425	-0.2705	-1.2981	0.2693	0.9331	-0.1124	1.1167	0.7333	-1.4375	1.8208
SNP_1205	-1.1947	0.2544	1.3661	-0.1231	-0.4622	0.3842	-0.9161	-0.3108	1.0077	-1.7317
SNP_1206	-2.4200	-1.2001	0.3436	-1.5102	0.0425	-0.6340	-0.0001	-1.0532	1.5986	-0.4649
SNP_1207	-1.1947	0.2544	1.3661	-0.1231	-0.4622	0.3842	-0.9161	-0.3108	1.0077	-1.7317
SNP_1208	1.1941	-0.2587	-1.3724	0.1264	0.4583	-0.3861	0.9202	0.3096	-0.9989	1.7244
SNP_1209	2.7068	-1.1419	-1.2137	0.8735	0.0349	0.5109	0.9963	-0.8369	1.8893	0.9240
SNP_1210	2.3452	0.0818	-0.4838	-0.3595	-0.1121	1.1753	1.0626	0.6117	1.9386	-2.0056
SNP_1211	-0.0513	-0.0589	0.2029	-0.2548	-0.0668	-0.1601	-0.4902	-0.1888	-0.1533	0.4397
SNP_1212	-2.3346	0.0736	0.2757	0.3571	0.1749	-1.1183	-0.6197	-0.6561	-1.7261	1.6470
SNP_1213	-1.7834	-1.3671	0.6273	0.4794	0.4041	-0.4323	-0.5417	-1.1144	-0.4004	1.5553
SNP_1214	0.2812	0.2100	0.5495	0.4427	-0.0289	0.0098	-0.4882	0.3275	0.1313	-1.2435
SNP_1215	1.7445	-0.4422	-0.1427	-0.5666	0.5815	0.9097	0.7577	1.4555	0.4023	-1.8554
SNP_1216	-1.7450	0.4379	0.1364	0.5699	-0.5855	-0.9116	-0.7536	-1.4567	-0.3935	1.8481
SNP_1217	-1.0939	1.3827	0.6407	0.7025	-0.5072	-0.0497	-0.1289	0.2443	-0.8120	-0.7309
SNP_1218	-2.1384	0.6160	-0.1786	-0.4290	-0.3825	-0.8266	0.7602	-0.5964	-0.4919	1.4445
SNP_1219	1.6908	-1.5950	-0.4028	1.2803	0.9389	0.3465	-0.4548	-0.3945	-1.0576	2.6881
SNP_1220	0.0061	0.0190	0.3112	-0.9365	-0.2359	0.0479	-0.6929	-0.5456	2.0160	-1.7738
SNP_1221	-1.4138	-0.0068	0.8150	-1.1714	-0.3805	0.0405	-0.1085	-0.1891	2.4073	-3.0894
SNP_1222	0.2812	0.2100	0.5495	0.4427	-0.0289	0.0098	-0.4882	0.3275	0.1313	-1.2435
SNP_1223	1.4132	0.0025	-0.8213	1.1747	0.3765	-0.0424	0.1126	0.1879	-2.3985	3.0821
SNP_1224	1.8204	-1.0183	-0.4718	0.7760	0.7268	0.9028	-0.1916	0.0011	-0.6789	1.7593
SNP_1225	-1.8977	-0.8850	0.5374	-1.1748	-0.2010	-0.6107	-0.3006	-0.8790	1.7304	-0.5377
SNP_1226	-1.4692	0.9171	1.0407	-0.4463	0.3134	0.3927	-0.0887	0.2540	-0.2534	-2.1732
SNP_1227	0.5863	-0.9350	0.3314	-0.4603	0.3026	0.7127	0.6435	-0.3176	2.8517	-1.4260
SNP_1228	2.2197	-1.2221	-0.4150	1.3918	0.1981	0.0024	-1.4123	-1.2295	0.4797	2.7601
SNP_1229	-1.8472	1.1481	0.3203	-1.4478	-0.2660	0.0530	1.5443	0.8475	0.0511	-2.9320
SNP_1230	0.2369	-1.6270	0.2644	-0.5785	-0.0668	0.7275	-1.0216	-1.2352	2.4958	-0.1977
SNP_1231	1.0037	-1.5946	0.4133	-0.3806	0.5751	1.1324	-0.7426	-0.9617	2.3703	-0.1486
SNP_1232	1.0983	-0.0699	0.0786	1.4926	-0.4055	-0.0029	0.1976	-0.2589	-0.0651	0.8669
SNP_1233	0.2221	0.4036	1.1707	-0.8207	-0.0284	0.2995	-0.4173	1.0563	1.3549	-2.4917
SNP_1234	2.4933	-1.5847	0.7424	1.4962	1.0865	1.0838	-0.8716	-1.6227	2.2598	0.0184
SNP_1235	-1.2060	1.4892	-0.5038	0.0690	-0.8219	-1.3202	0.6599	0.9390	-2.3194	0.2422
SNP_1236	1.2644	-1.4095	0.5461	-0.0937	0.7989	1.2842	-0.6851	-0.9445	2.3129	-0.2292
SNP_1237	-0.0074	-0.0176	-0.1471	-0.7731	0.6295	0.4562	-1.3440	-0.6250	1.8513	-0.4942
SNP_1238	3.1076	-1.6109	0.6998	1.7411	1.2170	1.3789	-0.7727	-2.4025	2.8493	0.1269
SNP_1239	-1.7100	0.0876	0.2983	-1.8081	-0.2577	-0.1537	0.0350	1.4474	-0.5300	-0.4363
SNP_1240	0.4862	0.0399	1.2829	0.0620	1.9332	0.8114	-1.4816	1.3130	-0.2954	-0.7033
SNP_1241	-0.7474	1.2495	-1.0194	-0.1989	-1.9771	-0.5658	0.7539	-1.0745	0.4676	-0.2051
SNP_1242	0.0688	-0.0970	-0.9544	0.3221	-0.9748	-0.8300	-1.3593	-0.6973	0.0822	0.8399
SNP_1243	-0.2239	-1.0335	-1.5385	-0.4453	1.2938	2.3225	1.6495	-0.7078	2.7797	-1.1998
SNP_1244	1.1329	-1.0099	0.3999	-0.7426	1.5418	1.3132	-0.3663	-1.0105	2.3866	-0.1762
SNP_1245	-1.1224	-0.7363	-1.0377	0.1228	0.1163	1.0396	1.7588	0.3827	-0.0535	-0.4387
SNP_1246	1.6082	0.7535	1.9520	-0.8038	0.1804	-0.8416	-1.7139	0.0072	-0.3987	0.4699
SNP_1247	1.4863	-0.9134	2.2577	0.2713	1.2268	0.6287	-1.5200	-0.9248	0.7592	0.7770
SNP_1248	-0.2651	-1.4822	-0.3495	-2.1802	0.6828	-0.1475	-1.1987	-2.0771	2.8773	0.5175
SNP_1249	0.9966	-0.0214	0.8246	0.9176	-0.1599	-0.5223	-1.2462	-0.6573	-0.1251	1.1489
SNP_1250	-0.8044	2.0455	-1.6851	-0.4729	-1.6588	-1.0139	0.8317	2.4248	-1.7577	-1.8827
SNP_1251	-0.9971	0.0171	-0.8309	-0.9143	0.1559	0.5204	1.2503	0.6561	0.1339	-1.1562
SNP_1252	2.1548	-1.5846	1.9154	-2.4897	1.9215	1.1171	-0.1793	-1.8308	1.8596	0.8992
SNP_1253	1.0671	0.0627	0.8731	1.0476	-0.0820	-0.5704	-1.3366	-0.5608	-0.2640	1.1681
SNP_1254	-0.8158	1.9769	-1.7286	-0.5209	-1.6724	-1.0366	0.8151	2.3961	-1.7748	-1.7987
SNP_1255	0.9592	-0.9684	1.8784	-0.1539	0.8768	0.7653	-0.1975	-2.1272	1.0855	1.5718
SNP_1256	0.7754	0.0068	0.5901	0.9586	-0.2334	-0.5775	-1.2688	-0.6170	-0.1104	1.1230
SNP_1257	-0.9598	0.9641	-1.8847	0.1572	-0.8808	-0.7672	0.2017	2.1260	-1.0767	-1.5791
SNP_1258	-1.3893	0.6892	-0.5850	-1.7535	-1.3599	-0.7690	1.1496	-0.3697	0.0599	-0.4557
SNP_1259	0.5065	-1.3401	0.1747	2.7936	0.7442	-0.0277	-1.8840	-1.2032	0.6726	0.9706
SNP_1260	-0.7848	0.6608	-0.0118	1.0209	-1.0662	-1.1080	-0.3078	1.9983	-2.2632	-0.4048
SNP_1261	-0.7102	0.9901	-0.4254	-1.7684	-0.3496	0.0574	1.0146	0.2179	-0.7923	0.0513
SNP_1262	-1.9213	-0.7962	-1.9896	1.2171	-0.4746	-0.5481	-1.3096	-1.3489	1.2992	0.6472
SNP_1263	-1.9388	-0.6575	-2.0320	1.2338	-0.4484	-0.4063	-1.2681	-1.3150	1.1760	0.7167
SNP_1264	1.5209	0.8260	1.8332	-2.2485	0.3138	0.4200	1.4339	1.4116	-1.3410	-0.3842
SNP_1265	-0.8121	0.6029	-1.6832	2.2463	-0.5679	0.5752	-0.2619	0.2151	0.1189	-0.7520
SNP_1266	-0.7608	-0.4607	0.1068	3.0422	-0.3553	-1.4648	-2.1248	1.2223	-0.9484	-0.6778
SNP_1267	1.0737	0.9754	1.5266	-2.9697	-0.1871	0.0160	1.2956	1.3290	-1.4355	-0.1391
SNP_1268	-2.1661	-1.6632	-1.3425	4.0779	0.7573	-0.1479	-1.5010	0.6156	-1.2254	-0.3519
SNP_1269	-1.5897	-0.6981	-1.5672	1.2286	-0.2312	-0.1239	-0.3790	-0.8456	0.5834	0.8321
SNP_1270	1.5425	0.6210	1.4335	-2.9752	-0.1725	-0.1586	1.7216	0.5809	-0.7861	0.1873
SNP_1271	1.5113	0.3656	1.3862	-3.6282	0.7768	0.6770	2.0615	0.7940	-1.2966	0.2185
SNP_1272	1.5117	0.4476	1.4217	-3.5664	0.6750	0.6000	1.9784	0.7030	-1.1904	0.2582
SNP_1273	1.6692	0.9197	1.3961	-1.1470	0.1150	-0.0148	0.1682	0.6705	-0.4396	-0.8057
SNP_1274	-1.1344	-1.4994	-1.2310	2.7144	1.4231	0.6745	-0.8158	-0.7464	1.1609	0.2257
SNP_1275	-0.5865	-1.1911	-0.8747	3.7302	1.3018	0.6204	-0.3354	1.3134	-1.1522	-0.8557
SNP_1276	-1.9201	-2.0223	-1.8067	3.6482	-0.5578	-1.0178	-1.1064	0.1889	-0.8981	0.1571
SNP_1277	0.9855	2.4086	1.6208	-3.5897	-1.2870	-0.2663	0.7288	-0.2315	0.1955	-0.3060
SNP_1278	-0.8043	-1.7792	-1.9492	2.5249	0.8666	0.5213	-1.0150	-0.9089	1.6656	0.2880
SNP_1279	1.6692	0.9197	1.3961	-1.1470	0.1150	-0.0148	0.1682	0.6705	-0.4396	-0.8057
SNP_1280	-1.7779	-1.5028	-1.8959	2.9506	-1.3257	-1.2762	-0.5018	0.4161	-1.4338	-0.2086
SNP_1281	1.7225	1.2523	2.2083	-2.0352	1.2820	0.5100	-0.1256	-0.8189	2.1125	-0.6682
SNP_1282	-0.4575	-0.0129	0.3302	-0.2206	1.5224	0.6752	-0.6196	-1.6290	2.3838	-0.0180
SNP_1283	-1.5588	0.4235	0.2640	-0.2715	0.6642	-0.3626	-1.5048	-1.2020	1.6545	-0.0846
SNP_1284	-1.0102	-0.3174	0.4904	-0.4032	0.7902	-0.5452	-1.7886	-1.9925	2.1888	1.1759
SNP_1285	-1.7698	-1.2580	-1.3696	1.1174	-0.0302	-0.1399	0.0149	-0.0740	0.3696	0.5102
SNP_1286	-1.0008	-0.3127	0.5031	-0.4340	0.7462	-0.5798	-1.7925	-1.9900	2.1887	1.1726
SNP_1287	0.5838	1.9104	1.5101	-0.4358	2.0098	-0.1058	-0.8159	0.1918	0.3627	0.6836
SNP_1288	0.8279	2.7414	1.6897	-0.2115	1.6497	-0.7158	-0.4141	1.8295	-2.0635	-0.0303
SNP_1289	1.1805	0.6478	1.1184	-1.0197	-0.5556	-0.0616	-0.1232	0.5719	-0.6244	-0.5611
SNP_1290	-1.5534	-0.9773	-1.3845	1.4352	-0.0380	-0.2052	-0.0899	-0.3450	0.2097	0.8063
SNP_1291	-1.1836	-0.6320	-1.1135	1.0334	0.5291	0.0524	0.1396	-0.6011	0.6465	0.5586
SNP_1292	-1.1753	-0.7687	-1.2255	0.8345	0.5935	0.1420	0.2563	-0.5181	0.4916	0.6097
SNP_1293	-1.5534	-0.9773	-1.3845	1.4352	-0.0380	-0.2052	-0.0899	-0.3450	0.2097	0.8063
SNP_1294	-1.4590	-1.0712	-0.7874	1.3912	1.4829	0.4479	0.5509	0.1017	-0.5158	0.7014
SNP_1295	-0.9434	-1.3493	-0.4883	0.0730	1.0513	1.5589	1.3995	-1.2693	1.7099	-0.4729
SNP_1296	0.5536	1.4742	-0.3665	0.5845	-2.8454	-0.9386	-0.7779	0.1208	0.0175	-0.9100
SNP_1297	-0.7269	0.8961	0.1006	-0.2349	1.4478	1.1706	1.6986	0.7178	-0.1072	-0.6472
SNP_1298	-1.7547	-1.1710	-1.4808	1.0981	-0.7801	-1.9517	-1.2399	-0.5510	0.0395	1.1966
SNP_1299	-1.2798	-1.6148	-1.0980	1.1790	1.4511	0.3950	0.9765	0.3145	-0.3553	0.7034
SNP_1300	1.2793	1.6105	1.0917	-1.1757	-1.4551	-0.3969	-0.9723	-0.3157	0.3641	-0.7107
SNP_1301	1.3306	1.0316	1.1504	0.4469	1.6416	1.1268	1.5500	1.6444	0.3114	-0.7970
SNP_1302	-1.3316	-1.6653	-1.1435	1.1878	1.4418	0.3849	0.9750	0.2897	-0.3467	0.7091
SNP_1303	-1.2910	-1.8902	-0.9983	1.9029	1.3067	0.3092	0.9691	0.5228	-0.5896	0.8389
SNP_1304	1.3198	1.9242	0.9823	-1.9105	-1.3057	-0.2919	-0.9630	-0.5356	0.6314	-0.8491
SNP_1305	-0.7630	-1.3316	1.5830	1.1155	1.4227	0.4793	-0.7510	-0.4688	0.2480	0.7131
SNP_1306	0.6999	1.0877	1.7261	-0.8580	1.3505	0.9099	0.4419	0.7325	0.3213	-0.6037
SNP_1307	0.6407	1.1026	1.7093	-0.8584	1.2886	0.8974	0.4487	0.6613	0.3600	-0.5554
SNP_1308	-0.5696	0.7578	-1.0704	-1.6435	-1.3929	-0.1029	0.3115	-0.6676	1.3464	-0.5969
SNP_1309	-1.4092	1.4102	-0.5314	-2.9466	0.2776	0.9120	1.1399	0.7583	0.5203	-1.0712
SNP_1310	0.3098	-0.9449	0.6940	1.6404	1.7694	0.4017	0.2892	1.0872	-0.9819	0.1743
SNP_1311	-1.2937	-0.5147	-0.9922	1.5509	-1.2453	-0.5266	-0.1585	-0.4132	-0.7329	0.2793
SNP_1312	-0.2024	0.7526	1.4188	0.2626	1.1811	0.6855	0.5957	2.2153	-1.7094	-0.5373
SNP_1313	0.5112	-0.6416	0.1121	1.6780	-0.1223	-0.5508	-0.9117	-1.0536	0.4551	1.0382
SNP_1314	0.6090	2.0477	-0.0185	-0.6983	0.3095	0.6676	1.6429	2.3499	-1.7535	-0.8844
SNP_1315	-0.1958	0.2631	-0.8726	-0.0772	-1.7996	-0.5164	0.2007	0.0703	-0.2460	0.7221
SNP_1316	-0.5118	0.6372	-0.1184	-1.6748	0.1184	0.5489	0.9158	1.0524	-0.4463	-1.0455
SNP_1317	0.6520	-1.3750	0.4337	0.9399	-0.4004	-0.7906	-1.9407	-2.4207	0.6649	1.4049
SNP_1318	0.2683	-1.8364	0.6782	1.1045	-0.0523	-0.5115	-1.7438	-2.6567	1.6016	1.1101
SNP_1319	-0.5102	1.3115	-0.3844	-0.7044	0.2010	0.5827	1.8916	2.3399	-0.6943	-1.3195
SNP_1320	0.4131	1.4847	1.0184	0.3484	1.5647	0.8627	0.8705	2.3950	-1.8156	-0.8408
SNP_1321	0.5056	-0.6453	0.0547	1.6525	-0.1797	-0.5761	-0.8974	-1.0744	0.4656	1.0576
SNP_1322	0.4564	1.5624	1.1201	0.4814	1.5358	0.7736	0.8238	2.4403	-1.8686	-0.8615
SNP_1323	-1.8869	1.4013	0.6068	-0.4518	1.2030	0.5502	0.4224	2.2368	-1.3355	-0.7448
SNP_1324	0.5112	-0.6416	0.1121	1.6780	-0.1223	-0.5508	-0.9117	-1.0536	0.4551	1.0382
SNP_1325	0.6191	-0.8489	-0.6861	0.3249	-0.4588	-0.1823	-0.4185	-1.4084	-0.3403	1.3540
SNP_1326	-1.6313	-0.2685	-0.0229	-2.5354	0.4031	0.7102	0.9834	0.6373	-0.3922	-0.1672
SNP_1327	0.2952	1.4953	0.8194	0.3411	1.0861	0.6193	-0.0332	1.0273	-0.1295	-0.2265
SNP_1328	2.2544	1.1159	-1.5680	-0.9514	-0.3383	0.9917	1.7921	0.8315	-0.1017	-0.8341
SNP_1329	-1.4077	-0.3379	-0.8263	-1.7548	-0.0910	0.8338	1.1066	1.1448	0.0468	-1.0148
SNP_1330	-0.8288	0.3011	-0.6122	-0.9761	-0.1827	0.3907	1.1231	0.5263	-0.3928	-0.6031
SNP_1331	-0.8288	0.3011	-0.6122	-0.9761	-0.1827	0.3907	1.1231	0.5263	-0.3928	-0.6031
SNP_1332	3.1170	1.0562	1.3473	-0.7827	0.7973	0.5956	-0.0679	-0.9383	1.3224	0.1188
SNP_1333	-1.6743	-0.0609	-2.5695	0.0688	-1.1312	0.0880	1.8656	1.4841	-1.4858	-0.8088
SNP_1334	-0.8911	-0.4872	-2.0119	-0.2781	-0.2835	0.3852	2.9152	0.4162	0.7462	-1.2362
SNP_1335	1.4318	0.0348	2.2143	-0.1834	0.7604	-0.2589	-2.3533	-1.5030	1.4255	0.9735
SNP_1336	-1.4323	-0.0391	-2.2206	0.1867	-0.7644	0.2570	2.3574	1.5018	-1.4167	-0.9808
SNP_1337	-1.4323	-0.0391	-2.2206	0.1867	-0.7644	0.2570	2.3574	1.5018	-1.4167	-0.9808
SNP_1338	0.5792	0.9512	0.7806	-0.2653	0.1453	-0.0580	0.0215	0.1815	-0.8677	0.3788
SNP_1339	-0.6003	-0.9720	-0.8441	0.2297	-0.2129	0.0235	-0.0272	-0.1835	0.8373	-0.2689
SNP_1340	2.2141	1.1410	0.1800	-0.9150	-1.0976	-0.5306	-1.1121	-2.0234	1.9695	0.7003
SNP_1341	-0.9654	-0.9689	-1.6391	-1.2951	-0.2852	0.4668	0.9181	0.4398	0.3269	-1.0766
SNP_1342	-2.7413	-1.9724	-0.6308	0.6329	0.8563	0.4765	1.2380	1.7852	-1.0473	-0.7644
SNP_1343	1.5892	1.4147	0.9273	0.3888	0.4537	-0.5396	-0.9177	-0.7807	1.1541	0.1160
SNP_1344	0.6188	0.9346	0.7487	-0.3325	0.1572	-0.0438	-0.0012	0.1898	-0.8584	0.2719
SNP_1345	0.6581	1.0167	0.8199	-0.1462	0.1938	-0.1150	-0.0091	0.1367	-0.7843	0.4526
SNP_1346	0.4144	0.6971	0.6798	-0.0777	-0.1189	-0.2373	-0.1870	-0.0045	-0.4993	0.2463
SNP_1347	-0.9155	-0.3523	-2.0797	0.4149	0.0962	0.5194	1.0404	2.1470	-1.8176	-0.6277
SNP_1348	0.8779	2.5451	-1.1295	-1.2361	-0.0090	0.1214	1.6756	0.6333	0.1449	-1.0442
SNP_1349	1.2983	0.4180	0.3912	-0.2950	-1.2866	-1.1932	-1.0477	0.4305	-0.3452	-0.0663
SNP_1350	-1.4089	-1.0432	-0.5583	-0.3090	0.9750	0.8525	0.8608	-0.5721	0.5986	0.2340
SNP_1351	0.5053	0.8305	0.7320	-0.0695	-0.0763	-0.2282	-0.1865	0.0406	-0.4829	0.3376
SNP_1352	0.4144	0.6971	0.6798	-0.0777	-0.1189	-0.2373	-0.1870	-0.0045	-0.4993	0.2463
SNP_1353	0.8944	1.0481	-0.5961	-1.1759	0.7940	0.5689	1.7871	-1.0318	2.3651	-1.0258
SNP_1354	-0.3245	1.9673	-0.1252	-1.1003	1.0057	0.4772	1.3568	0.6623	0.0401	-0.1880
SNP_1355	1.0453	-0.3984	0.3866	0.4930	-0.7655	-0.6386	-1.0892	-0.9910	0.8300	-0.3558
SNP_1356	0.2597	-2.0357	2.0891	0.7373	0.0168	-0.5862	-2.5492	-2.6857	2.2561	1.3253
SNP_1357	0.2700	-2.0557	2.1013	0.7323	0.0131	-0.6175	-2.5824	-2.7369	2.3107	1.3335
SNP_1358	0.2700	-2.0557	2.1013	0.7323	0.0131	-0.6175	-2.5824	-2.7369	2.3107	1.3335
SNP_1359	1.8446	2.4750	-1.4993	-1.5423	-1.7456	-0.6426	0.7927	0.4376	-0.0006	-1.0991
SNP_1360	-1.0917	1.0712	-0.6298	-0.1895	-0.8752	0.0667	1.1490	0.6443	-0.5783	-0.5060
SNP_1361	2.5283	0.0018	0.7702	0.0087	-0.2319	-0.8853	-1.3187	-0.6724	1.6133	-0.7762
SNP_1362	0.7479	-0.6950	2.0192	1.4400	-0.6727	-1.1826	-2.2777	-0.5063	-1.2056	0.9730
SNP_1363	1.6703	-1.5454	2.7896	1.0905	1.0350	-0.9179	-1.9867	-1.2563	-0.0732	0.9554
SNP_1364	0.5380	-0.9220	2.0527	1.1151	-0.6690	-0.9925	-2.0186	-0.9064	-1.4274	1.6446
SNP_1365	-0.5386	0.9176	-2.0590	-1.1118	0.6650	0.9905	2.0228	0.9052	1.4362	-1.6520
SNP_1366	1.6650	-1.5206	2.7632	1.0500	1.0067	-0.9461	-2.0162	-1.2258	-0.0824	0.9284
SNP_1367	2.3067	-1.0726	2.4967	0.9115	0.7469	-0.6900	-1.2471	-1.7986	1.6493	0.4264
SNP_1368	-1.9002	0.3015	-2.2904	-1.2404	1.0136	1.7318	2.1791	1.3925	-0.6451	-0.2373
SNP_1369	-1.9035	0.3987	-2.2406	-1.1093	0.9832	1.8527	2.2376	1.6506	-0.7531	-0.3519
SNP_1370	-1.6225	-0.2756	-2.0370	-0.2938	-1.3400	-0.1704	0.8786	1.2148	-0.0795	-1.2522
SNP_1371	1.9306	0.2230	2.3698	0.4410	1.2942	-0.4923	-1.4108	-1.5866	0.7849	0.5175
SNP_1372	2.1139	0.2506	2.4980	0.4725	1.3716	-0.2896	-1.2179	-1.5477	0.7445	0.8832
SNP_1373	-1.0322	0.9860	-0.6928	-0.3923	-0.7065	0.2128	1.2303	0.5867	-0.5345	-0.6322
SNP_1374	2.1421	0.3733	2.5185	0.5845	1.2860	-0.2361	-1.2483	-1.3539	0.6033	0.9770
SNP_1375	-1.6999	0.2994	-1.2488	-0.3828	0.8990	0.4564	1.1445	1.0313	-0.0741	-0.4745
SNP_1376	-0.3441	-2.3560	0.0705	0.6054	0.1044	-0.9177	-1.6420	-0.1891	0.0819	0.4286
SNP_1377	-2.0696	0.7584	-2.6559	-1.9357	0.3651	1.2357	1.7046	0.3957	-0.4954	0.4150
SNP_1378	-0.1362	2.2926	-1.4089	-0.2820	-0.3778	1.4340	2.5238	1.3110	0.3887	-2.4313
SNP_1379	0.0115	-2.2647	1.3280	0.3656	0.5238	-1.1852	-2.3616	-1.3272	-0.4821	2.4749
SNP_1380	-1.0068	0.5588	-0.9200	-0.1608	0.7154	1.1419	1.0448	0.8892	-0.2371	-0.8226
SNP_1381	-1.0342	0.3653	-0.8015	0.2173	0.7115	1.0233	1.0176	0.9789	-0.2952	-1.0112
SNP_1382	-0.0518	2.1482	-1.4878	-0.0967	-0.7426	1.1507	2.3080	1.1048	0.7768	-2.4963
SNP_1383	-1.1441	0.3876	-0.3859	0.3721	1.0727	1.1453	1.2112	1.4616	-0.6343	-1.0425
SNP_1384	1.0363	-0.4790	0.6855	-0.3640	-0.8166	-1.2162	-1.1311	-1.3049	0.4183	1.0735
SNP_1385	-0.9120	1.0199	-1.2548	-0.9422	0.4008	1.2431	1.5884	0.4884	-0.3314	-0.4203
SNP_1386	0.1157	-2.1229	1.3846	0.0976	0.5530	-1.2655	-2.3719	-1.1765	-0.7329	2.3379
SNP_1387	0.1491	-2.2193	1.3529	-0.0285	0.5744	-1.3728	-2.4024	-1.3921	-0.6355	2.4141
SNP_1388	0.3355	-1.9941	1.4398	0.1973	0.6545	-1.1742	-2.5433	-1.4168	-0.6700	2.6014
SNP_1389	-1.1209	0.4185	-0.3633	0.2812	1.1071	1.1736	1.2092	1.5696	-0.8395	-1.0043
SNP_1390	0.1553	-1.9504	1.7131	-0.0462	0.2191	-1.3172	-2.0108	-0.9986	-0.7700	1.8747
SNP_1391	-1.0876	0.3336	-1.0744	0.4723	1.1762	1.2995	0.7238	1.1282	-0.3994	-0.6305
SNP_1392	1.0536	-0.2415	1.0997	-0.3429	-1.2016	-1.1941	-0.6892	-0.9139	0.3108	0.5470
SNP_1393	-1.0754	0.3259	-1.0915	0.4977	1.1041	1.1947	0.6876	1.1267	-0.3855	-0.5960
SNP_1394	-1.0754	0.3259	-1.0915	0.4977	1.1041	1.1947	0.6876	1.1267	-0.3855	-0.5960
SNP_1395	-0.6702	-2.5496	1.0569	-0.2987	0.1906	-1.3662	-2.0933	-1.1179	-0.7267	1.9574
SNP_1396	1.1208	-0.2014	0.7819	-1.0106	0.4045	0.1167	0.8353	-1.1853	3.0904	-2.0394
SNP_1397	1.0711	-0.4298	0.4154	-0.2500	-1.0832	-1.1494	-1.1739	-1.5334	0.7886	1.0100
SNP_1398	-1.3147	0.6155	-0.6431	0.0091	0.6849	0.6674	0.6933	1.3340	-0.8514	-0.2749
SNP_1399	-1.4500	-1.3640	-1.2459	0.7514	0.4977	-0.0424	0.4740	-0.2994	0.3201	-0.5108
SNP_1400	-2.9535	-2.8370	-1.4634	1.1871	-1.0406	-0.2421	1.0153	-0.5223	0.6305	-0.3075
SNP_1401	3.2591	2.8042	1.7946	-1.0957	1.1101	-0.2950	-1.6762	0.2904	-0.0523	0.1675
SNP_1402	-0.5252	-0.9396	-0.0386	0.0023	0.5072	0.4167	-0.2511	-1.0777	0.8102	0.1190
SNP_1403	0.0537	1.6207	-0.6193	-0.2369	-0.1687	-1.2087	-1.1912	0.3596	0.1414	-0.9288
SNP_1404	-1.8304	-1.6361	-0.6725	0.3731	-1.1961	0.4119	2.5704	0.0404	1.9900	-0.8885
SNP_1405	2.4838	1.4377	2.1969	-0.9101	1.6549	1.1178	-1.4555	0.5944	-1.3081	0.7177
SNP_1406	2.4804	1.4723	2.1532	-0.9152	1.6648	1.1515	-1.4288	0.6378	-1.3301	0.6849
SNP_1407	0.5249	-0.2651	0.0519	-0.4005	-0.1371	0.2883	1.1191	-0.0886	0.9610	-0.9201
SNP_1408	-1.8160	-1.2222	-1.4970	-1.0255	-0.3624	-0.1269	2.3606	-1.2114	2.2462	0.1066
SNP_1409	1.7970	1.0403	1.2342	1.1329	0.6202	0.2919	-2.2414	1.1196	-2.2358	-0.1185
SNP_1410	-0.3014	-0.5345	-0.6455	-1.9281	0.0969	-0.2698	1.1278	-3.2683	2.7185	0.9842
SNP_1411	-0.0302	-0.8703	-0.5627	-1.8970	1.1046	0.1428	0.8033	-3.2976	2.6422	1.8196
SNP_1412	0.3540	0.5545	0.6150	-0.4249	0.6731	0.5395	-0.2748	-0.2702	0.3072	-0.6922
SNP_1413	-0.5838	-1.1132	0.7135	2.5573	-0.5409	0.0614	-1.5848	0.5781	0.0518	-1.4460
SNP_1414	-0.4621	0.8990	0.9786	-1.3219	0.8386	0.6213	-0.2871	0.1635	-0.4115	0.2877
SNP_1415	0.4600	-0.9723	-0.7012	1.9536	-0.5766	-0.5285	0.2774	0.0381	0.3582	-0.3145
SNP_1416	1.5663	0.0494	1.0416	0.1554	1.5176	-0.1444	-0.9919	-0.1913	0.3606	0.6128
SNP_1417	0.4600	-0.9723	-0.7012	1.9536	-0.5766	-0.5285	0.2774	0.0381	0.3582	-0.3145
SNP_1418	1.5342	-0.0165	1.2035	0.1584	1.3868	-0.1764	-0.9496	-0.1629	0.4267	0.5784
SNP_1419	-1.5643	-0.0310	-1.0769	-0.0755	-1.5024	0.1561	0.9671	0.1770	-0.3304	-0.6021
SNP_1420	1.4969	0.0813	0.7245	-0.5960	1.2218	-0.2824	-0.9939	-0.3488	0.3280	0.6776
SNP_1421	0.5858	1.4679	0.8491	-0.1956	-0.1014	0.5212	-0.4302	0.4083	-0.8973	-0.5971
SNP_1422	0.0936	-1.9121	-0.0875	3.7238	-0.8059	-0.6840	-1.3093	-1.7128	1.6898	-0.4762
SNP_1423	1.7875	-0.4649	-0.2279	1.6121	0.1598	-0.0395	0.8149	-0.8545	0.6262	0.6928
SNP_1424	-2.1592	-0.6341	-1.2221	-0.1365	-1.9318	-0.4834	0.4986	-0.9634	0.5321	-0.1579
SNP_1425	0.1800	-0.2536	0.2243	0.5182	1.0623	0.3604	1.1163	-0.3273	0.3972	0.6916
SNP_1426	0.9384	0.7957	0.1404	-0.0717	-0.3215	-0.1319	-0.3749	-0.1604	0.0690	-0.4534
SNP_1427	-0.9479	-0.7817	-0.1641	0.0237	0.3471	0.0736	0.3701	0.0991	-0.0033	0.5037
SNP_1428	1.6294	0.1750	-0.0271	-0.3473	-0.7452	-0.2410	-0.0327	-0.7839	0.9567	-0.6276
SNP_1429	-0.2106	0.1432	0.5159	0.3512	0.9564	0.4085	0.5771	1.6635	-1.2768	-0.0490
SNP_1430	-0.8558	0.0563	-0.1299	-1.1631	0.8038	0.2654	0.3273	0.9143	-0.5238	-0.5197
SNP_1431	1.6890	0.7882	0.0413	-0.2661	0.4682	-0.1050	0.7524	-0.3081	0.3631	0.8919
SNP_1432	-2.3568	-1.2626	-1.5418	-2.2827	-1.4751	-1.3254	-0.8379	-1.3315	0.7104	0.8582
SNP_1433	2.3576	1.2494	1.5519	2.2902	1.4818	1.3426	0.8226	1.3205	-0.7027	-0.8519
SNP_1434	2.3576	1.2494	1.5519	2.2902	1.4818	1.3426	0.8226	1.3205	-0.7027	-0.8519
SNP_1435	2.3181	1.2548	1.4982	2.2492	1.4211	1.3339	0.8424	1.2968	-0.6903	-0.8451
SNP_1436	1.1175	-0.1183	0.1538	1.2923	-0.6635	-0.0146	-0.1674	-0.6532	0.5152	0.2847
SNP_1437	0.9858	-0.9773	-0.4893	1.9246	0.3168	-0.2143	-0.4505	-0.7114	1.0254	0.7922
SNP_1438	-4.9177	-0.7303	-1.0934	-2.7007	-0.3903	-0.1822	0.4465	1.1864	-1.3114	-0.0560
SNP_1439	5.1077	0.6476	1.0981	2.8080	0.2296	0.1496	-0.3581	-1.2919	1.4074	0.3503
SNP_1440	-0.8297	-1.0320	-0.9918	0.1876	1.2276	0.1207	0.2029	0.5005	-0.2924	0.5173
SNP_1441	0.3384	-2.1912	0.5376	1.1124	-0.0270	0.4531	-0.1688	-1.9826	3.0860	-1.2018
SNP_1442	-1.2706	-0.0234	-0.3194	-1.3417	0.4073	-0.0444	0.0350	0.5609	-0.5517	-0.0889
SNP_1443	0.8248	-1.5960	0.7121	0.8897	0.0143	0.7256	0.3264	-0.8688	2.4674	-1.5502
SNP_1444	-2.2658	0.6036	-0.7193	-0.3506	-0.4296	-0.6310	-0.7657	1.5552	-2.8523	0.2291
SNP_1445	2.8671	1.6740	0.6521	1.6202	-0.3001	-1.1796	-0.5072	-0.6428	-0.8135	2.1804
SNP_1446	-0.1092	-0.4843	-0.1028	0.1091	1.2795	0.6030	-0.8670	0.3676	-0.0969	-0.0013
SNP_1447	-0.4535	-1.8150	-0.9749	-0.9113	-0.7020	-0.7283	-0.6893	-2.1744	2.2431	0.6187
SNP_1448	1.6118	-0.0902	-0.3477	-0.0997	-0.5010	-0.8328	0.1182	-2.4768	1.6882	1.9422
SNP_1449	-0.3406	-1.1584	1.5650	1.6292	1.2509	1.4457	0.9217	2.0107	-0.1782	-2.7275
SNP_1450	0.4073	-1.0044	-0.1415	0.1159	-0.2129	0.2279	0.6541	0.1030	0.6985	-0.1152
SNP_1451	1.1820	0.0091	0.4178	1.2770	-0.0937	0.3396	0.1201	-0.3064	0.2227	0.0989
SNP_1452	-0.4253	-1.4880	-0.2557	-0.6951	-2.0612	-1.5679	-0.5326	-2.6395	1.6125	1.5122
SNP_1453	2.8417	0.5346	1.1797	-1.3773	2.5538	1.2766	-0.1646	-1.8788	0.8679	3.1916
SNP_1454	-0.6034	-1.0950	1.4663	-0.2033	0.4234	0.4875	-0.6734	-0.1580	0.2524	0.2373
SNP_1455	-0.5433	0.4936	-0.3427	1.5920	-1.0998	-0.9160	-0.1571	0.7466	-1.2451	-0.3031
SNP_1456	0.3299	-0.3924	0.0888	0.7146	-0.6571	-0.0487	0.7056	-0.2360	0.9153	-1.0708
SNP_1457	0.6415	-0.1328	0.9191	-0.8873	1.2429	0.0385	-1.6973	-0.7179	0.3156	0.7487
SNP_1458	1.2025	-1.3393	0.0510	1.4368	-0.6420	0.0571	0.7394	0.1269	1.3588	-2.1322
SNP_1459	-0.3305	0.3881	-0.0951	-0.7113	0.6531	0.0468	-0.7015	0.2348	-0.9065	1.0635
SNP_1460	-1.1898	0.4735	0.7216	-0.0779	0.2192	-0.1134	-0.9719	1.7618	-1.5564	-0.8617
SNP_1461	1.5452	-0.3471	0.2886	0.0383	-0.7807	0.4153	1.3291	-0.1893	1.9989	-2.0136
SNP_1462	1.9707	0.1799	-0.3850	-0.7796	0.2648	1.3386	1.8853	-0.1308	0.8668	-0.6050
SNP_1463	-1.9844	-0.1087	0.4292	0.4643	-0.1057	-1.1936	-1.9249	0.2749	-1.1320	0.7759
SNP_1464	1.9448	0.0276	-0.3951	-0.6611	0.1447	1.3479	1.9989	-0.1760	0.9799	-0.8069
SNP_1465	0.8568	-0.7491	-0.5178	0.2285	-0.0823	0.4932	0.9671	-1.0531	1.8623	-1.1626
SNP_1466	-1.9837	-0.1009	0.4711	0.4687	-0.1025	-1.2050	-1.9677	0.2372	-1.1255	0.8166
SNP_1467	3.0641	-0.3413	0.2145	-0.7800	0.6642	1.0634	0.9676	-1.4379	2.5681	-0.2347
SNP_1468	2.5861	0.6484	1.3503	-0.6006	0.7747	1.4687	0.1280	-0.3398	2.0934	-2.1517
SNP_1469	2.9324	0.5733	1.6034	-1.4068	0.4556	0.7890	0.6322	-0.8956	1.8607	-1.3381
SNP_1470	-3.8775	1.3919	-1.8576	1.6969	-0.2739	-0.8612	-1.5374	1.9410	-3.8012	0.9508
SNP_1471	-2.9329	-0.5776	-1.6097	1.4100	-0.4596	-0.7909	-0.6280	0.8944	-1.8519	1.3308
SNP_1472	-3.9394	0.0549	-1.2266	0.4257	-0.3178	-0.7316	-0.6991	1.3761	-2.7191	0.9780
SNP_1473	3.8338	-1.5623	1.3795	-0.9357	-0.1864	0.4888	1.6043	-2.4184	3.7439	-0.4487
SNP_1474	-3.9198	0.0237	-1.1119	0.4618	-0.3465	-0.7519	-0.8469	1.4459	-2.8510	1.0767
SNP_1475	-2.8827	-0.4946	-1.2944	1.7647	-0.9059	-1.1270	-0.7141	0.4006	-1.4927	1.1019
SNP_1476	-0.4061	-1.0747	0.4291	0.4868	-0.2111	-0.6502	-0.9959	-0.6722	0.3645	-0.1095
SNP_1477	-0.7565	-1.2010	0.2184	0.7177	-0.3774	-0.8174	-1.2522	-0.7023	-0.1265	0.4479
SNP_1478	3.7669	1.1898	0.7692	-0.5092	1.6742	1.1293	0.7527	0.0216	0.7460	-0.8291
SNP_1479	-2.4972	-0.8994	-1.0171	1.0165	-0.5944	-0.1331	0.5087	0.0197	-0.6284	0.4075
SNP_1480	-3.4103	-2.5927	-1.6042	1.4297	-1.8407	-1.1785	-0.7842	-1.1565	0.6118	1.2506
SNP_1481	-2.7707	-2.1911	-0.3929	0.6101	-2.0855	-1.8521	-2.0512	-1.5577	-0.1454	2.0564
SNP_1482	0.0842	0.1493	-0.0455	0.4370	-1.3782	-0.6138	-1.1889	-0.8232	-0.2341	1.5495
SNP_1483	0.5228	0.2915	0.7367	-0.9381	0.8837	-0.3519	-0.5611	0.5120	0.1671	-0.1952
SNP_1484	-0.2969	0.2647	-0.8046	-0.9547	0.5607	0.3850	1.1096	0.8836	-0.4112	-0.8715
SNP_1485	-0.0811	0.9546	-0.0896	0.2859	0.7165	0.4691	0.3983	-0.1226	-0.3855	-0.0201
SNP_1486	0.2740	-1.3155	0.1551	0.9852	-1.6503	-0.6802	-0.6679	-0.6420	0.0756	0.4503
SNP_1487	-0.8696	0.5391	-1.7149	-1.0860	0.4940	1.2731	1.6742	0.3676	0.8892	-1.7671
SNP_1488	0.3949	1.0178	-0.5280	-0.4231	-0.3413	1.0003	1.5446	0.8250	0.0125	-0.5501
SNP_1489	-0.8651	0.4030	-0.2494	-1.6840	0.9477	0.8105	0.5378	-0.1397	-0.1236	-0.8277
SNP_1490	-1.3902	0.0711	-0.9855	0.3639	-0.2567	-0.0606	-0.3644	0.4519	-0.2397	-1.4886
SNP_1491	-0.0425	0.8263	0.5776	-1.5641	2.1571	1.2922	-0.3166	0.5346	-0.7565	-0.0281
SNP_1492	0.9591	0.4246	0.6291	-1.9032	1.2294	0.7079	-0.4404	-0.3584	0.1170	0.5004
SNP_1493	-0.9707	-0.4392	-0.6448	1.8830	-1.2660	-0.7689	0.4241	0.3582	-0.1217	-0.4597
SNP_1494	0.9702	0.4349	0.6385	-1.8797	1.2620	0.7670	-0.4200	-0.3594	0.1305	0.4524
SNP_1495	0.9702	0.4349	0.6385	-1.8797	1.2620	0.7670	-0.4200	-0.3594	0.1305	0.4524
SNP_1496	0.8268	-0.3307	0.1084	1.5834	-0.9385	-1.1565	-1.4562	-0.6505	0.7635	0.4741
SNP_1497	-0.5429	1.1511	0.6733	-0.5848	1.7915	1.2902	1.5547	0.0289	0.1380	-1.5971
SNP_1498	-1.5335	1.0803	0.3686	-2.1913	1.4343	1.0658	0.9883	0.2210	-0.5174	-0.3536
SNP_1499	-1.3123	-0.0008	-0.7102	0.4130	-0.1773	0.4347	0.2250	0.9301	-0.8963	0.4731
SNP_1500	1.4301	-0.8931	0.4310	2.1992	-1.5029	-0.8656	-1.1560	-0.2964	0.2114	0.8631
SNP_1501	0.9386	0.2204	1.8800	0.2560	0.2375	0.4655	-0.0935	1.1369	-0.3382	-0.5647
SNP_1502	-2.7761	-1.4245	-3.0821	0.1359	-0.3424	0.0538	1.2768	0.3648	0.0911	-0.5876
SNP_1503	-1.8894	-0.4785	-1.2529	-1.4343	0.4886	0.3195	0.8950	-0.5578	0.4875	-0.4238
SNP_1504	0.6077	-0.3993	-0.0175	1.9426	-0.7296	0.2918	0.3299	0.1561	0.0571	-0.9447
SNP_1505	1.0631	0.1352	0.7413	0.9164	-1.3806	-1.1586	-1.2521	-0.1972	-0.1145	1.5923
SNP_1506	-0.2683	0.5093	-0.3486	-1.2951	1.0631	0.6000	0.6521	-0.4300	0.5026	-1.4389
SNP_1507	2.7758	1.3663	0.8134	-0.6418	-0.0135	-0.7456	-0.6849	-0.8847	1.4899	0.1812
SNP_1508	-0.6713	0.3201	-0.4576	-0.5715	1.9749	1.7644	1.9579	-0.3000	0.4894	-1.0105
SNP_1509	1.9382	-0.2261	0.8580	0.4033	-1.3189	-1.9171	-2.4406	-1.0249	0.6919	1.0346
SNP_1510	0.9417	-0.1320	0.5902	1.0955	-1.3862	-0.9324	-0.9873	-0.2020	0.1997	1.3967
SNP_1511	0.9540	0.0852	2.0411	0.2386	0.1197	-0.5028	-1.7054	0.4321	-1.3197	1.0539
SNP_1512	-2.2049	-1.5472	-2.0578	-1.3574	0.7188	1.3023	2.3103	1.1497	-0.2276	-0.1876
SNP_1513	-0.0248	-0.4990	0.2352	1.1749	-1.3991	-1.3804	-1.9899	-0.8099	0.4800	1.8453
SNP_1514	0.8652	1.0490	1.7841	-2.7024	1.5879	1.7328	1.9620	-0.3000	0.2631	-2.2354
SNP_1515	-2.6941	-1.0306	-2.0795	-1.1392	-1.0191	0.2788	1.5529	0.3326	0.4312	0.1873
SNP_1516	-0.8418	-0.7590	-1.5972	-0.7824	-2.0242	-2.4733	-1.8595	-0.5605	-0.8280	3.3510
SNP_1517	-0.4769	-0.0435	-1.4906	-0.7918	-1.7980	-2.3749	-1.9401	-0.5177	-0.6438	3.0849
SNP_1518	0.7026	-1.1870	-0.3000	0.2118	-0.8874	-1.6099	-0.8664	-0.5019	0.5130	1.3921
SNP_1519	0.8261	0.7430	1.5851	0.6777	1.9669	2.4169	1.8646	0.5485	0.8232	-3.3706
SNP_1520	-0.6078	-0.0499	-1.6983	-0.3654	-1.5458	-1.9569	-1.7107	-0.4634	-0.2104	2.4607
SNP_1521	-0.5855	0.0184	-1.6651	-0.4799	-1.2733	-1.7597	-1.5758	-0.3843	-0.3412	2.5267
SNP_1522	1.8133	1.0320	0.9320	1.0148	0.3961	1.3096	1.4482	-0.0706	0.5660	-2.5349
SNP_1523	-0.4742	0.0459	-1.5027	-0.8999	-1.5352	-2.1690	-1.8321	-0.4208	-0.7780	3.1580
SNP_1524	0.4737	-0.0502	1.4964	0.9031	1.5312	2.1670	1.8362	0.4196	0.7869	-3.1653
SNP_1525	-1.6700	-1.0018	-0.7258	-1.4118	-0.6510	-1.7023	-1.6674	0.0585	-0.9862	3.1553
SNP_1526	-0.6428	-0.4128	-0.3212	-0.5467	0.0840	0.3764	0.2910	0.3145	-0.1407	-0.0627
SNP_1527	0.6166	0.4061	0.2799	0.5689	-0.0943	-0.3857	-0.3062	-0.2970	0.1544	0.0554
SNP_1528	0.3381	1.1845	0.4208	-0.2296	-0.8472	-1.0051	-0.2346	-0.3547	-0.6646	0.4938
SNP_1529	0.0995	0.6257	0.2036	1.1638	-0.6348	-0.6546	-0.0354	-0.0491	-0.7353	0.7333
SNP_1530	0.5697	-0.1770	0.2137	-0.4092	0.4193	0.1807	-0.4099	-0.3191	0.9203	-0.8609
SNP_1531	0.4844	0.0814	0.4036	0.2527	-0.6291	-0.6453	0.5544	-0.2388	-0.0850	0.7502
SNP_1532	-0.2992	-0.1234	-0.6784	-0.9890	0.7348	0.6310	0.0272	-0.2006	1.1439	-0.7475
SNP_1533	-0.0353	0.0568	0.4035	1.0099	-0.4433	-0.5518	0.0334	0.0949	-0.9728	0.7218
SNP_1534	0.0916	0.8139	-0.1241	0.3292	0.3365	1.0622	0.5590	0.3906	0.1574	-1.5535
SNP_1535	-1.3228	0.0912	-1.0862	-0.5461	-0.1990	0.0447	0.5004	-1.0499	0.8585	0.3405
SNP_1536	-0.8277	1.2515	-0.6330	-0.9714	-0.6801	0.6421	1.2845	0.6646	-0.0265	-0.8570
SNP_1537	1.2249	0.7126	0.0277	-0.9530	0.7704	-0.4918	-1.7194	0.0505	-0.1536	-0.1919
SNP_1538	1.0659	-0.4113	0.6861	1.0219	0.2531	0.2800	-0.5375	-0.2871	0.0164	0.2101
SNP_1539	-0.0063	-0.5222	0.2219	0.3088	0.4214	0.2796	-0.1664	-0.0798	0.7935	-0.2034
SNP_1540	1.0507	-0.3015	0.5605	0.9734	0.4152	0.3768	-0.5147	-0.2727	-0.0495	0.2615
SNP_1541	1.3158	-0.2377	-0.3190	1.0818	0.5140	-0.3306	-2.0170	-1.6718	0.7458	0.7411
SNP_1542	0.4580	-0.2009	-0.3283	1.5597	-0.0885	0.1821	0.3508	-0.5081	0.6261	-0.5424
SNP_1543	-1.7694	-0.8956	-1.0009	-0.6942	-0.4494	-0.2025	0.2324	1.4919	-0.1074	-0.4370
SNP_1544	-0.8845	-1.0358	-0.4898	0.9131	0.0116	0.6516	0.2390	0.6927	-0.1163	-0.1366
SNP_1545	2.1203	0.9065	0.4448	-0.3049	-1.0522	-1.0717	-0.8882	-2.2068	0.9077	0.4678
SNP_1546	-0.9661	-0.3793	-0.1158	-0.9013	0.3488	1.3454	1.4294	1.3634	-0.4919	0.1277
SNP_1547	-0.5640	-0.3184	0.2785	-0.3485	0.0278	0.0314	0.2431	1.0067	-0.5990	-0.7749
SNP_1548	2.0018	0.3893	0.7642	0.9516	-0.2838	-0.4298	-1.4401	-1.4582	1.5535	-1.0261
SNP_1549	0.3186	-0.2162	1.1373	-0.4077	-0.0725	0.6873	0.0822	0.5665	0.5586	-1.4464
SNP_1550	1.6148	0.3403	-0.5748	1.0284	0.0612	-0.6766	-1.0202	-2.4815	0.9442	1.5487
SNP_1551	1.6148	0.3403	-0.5748	1.0284	0.0612	-0.6766	-1.0202	-2.4815	0.9442	1.5487
SNP_1552	0.8954	2.7624	0.2801	-0.7572	-0.9319	-0.8803	-0.9945	0.7881	-1.3952	0.5185
SNP_1553	1.7151	-1.3065	0.1899	0.4826	0.9257	0.2699	-1.0954	-3.2845	2.4951	1.2019
SNP_1554	-0.7838	-2.6856	-0.1015	0.6194	0.8753	0.7559	0.8818	-0.9011	1.2944	-0.2856
SNP_1555	0.7633	-0.7506	1.1192	0.0811	1.9476	1.0732	-0.0919	1.0688	-0.4124	-1.1207
SNP_1556	-0.5332	0.3945	-0.7378	-0.2579	-2.0896	-1.1029	0.0995	-0.9565	0.1565	1.2031
SNP_1557	-1.0543	-0.5525	-0.0543	-0.0679	1.2548	1.1000	0.2301	1.8724	-1.3320	-1.0933
SNP_1558	0.4421	-1.2342	1.1145	0.0164	1.4993	0.9351	0.0288	0.8183	-0.0319	-1.3308
SNP_1559	-1.5012	0.4737	-0.0010	0.2989	-0.6188	0.1057	1.3898	1.3021	-0.7951	-0.9260
SNP_1560	0.3839	-1.3107	1.0652	0.0894	1.4887	0.9323	0.0042	0.7721	0.0616	-1.3701
SNP_1561	1.3180	-1.3583	-0.0333	-0.6146	-0.3593	0.1462	-0.5254	-0.9160	-0.1397	0.9083
SNP_1562	0.1745	-0.8422	1.6609	-0.1490	1.4152	0.8957	-0.0773	0.9934	-0.4967	-1.1766
SNP_1563	-1.7843	0.0260	-2.1144	0.0553	-1.5140	-0.5739	0.2402	-0.9678	-0.4577	2.7385
SNP_1564	-0.0274	1.2777	-1.3141	0.1923	-1.0071	-0.6720	-0.1262	-0.8223	-0.2493	1.7442
SNP_1565	-0.5359	-0.1896	-0.6465	0.6570	-0.0923	0.7708	0.5795	-0.4070	-0.2371	0.2919
SNP_1566	0.7417	-0.2803	-0.2345	0.9876	-0.3506	-0.2693	0.0888	-0.4286	0.2381	0.1953
SNP_1567	-0.3654	-1.8404	-0.0840	0.1057	-0.5309	0.7330	0.5720	-1.6687	0.3809	1.0242
SNP_1568	1.0357	0.3405	1.1540	0.1929	0.1847	-0.0954	-0.6497	0.9906	-0.6491	-0.7743
SNP_1569	1.4662	-0.7839	-0.4257	-0.7085	-1.0388	-0.8986	0.4720	-1.7856	1.7902	0.1823
SNP_1570	-2.0210	0.6764	0.0530	0.6825	0.0147	0.3826	-0.7640	1.6716	-1.8685	0.6995
SNP_1571	0.6456	1.4089	-0.4219	-1.1313	1.0714	-0.5356	-1.7806	-0.3185	0.1741	-0.8440
SNP_1572	-0.4253	-1.7498	0.8038	0.9028	-0.8836	0.7805	1.8193	0.2850	0.0010	0.7057
SNP_1573	1.2292	2.2219	-0.8975	-0.7785	-0.0054	-1.2173	-1.9476	-0.4483	0.3067	-0.9397
SNP_1574	-1.5901	-2.3805	-0.0032	0.9209	-1.8742	0.5264	1.0988	-0.2445	-0.9215	1.4527
SNP_1575	-0.1288	-1.7585	0.5732	-0.2410	-0.4658	-0.0846	0.1956	-1.0814	0.7760	0.5697
SNP_1576	-2.0645	-1.5104	0.8232	-1.2840	-0.8545	-0.2095	-0.0561	0.2158	-0.2778	-0.6017
SNP_1577	0.0473	-0.2417	-0.0186	-1.4762	-0.3141	-0.5482	-0.4385	-1.5746	1.1705	0.8604
SNP_1578	-0.7640	-2.0606	0.9941	0.6472	-1.3022	-1.1004	-1.8360	-2.8714	1.4238	2.1932
SNP_1579	1.3902	-0.3310	0.1412	0.5265	-0.3990	-0.3890	-0.4183	-1.4310	0.9953	0.6572
SNP_1580	-0.4486	-1.7489	0.0511	0.1825	-0.8068	-0.5863	-0.2449	-0.6383	1.1440	-1.1876
SNP_1581	1.4812	-0.3659	0.1889	0.7020	-0.2761	-0.3685	-0.4140	-1.4094	1.3131	0.2511
SNP_1582	-1.0486	-0.6136	0.1920	-0.7811	0.4741	2.1625	1.4571	1.3931	-0.2001	-1.4255
SNP_1583	1.1911	0.7652	0.5617	0.6146	0.2852	-2.0727	-1.4695	-2.0568	0.7313	1.7919
SNP_1584	-0.1673	-1.2737	0.2754	-0.7169	0.1353	1.7455	0.6835	-0.1498	0.6071	-0.1812
SNP_1585	-0.1673	-1.2737	0.2754	-0.7169	0.1353	1.7455	0.6835	-0.1498	0.6071	-0.1812
SNP_1586	2.9245	1.3983	1.1801	1.5623	1.9799	1.3373	0.6573	-0.7281	1.2270	1.1352
SNP_1587	-1.2990	-1.5944	-0.0832	-0.9534	-0.4457	0.2379	0.0820	-0.6203	0.6657	-0.1156
SNP_1588	3.0395	1.1180	0.9502	0.7373	1.8032	0.4919	-0.5803	-2.0287	1.2327	2.6104
SNP_1589	1.2984	1.5901	0.0769	0.9566	0.4417	-0.2398	-0.0778	0.6191	-0.6569	0.1083
SNP_1590	-0.7847	0.0818	-0.3246	0.0383	-1.2243	-1.3860	-0.3852	0.5162	-0.5428	-0.8428
SNP_1591	-1.2892	-1.5952	-0.1016	-0.9792	-0.4429	0.2579	0.1011	-0.5926	0.6456	-0.1222
SNP_1592	0.4446	-2.2913	1.4114	0.8309	-0.3366	-0.6030	-0.9114	-1.5343	1.2885	-0.2198
SNP_1593	-1.1276	-0.7843	0.4894	-0.2341	-0.5550	-0.1591	-0.0001	0.4903	-0.3683	-1.3141
SNP_1594	0.2127	-2.6712	1.4846	0.0011	-0.4606	-0.2046	-0.4814	-1.8538	1.9434	-1.2487
SNP_1595	0.7272	-2.2852	1.3448	-0.3245	-0.4351	-0.3584	-0.9146	-1.6122	1.3969	-0.5540
SNP_1596	1.5139	2.1191	-0.8959	0.3887	0.7633	0.5848	0.9224	0.6181	-1.0266	1.1636
SNP_1597	-0.4014	-0.5097	-0.4785	0.1638	-0.0988	-0.3951	0.1176	0.7029	-0.3368	-1.1542
SNP_1598	1.8421	1.6374	-0.1116	1.4701	0.5221	-0.3300	-0.6120	-0.5952	0.8992	0.7465
SNP_1599	-1.1497	1.4677	-0.8772	-1.0591	-0.2637	0.1161	0.5756	1.5881	-1.3076	-0.8663
SNP_1600	0.8376	-1.5476	0.4757	-0.1974	-0.0901	0.1069	-0.1120	-2.0479	1.5486	0.6461
SNP_1601	0.5382	0.3175	0.3644	-0.6725	0.9622	0.4579	-0.3367	0.2511	-0.5630	0.1415
SNP_1602	-1.1555	0.5144	-1.2534	-1.9230	0.3691	-0.5860	-1.6688	-0.5799	-0.0893	0.7862
SNP_1603	-0.4475	0.9213	-0.6608	0.1205	-0.6488	-1.3396	-1.5493	0.4756	-0.0967	-0.3529
SNP_1604	2.9665	0.2535	0.6587	-0.0195	0.1068	-0.5160	-1.4176	-0.4878	0.1914	0.7228
SNP_1605	1.7258	0.6969	-0.3942	-0.7210	-0.4508	-1.7678	-2.7062	-1.3039	0.9460	1.7594
SNP_1606	0.0678	2.0492	-0.3857	-0.1339	0.6747	0.4622	1.0645	2.4408	-2.6274	-0.2552
SNP_1607	0.5308	-1.4658	-0.2556	0.9981	-1.5325	-1.3278	-1.5326	-0.5382	1.2306	-1.0122
SNP_1608	1.1514	-0.4196	0.6451	-0.7416	0.6833	1.5335	1.6202	-0.3971	0.3127	0.3410
SNP_1609	0.9112	-0.7039	-0.1087	0.6345	-0.4358	-1.4053	-1.5132	-1.6681	2.1596	0.6999
SNP_1610	1.6157	-0.8551	0.5939	-0.9864	0.3648	0.0844	-0.4242	-2.3223	1.9897	1.2346
SNP_1611	1.3423	-0.0300	1.0536	0.1543	1.9469	1.1142	0.3617	-1.3293	2.2893	-0.4625
SNP_1612	0.2262	-0.9466	0.5980	0.4520	1.3287	1.1541	0.8796	-0.2665	0.8576	-0.1100
SNP_1613	0.6942	-0.3234	0.6194	0.5100	0.5649	-0.8538	-1.4255	-2.0685	2.0772	1.5461
SNP_1614	-0.4901	0.2524	0.2159	0.2751	-0.2576	0.3159	0.5786	0.7649	-0.8607	-0.2555
SNP_1615	1.2559	-0.7115	1.6474	0.2270	1.3845	0.6798	-0.3921	-1.7598	1.6294	0.6620
SNP_1616	-1.0396	0.7114	-1.6303	-0.2236	-1.4453	-0.8228	0.2243	1.6479	-1.6089	-0.6138
SNP_1617	-0.0512	0.4932	0.6123	0.5074	-0.3092	0.1942	0.9821	1.1461	-0.9601	-0.6736
SNP_1618	1.3345	-0.7084	1.6711	0.3353	1.3795	0.7035	-0.3755	-1.8201	1.6917	0.7719
SNP_1619	-0.8637	-0.0096	0.0482	-1.4370	0.7140	-0.3160	-1.2373	-1.2719	-0.3124	0.7337
SNP_1620	1.0233	-0.1504	-0.0502	1.4879	-0.8004	0.2835	1.0902	0.6558	0.7373	-0.1841
SNP_1621	-0.1345	-0.3152	-0.1171	-0.1022	0.6308	0.5167	-0.1484	-0.0316	0.0823	-0.2553
SNP_1622	0.6890	0.1888	0.0008	1.1857	-0.6818	0.3359	1.1662	1.3288	0.2732	-0.8679
SNP_1623	-1.8675	1.8043	-1.2197	-0.7391	-1.8186	-1.9709	-0.6828	0.5632	-1.1840	-0.5393
SNP_1624	0.3571	-0.7530	0.6028	0.3903	1.4035	-0.3328	-1.6611	-2.1268	2.2316	1.1811
SNP_1625	0.9132	-0.3197	0.9181	-0.2394	0.5406	1.5306	1.1394	0.3500	-0.5708	-0.6727
SNP_1626	-0.3325	1.4106	-0.4405	-0.2877	-1.6359	-1.4440	-0.3818	0.6475	-0.9247	-0.4155
SNP_1627	-1.0634	1.0988	-1.4503	-0.2723	-2.0425	-1.2419	0.4684	1.9041	-1.6940	-0.5694
SNP_1628	0.1339	0.3109	0.1108	0.1055	-0.6347	-0.5186	0.1525	0.0304	-0.0735	0.2480
SNP_1629	0.5741	0.2286	0.1587	0.1467	-1.0088	-0.4294	0.1480	-0.1565	0.1505	0.4824
SNP_1630	0.5741	0.2286	0.1587	0.1467	-1.0088	-0.4294	0.1480	-0.1565	0.1505	0.4824
SNP_1631	-0.1345	-0.3152	-0.1171	-0.1022	0.6308	0.5167	-0.1484	-0.0316	0.0823	-0.2553
SNP_1632	-0.7024	1.4148	-0.9778	-0.5983	-1.1717	-0.6801	0.5481	1.1019	-0.8902	-0.1727
SNP_1633	0.1869	-1.3465	0.2635	0.8854	0.4908	-0.6832	-1.7386	-1.4829	1.7617	0.8166
SNP_1634	-0.0110	-1.5511	0.0864	0.9676	0.6661	-0.4528	-1.6145	-1.4677	1.8188	0.7670
SNP_1635	-0.8185	1.3790	-0.5852	-0.8120	-0.7465	-0.2605	0.6164	1.5150	-1.3749	-0.5889
SNP_1636	0.0788	0.9625	-0.4060	-0.9024	0.1694	0.7062	0.9893	0.7631	-0.8653	-0.9379
SNP_1637	-0.0176	-1.7864	-0.0158	0.8948	0.4915	-0.5913	-1.5519	-1.6899	1.7964	1.4288
SNP_1638	-0.8034	1.3634	-0.5602	-0.7537	-0.6952	-0.2531	0.5841	1.4759	-1.3290	-0.5500
SNP_1639	-0.0394	-1.8159	-0.0326	0.8850	0.4516	-0.6027	-1.5381	-1.6807	1.7763	1.4131
SNP_1640	-0.0385	-1.8286	0.0649	0.7508	0.5310	-0.5879	-1.4862	-1.7930	1.8147	1.4992
SNP_1641	0.7855	-1.2239	-0.0313	0.9752	0.9895	0.1310	-0.0801	-1.0383	0.2796	1.5211
SNP_1642	-0.0351	-1.1954	0.5179	1.4178	0.3121	0.0309	-0.3747	-1.2899	0.7993	0.3742
SNP_1643	-0.0351	-1.1954	0.5179	1.4178	0.3121	0.0309	-0.3747	-1.2899	0.7993	0.3742
SNP_1644	-1.3144	-0.3725	0.0144	-0.5572	1.2829	0.5097	0.0652	-1.0558	1.1780	0.7629
SNP_1645	-0.1366	0.9130	-0.8599	-0.2050	-1.5556	-0.9227	-0.3558	1.3458	-1.9569	-0.7535
SNP_1646	0.8947	0.7668	-0.1793	0.4061	-0.9365	-0.8314	-0.1731	0.7671	-1.0398	-0.4127
SNP_1647	-0.5563	1.3699	-0.9649	-0.4533	-1.1978	-1.2226	-0.4103	1.1244	-1.8280	-0.5009
SNP_1648	0.6721	1.6371	0.0487	-1.7830	1.0590	0.9454	1.4540	1.5157	-2.0963	-0.5078
SNP_1649	-0.2660	1.9201	0.2424	-1.4167	-0.0049	1.0426	2.5286	2.0837	-2.6516	-0.7337
SNP_1650	-0.8076	1.0108	-0.9533	-0.5119	-0.4467	-0.1774	0.3223	1.1134	-0.8490	-0.4116
SNP_1651	0.1831	-0.8004	-0.6477	-0.1945	0.7218	0.2477	-0.4861	-0.8613	0.8363	0.3892
SNP_1652	1.5079	-0.8690	1.0907	0.9852	0.1531	0.2679	-0.2173	-0.6429	0.9429	-0.4633
SNP_1653	0.1004	-0.9777	0.3434	1.5860	-0.7316	-1.2429	-2.1140	-1.2177	1.7526	0.4252
SNP_1654	0.8321	1.6801	0.0118	-1.9546	1.2925	1.3365	1.7764	1.4089	-1.7974	-0.4556
SNP_1655	-0.6730	1.0812	1.2566	-0.0846	-0.2945	-0.0735	0.5552	0.6468	0.0292	-0.7450
SNP_1656	0.2823	-1.8883	-0.2475	1.4288	0.1304	-0.8449	-2.4003	-1.9897	2.4944	0.7495
SNP_1657	-0.1009	0.9734	-0.3497	-1.5828	0.7276	1.2410	2.1181	1.2165	-1.7437	-0.4325
SNP_1658	-0.2829	1.8840	0.2413	-1.4255	-0.1344	0.8430	2.4044	1.9885	-2.4856	-0.7568
SNP_1659	0.2823	-1.8883	-0.2475	1.4288	0.1304	-0.8449	-2.4003	-1.9897	2.4944	0.7495
SNP_1660	0.2823	-1.8883	-0.2475	1.4288	0.1304	-0.8449	-2.4003	-1.9897	2.4944	0.7495
SNP_1661	0.2823	-1.8883	-0.2475	1.4288	0.1304	-0.8449	-2.4003	-1.9897	2.4944	0.7495
SNP_1662	-0.8442	-1.7342	-0.0420	1.9350	-1.2716	-1.3331	-1.7423	-1.4346	1.8460	0.4317
SNP_1663	1.5010	1.3235	0.8002	-0.8141	-0.4061	1.1915	2.8880	2.0296	-2.2878	-0.8089
SNP_1664	-1.0094	0.0535	-0.3675	-0.3774	-0.1082	0.6790	0.2833	0.8597	-0.6348	-0.1540
SNP_1665	-0.4107	1.7829	0.1800	-1.4991	-0.0158	0.9279	2.4495	2.0558	-2.5825	-0.7838
SNP_1666	-0.0926	0.4476	-0.5991	-0.5244	-0.3866	-0.6163	0.0664	0.0915	-0.4517	0.2581
SNP_1667	-0.6431	-1.7458	-0.0876	2.1055	-1.3423	-1.3940	-1.9147	-1.6046	1.9313	0.5337
SNP_1668	0.0920	-0.4519	0.5928	0.5276	0.3826	0.6143	-0.0623	-0.0927	0.4605	-0.2654
SNP_1669	-0.8158	0.4673	-0.4708	0.0625	0.0095	0.5443	0.3949	0.9149	-0.3232	-0.5291
SNP_1670	-0.7682	0.5974	-0.3985	0.0355	-0.1007	0.4052	0.2298	1.0302	-0.4074	-0.6978
SNP_1671	0.7677	-0.6017	0.3922	-0.0323	0.0967	-0.4071	-0.2257	-1.0314	0.4162	0.6905
SNP_1672	0.3806	-0.3736	-0.4894	0.4056	-0.3788	-0.3162	-0.2872	0.0691	-0.7610	0.2351
SNP_1673	0.8781	0.9990	0.1720	-1.1999	-0.2714	0.2462	1.8652	0.9461	-2.7545	0.2429
SNP_1674	0.0504	-1.5751	-0.0879	0.7873	0.0361	-0.1940	-1.4308	-1.3018	2.5688	0.8676
SNP_1675	0.2612	-1.2717	0.3441	1.7271	-0.4350	-0.9299	-1.8447	-0.9443	1.6008	0.4409
SNP_1676	0.1261	-1.9326	-0.3437	1.3531	-0.1161	-0.9785	-2.3930	-1.9705	2.2309	1.0581
SNP_1677	-0.5031	1.2241	0.1238	-0.9129	-0.2995	0.7879	2.2166	2.2045	-2.3800	-1.6422
SNP_1678	0.1261	-1.9326	-0.3437	1.3531	-0.1161	-0.9785	-2.3930	-1.9705	2.2309	1.0581
SNP_1679	0.2421	-2.5273	-0.5054	2.9264	-0.3957	-1.2694	-2.8943	-2.9453	3.3389	0.3218
SNP_1680	-0.2594	0.4822	0.2313	-0.0230	-0.3723	-0.0744	-0.5718	0.3099	-0.5486	-0.7050
SNP_1681	0.1032	-0.2882	0.3019	0.5053	-0.4658	0.1475	0.7477	0.1106	-0.0440	-0.2519
SNP_1682	0.6825	0.4202	0.1517	0.6933	0.0114	0.2214	0.2317	0.2490	0.1567	-1.6887
SNP_1683	-2.2758	0.2954	-1.3596	-0.3984	-1.1184	-0.1909	0.3838	0.5884	-0.6171	0.2051
SNP_1684	0.6704	0.3620	0.2988	0.8534	0.1358	0.4164	0.2844	0.2104	0.1328	-1.6430
SNP_1685	1.6810	-0.8101	1.3950	0.6960	0.6216	0.3128	0.0757	-0.8111	0.7541	-0.1058
SNP_1686	-0.8462	0.9723	-1.0349	-0.2889	-0.4498	-0.2725	0.1875	1.1336	-0.5872	-0.6351
SNP_1687	0.8461	-1.0081	1.0114	0.3264	0.4661	0.3195	-0.1197	-1.1516	0.6247	0.5986
SNP_1688	1.1715	-2.2630	1.1443	0.8196	0.8197	0.2006	-1.0275	-1.2087	2.3816	0.3517
SNP_1689	0.9506	-0.9934	1.1388	0.6111	0.6635	0.3613	-0.1071	-1.1325	0.9144	0.2176
SNP_1690	-0.2573	-0.3654	-0.8120	0.2714	-0.1839	-1.2792	-0.6041	-0.7653	-0.3670	0.0919
SNP_1691	1.4619	-0.6134	0.5609	0.4445	0.2134	-0.1150	0.1863	-0.7278	0.3253	0.1600
SNP_1692	-0.0587	1.2060	0.5297	-1.4239	0.8935	1.3548	2.2011	1.6588	-1.1577	-0.5602
SNP_1693	-0.2535	0.4873	0.4486	0.2209	-0.1853	0.1788	-0.4580	0.3178	-0.6212	-0.6794
SNP_1694	0.7867	0.2377	0.0812	1.5407	-0.3429	-0.9921	-0.6058	-0.4646	0.7954	0.2598
SNP_1695	-0.6651	-0.2178	-1.4289	-0.0942	-1.0812	-1.4976	-1.0108	-1.3361	0.7319	-0.0016
SNP_1696	-1.5762	0.4421	-1.9807	-0.5348	-1.4793	-1.0531	-0.7473	-0.0709	0.2920	-0.3077
SNP_1697	-0.3850	-0.5596	-0.9211	0.3744	-0.0350	-1.4118	-1.7881	-1.4481	0.8596	0.5878
SNP_1698	-0.5186	-0.6362	-0.7323	0.6289	-0.6530	-0.9047	-1.0434	-1.4832	1.2571	-0.2566
SNP_1699	0.5017	0.1317	1.5825	1.8926	0.7486	0.6059	0.5445	-0.1309	0.8638	-0.1738
SNP_1700	-1.0662	0.5529	-0.4269	1.3764	-0.7520	-0.4270	-0.1809	-0.1674	1.1354	-0.5645
SNP_1701	-0.1996	-1.5117	0.3127	1.7801	-0.8133	-1.2869	-1.8304	-1.4038	1.7935	0.3249
SNP_1702	1.0701	-0.5164	0.4137	-1.3732	0.7291	0.4195	0.1820	0.1838	-1.1335	0.5492
SNP_1703	-1.1270	0.2115	-1.2891	1.7698	-1.0499	-1.6956	-1.9035	-1.3597	1.9497	-0.2392
SNP_1704	-1.6029	-0.1384	-1.4563	1.3643	-0.9643	-1.6616	-1.8226	-1.4309	2.0250	0.1984
SNP_1705	0.4183	1.0613	-0.0887	-0.4995	0.7122	0.3091	-0.3305	0.9946	-0.0484	-0.1261
SNP_1706	-0.3917	-1.0351	-0.0727	1.6409	-1.4493	-2.0575	-2.1792	-1.3494	1.4829	0.0496
SNP_1707	-0.3224	2.1550	-1.1369	-0.9405	-0.0437	0.1569	0.3297	2.3406	-1.1058	-0.5889
SNP_1708	-0.4489	-1.6100	0.3235	1.8751	-0.9525	-1.3302	-1.7487	-1.2889	1.6810	0.3288
SNP_1709	0.2410	1.3504	-0.5065	-1.7885	1.1473	1.5845	1.8973	1.3225	-1.6096	-0.4253
SNP_1710	0.2751	0.7422	-0.1948	1.2299	-1.8722	-2.5165	-2.2159	-2.2843	1.4640	1.3158
SNP_1711	0.6224	2.6018	0.1148	-0.1828	1.6759	1.4209	-0.0758	2.4816	-2.0968	-0.5971
SNP_1712	-0.2477	2.2938	-0.7160	-2.0603	2.8694	2.2008	0.9045	3.0737	-2.0300	-0.6515
SNP_1713	0.4809	0.2536	-0.0171	-0.3036	1.2247	0.6303	-0.0226	1.1434	-1.0164	-0.3993
SNP_1714	0.2178	-2.2960	0.6864	2.0635	-2.9175	-2.2434	-0.9659	-3.0800	2.0502	0.6419
SNP_1715	-0.0497	1.3527	-0.3053	-1.2172	2.5599	1.2908	0.0563	1.9662	-1.8330	0.2578
SNP_1716	0.8359	1.7837	-0.4692	2.0789	0.9398	1.1689	0.7187	3.2272	-2.1356	-2.2079
SNP_1717	-0.1142	-2.6273	1.1601	0.6458	-1.5829	-1.1035	-0.3275	-3.1262	2.4212	0.6054
SNP_1718	0.8881	1.0387	0.2932	-0.1596	2.0622	1.9373	0.8912	2.4005	-1.5228	-0.8577
SNP_1719	-1.0605	-1.2182	0.1814	0.4558	-1.4448	-0.9461	-0.2640	-2.0138	1.5188	0.2575
SNP_1720	0.8057	2.1016	-0.6122	0.0064	0.9494	0.3281	0.1390	1.6271	-1.4971	0.1649
SNP_1721	1.0703	-0.5153	1.0104	-0.3224	-0.0926	0.4580	0.5455	-2.1352	1.2932	0.7450
SNP_1722	0.1743	0.7811	-0.3691	-0.3667	-0.0651	-0.7754	-1.4409	0.9336	-0.7236	0.0588
SNP_1723	-0.1749	-0.7854	0.3628	0.3700	0.0611	0.7735	1.4451	-0.9348	0.7324	-0.0661
SNP_1724	0.0468	-0.2577	-0.2274	0.1520	-0.8245	-0.4864	-1.5530	1.5840	-1.1167	-0.9100
SNP_1725	0.0972	-0.1043	-0.2316	0.0686	0.1786	-0.5371	-0.1280	1.3007	-0.0678	-0.8942
SNP_1726	-0.0988	0.0904	0.2316	-0.0608	-0.2007	0.5170	0.1210	-1.3107	0.0803	0.9020
SNP_1727	0.0773	-0.1188	-0.2992	0.0866	0.2068	-0.5118	-0.0877	1.3146	-0.0461	-0.9629
SNP_1728	0.0765	-0.0969	-0.3357	0.1109	0.2261	-0.4763	-0.0746	1.3040	-0.0129	-0.9773
SNP_1729	0.3282	0.0663	-0.3150	-0.1448	-0.1050	-0.3637	0.1127	0.8424	-0.1423	-0.6709
SNP_1730	0.0771	0.7551	-0.5799	-0.5226	-0.3994	-0.8150	-1.2904	0.3976	-0.8015	0.2922
SNP_1731	0.5496	0.9286	0.0492	-0.3756	0.9831	-0.1562	0.5391	0.2010	0.4610	0.0273
SNP_1732	-0.0776	-0.7594	0.5736	0.5259	0.3955	0.8131	1.2945	-0.3988	0.8104	-0.2995
SNP_1733	-0.2999	-0.8388	0.2093	-0.3553	-0.3557	0.3207	0.9435	-0.5910	0.9660	-0.0731
SNP_1734	-0.3631	-0.9336	0.1479	-0.1189	-1.2323	-0.9571	-0.4884	-1.3257	1.3417	0.0181
SNP_1735	0.4609	0.7354	-0.1384	-0.0961	0.2835	-0.2233	-0.7964	0.9255	-0.9119	-0.1744
SNP_1736	-0.5502	-1.0873	0.5655	-0.8738	-1.5541	-1.0690	-0.2281	-1.6471	1.6737	0.0081
SNP_1737	-0.5168	-1.1806	0.2659	0.0442	-1.1127	-0.7179	-0.4547	-1.3114	1.3818	-0.0590
SNP_1738	0.7424	1.9941	-0.6263	0.3175	2.7483	1.3945	0.5484	1.0815	-1.1587	0.5854
SNP_1739	-0.5046	-0.7564	0.0973	0.0695	-0.3497	0.1389	0.7565	-0.9539	0.9523	0.1858
SNP_1740	-0.5168	-1.1806	0.2659	0.0442	-1.1127	-0.7179	-0.4547	-1.3114	1.3818	-0.0590
SNP_1741	0.5412	1.1573	-0.2730	-0.0634	1.0781	0.7323	0.4535	1.3620	-1.4288	0.0447
SNP_1742	0.8654	1.1278	-0.3104	-0.2662	1.2767	1.1989	0.5453	1.5307	-1.3331	-0.1150
SNP_1743	-0.6612	-0.9816	-0.4193	1.4236	-0.6317	0.3199	-0.0452	-0.1428	0.2703	-0.9282
SNP_1744	0.8654	1.1278	-0.3104	-0.2662	1.2767	1.1989	0.5453	1.5307	-1.3331	-0.1150
SNP_1745	0.8654	1.1278	-0.3104	-0.2662	1.2767	1.1989	0.5453	1.5307	-1.3331	-0.1150
SNP_1746	0.8710	1.8307	-0.9164	0.6551	2.2032	1.7311	0.1107	1.7361	-1.4291	-0.6892
SNP_1747	-0.5248	-0.7830	0.1360	0.0824	-0.3567	0.1184	0.7385	-0.9649	0.9274	0.2305
SNP_1748	0.8654	1.1278	-0.3104	-0.2662	1.2767	1.1989	0.5453	1.5307	-1.3331	-0.1150
SNP_1749	2.3370	1.2442	1.7495	-0.4902	1.2639	1.2402	-0.4790	0.2587	-1.1400	0.1110
SNP_1750	0.4169	0.1413	0.0944	-0.6521	0.2496	0.4504	0.3560	-0.9217	0.8493	0.0970
SNP_1751	-0.1173	-0.1591	0.3536	-0.9714	-0.6668	-0.2755	0.2289	0.8771	-0.5349	-0.4348
SNP_1752	-0.1251	-0.1842	0.3081	-0.9233	-0.6216	-0.2423	0.2723	0.8662	-0.5304	-0.4322
SNP_1753	0.3761	-0.0702	0.6972	-0.2132	0.3833	-0.1843	-0.0101	-0.0028	-0.3439	-0.1441
SNP_1754	0.9486	-0.4439	0.6029	-0.1348	-0.1127	0.2958	0.1664	-0.9755	1.0213	0.5880
SNP_1755	-0.7947	-0.6556	-0.5183	0.3791	-1.3291	-1.1497	-0.4604	-1.3818	1.1420	0.3497
SNP_1756	-0.6879	-0.9343	-0.3780	-0.7622	-0.4294	-0.4412	1.5090	-1.8349	1.1636	0.9023
SNP_1757	0.3571	0.3696	0.2247	-0.2962	0.9800	0.9846	0.2845	0.8538	-0.6884	-0.2256
SNP_1758	0.4430	0.5296	0.3241	-0.3629	1.0853	0.9611	0.3439	0.9573	-0.8968	-0.0667
SNP_1759	0.3728	0.3912	0.2344	-0.2909	0.8963	0.9021	0.2427	0.8796	-0.7112	-0.2064
SNP_1760	-0.3915	1.3453	-1.7925	1.6532	0.2134	0.8348	1.4914	1.4771	0.0973	-1.5171
SNP_1761	-0.3382	-0.9961	-0.9332	-0.0180	-0.0121	-0.8174	-0.5949	-0.5825	0.0154	1.2161
SNP_1762	2.6781	0.1061	0.4226	-1.0965	-0.3510	-0.9489	-0.9931	0.1933	-1.0484	0.8547
SNP_1763	-2.4369	-0.9825	-0.6642	0.9028	-0.1967	0.5053	1.6292	-1.7267	1.5027	0.1734
SNP_1764	-2.2648	-1.3912	0.5384	2.0366	0.9097	-0.0563	-0.1256	1.0012	-1.2686	0.4537
SNP_1765	0.9351	0.9028	-0.2048	0.2371	-0.0867	0.2839	0.7348	0.3163	0.1108	-0.9473
SNP_1766	-2.0943	-2.5573	-0.5435	-0.5049	-0.6237	-0.3325	1.3484	-2.7701	3.1226	1.3349
SNP_1767	-0.1596	-0.9969	0.5060	0.1568	-0.2031	-0.4763	-0.4916	-0.2301	-0.4142	0.3235
SNP_1768	-1.8709	-1.4718	-0.6820	1.1163	-0.0966	0.5281	1.3810	-1.6822	1.9704	0.0673
SNP_1769	2.0624	1.7487	0.7168	-1.0016	-0.1676	-0.7576	-1.3889	1.6617	-1.6716	-0.4061
SNP_1770	-1.8949	-1.2134	-0.6778	1.0645	-0.1012	0.7005	1.5136	-1.2702	1.6120	-0.1165
SNP_1771	-1.1558	0.2223	-0.1028	-0.9518	0.9963	-0.7328	-0.1196	-0.3005	-0.4267	0.2053
SNP_1772	1.4996	1.3929	1.7519	-1.0005	1.2993	0.6813	-0.1710	2.9128	-2.4186	-1.3786
SNP_1773	0.9042	-0.3432	0.2036	0.7044	-1.2587	0.7840	0.3428	0.1263	0.7537	-0.3063
SNP_1774	-2.1023	-1.2057	-2.0012	1.2944	-0.5755	-0.6322	-0.2050	-1.3312	0.9481	0.7234
SNP_1775	2.2194	1.0516	1.4807	-0.8043	-0.3612	0.1188	-0.4603	-0.1604	0.0428	0.0157
SNP_1776	-1.9016	-1.5856	-0.7702	-0.8672	0.6264	0.5583	0.2941	-0.7564	-0.7355	1.5468
SNP_1777	-1.0376	-0.9801	-1.1545	0.4458	1.0157	0.8505	1.1485	-0.8264	1.0489	0.5017
SNP_1778	-2.0879	-1.0396	-1.3275	0.8660	0.3468	-0.0737	0.5348	0.2476	-0.0479	-0.0482
SNP_1779	-0.3803	-0.0336	-0.2785	0.0035	-0.0311	-0.3882	-0.4173	0.7430	-0.4287	0.1365
SNP_1780	-1.4437	-0.5716	-1.9152	1.5074	1.3939	0.6409	0.6740	0.6639	-0.3321	0.2192
SNP_1781	-1.1947	-0.2578	-1.1617	0.3338	0.0642	0.5516	0.8510	-0.3179	0.3844	0.8306
SNP_1782	-0.7932	-0.6596	-1.8204	1.4632	0.4347	0.5649	1.2197	-0.5330	0.9159	0.4327
SNP_1783	0.8098	-0.0781	0.1275	-0.0475	-0.6447	0.1705	0.6055	-1.2282	1.2587	0.0312
SNP_1784	1.2858	0.2147	1.1471	-0.2293	-0.2503	-0.6213	-0.9407	0.0730	0.0149	-0.8700
SNP_1785	-1.2863	-0.2190	-1.1534	0.2326	0.2464	0.6194	0.9449	-0.0742	-0.0061	0.8627
SNP_1786	-2.3915	-0.5155	-0.5739	-0.0257	-0.0583	-0.1105	0.2998	0.4448	-0.5291	0.2801
SNP_1787	1.9027	0.7562	0.5295	0.4657	1.1208	0.4041	-0.4957	0.7767	-0.6512	-0.5723
SNP_1788	-2.2983	-0.1384	-1.6386	0.0382	-0.0647	0.1417	1.1311	0.0497	0.1978	1.1851
SNP_1789	-2.6428	-0.6090	-0.6917	-0.3502	0.1490	-0.0418	0.3279	0.8164	-1.0191	0.2320
SNP_1790	-1.2326	-0.2549	-1.0788	0.2243	0.2268	0.6450	0.8726	-0.1136	0.0564	0.8244
SNP_1791	-1.6515	-1.2573	-1.5637	0.3586	-0.7350	-0.3450	0.8297	-0.9797	1.0540	0.1150
SNP_1792	1.1153	1.0270	1.3081	-0.3508	0.4763	0.0518	-1.0517	0.6687	-0.8928	-0.0137
SNP_1793	-1.1266	-0.9963	-1.3376	0.3231	-0.4586	-0.0755	1.0461	-0.5993	0.8766	0.0250
SNP_1794	-2.1514	-0.9194	-0.1380	-1.1571	-0.6522	-0.1062	0.2830	-0.8507	0.7006	1.2119
SNP_1795	2.7984	0.7614	0.3617	1.2374	0.2810	-0.4750	-0.7725	0.0047	-0.2763	-0.7928
SNP_1796	-2.3576	-0.8687	-0.2787	-1.1743	-0.6001	0.0109	0.4277	-0.6940	0.4938	1.0598
SNP_1797	-2.7901	-0.7722	-0.3635	-1.3140	-0.2613	0.4513	0.7720	-0.0689	0.2838	0.8462
SNP_1798	3.1197	0.7717	0.3158	0.7945	-0.2329	-0.1390	-0.0347	-0.5233	0.6520	-0.9027
SNP_1799	0.5194	0.5612	1.0936	0.3629	0.8149	1.0037	0.3280	1.0341	-1.4063	0.3752
SNP_1800	-1.9299	-1.2908	-0.4445	-0.2810	0.0645	0.1812	0.7254	0.0981	0.1626	0.0557
SNP_1801	-0.3476	0.2975	-0.5414	-0.4801	0.2392	0.1366	0.6497	-0.6641	0.5394	0.4447
SNP_1802	-0.6362	-0.1520	-0.4601	-0.5562	-0.2656	-0.2990	-0.9839	0.4088	-0.6548	-0.5940
SNP_1803	0.5054	0.2632	-0.0775	-0.2275	-0.7548	0.0339	-0.0052	-0.7981	0.4163	-0.0245
SNP_1804	-0.4622	0.5554	-0.2054	0.1942	-0.4334	0.0747	-0.4660	-0.2572	-0.0545	0.1310
SNP_1805	1.6479	0.7119	0.1632	0.6209	-0.4569	0.1294	0.6852	-1.7195	1.3442	0.8970
SNP_1806	0.2202	-0.8001	-0.8717	0.7518	-0.2748	-0.4118	0.8536	-1.2455	2.2791	-0.1612
SNP_1807	-0.7458	-0.7529	0.9158	-0.9851	-0.5388	0.3313	-1.0672	0.6015	-0.7763	0.3152
SNP_1808	-1.1028	-0.9902	1.1051	-0.7078	0.2137	0.4824	-0.7728	1.5812	-1.2926	0.0834
SNP_1809	-0.0730	-0.8660	-0.9121	0.6841	-0.4529	-0.4477	0.9137	-1.1550	2.2237	-0.1148
SNP_1810	-0.3975	0.1786	0.1497	-0.6213	-0.1591	-0.4108	-0.8193	-0.3647	-0.6371	0.9976
SNP_1811	-0.1475	0.6430	1.1092	-0.4175	0.5486	0.7151	-0.6567	1.3852	-2.5993	0.0452
SNP_1812	-0.2208	0.7958	0.8654	-0.7486	0.2708	0.4099	-0.8494	1.2443	-2.2702	0.1539
SNP_1813	-0.8632	-1.5511	-0.0944	-0.2886	-1.1505	-0.1167	-0.0925	-0.5808	1.2243	0.4633
SNP_1814	-0.6735	-0.8012	-0.0711	-0.4268	-0.4808	0.2274	0.0454	-0.4664	1.1585	0.0974
SNP_1815	0.8626	1.5468	0.0881	0.2918	1.1465	0.1148	0.0967	0.5796	-1.2154	-0.4706
SNP_1816	0.4708	0.2704	0.5950	-0.3969	0.1542	0.1414	-0.5848	0.8662	-1.3160	-0.2095
SNP_1817	0.3556	0.2335	-0.1928	-0.2614	-0.7548	-0.1505	-0.2909	-0.9656	0.5397	0.1858
SNP_1818	0.0859	0.1063	-0.4714	-0.3595	-0.8068	-0.3696	-0.3945	-1.2165	0.6308	0.4062
SNP_1819	0.2309	0.3331	0.0241	-0.2936	-1.2413	-0.1358	-0.1903	-0.8303	0.0415	0.3005
SNP_1820	-0.1585	-0.0133	-0.7479	-0.1039	-0.9560	-0.5394	0.1913	-1.7130	1.4746	0.7270
SNP_1821	-0.4726	-0.2205	-0.5236	0.2351	-0.0674	-0.2397	0.5351	-0.6271	0.9935	0.2900
SNP_1822	0.2041	0.3010	-0.6579	0.9462	0.4926	-0.1545	-0.8898	-0.1429	1.0169	-1.3895
SNP_1823	0.3095	-0.4202	0.5945	0.3959	0.0330	0.5193	-0.2261	0.6073	-1.1631	-0.0311
SNP_1824	-0.7563	-1.1801	-0.4088	-0.2721	-0.7142	-0.1358	0.1780	-0.5136	1.5902	0.0538
SNP_1825	0.3095	-0.4202	0.5945	0.3959	0.0330	0.5193	-0.2261	0.6073	-1.1631	-0.0311
SNP_1826	0.3095	-0.4202	0.5945	0.3959	0.0330	0.5193	-0.2261	0.6073	-1.1631	-0.0311
SNP_1827	-0.3101	0.4159	-0.6008	-0.3927	-0.0370	-0.5212	0.2302	-0.6085	1.1719	0.0238
SNP_1828	-0.3396	0.3023	0.1094	0.2447	0.2743	0.6657	0.5354	0.7512	-0.3013	-0.6475
SNP_1829	-0.5767	-1.5674	0.7265	-0.2587	0.9343	-0.0704	-0.9941	0.5367	0.6175	-0.8402
SNP_1830	0.1606	0.0221	0.3108	1.6684	0.4285	0.3861	-0.3784	1.7290	-0.5617	-1.8911
SNP_1831	0.4632	1.5849	-0.3742	0.3202	-0.2012	-0.4331	0.1818	-0.3043	-0.7883	0.8837
SNP_1832	-0.2273	-0.6721	0.7538	0.8890	0.0612	0.4634	-1.5617	1.4835	-0.2332	-1.7935
SNP_1833	1.0497	1.2456	-0.8098	0.1817	-0.7586	-0.2208	1.2062	-0.6264	-0.0121	0.4615
SNP_1834	1.0202	1.7965	-0.5113	0.0493	-0.3249	0.7690	1.5033	-0.1074	-0.7827	0.7422
SNP_1835	-0.0896	-1.2697	0.7624	-0.6254	0.2386	-0.3491	-1.2240	-0.5025	0.9965	-0.5832
SNP_1836	0.6475	1.4719	-0.5051	0.7531	0.1051	0.6245	1.5180	0.9348	-1.3886	0.4742
SNP_1837	2.1857	2.1624	1.6858	0.3976	-0.6301	-1.3300	-1.1224	1.2710	-2.0590	-0.3290
SNP_1838	-1.2008	-1.8938	-0.5716	0.8889	-0.7504	0.0394	0.2347	-0.8906	2.4636	-1.2833
SNP_1839	2.5849	1.5308	1.5582	-0.0836	-0.2611	-0.4203	-0.7612	-0.0870	-1.8063	1.7486
SNP_1840	0.2546	0.1486	-0.2445	-0.0255	-1.4174	-0.7693	-0.7783	-0.4485	1.3359	-0.5561
SNP_1841	1.2007	2.0129	0.5551	-0.9273	0.7738	0.0807	-0.1705	0.9277	-2.4826	1.2509
SNP_1842	-0.7679	-1.8666	0.0550	1.0701	1.1806	1.2484	1.0915	-0.3206	1.1924	-0.7974
SNP_1843	0.7663	1.8611	-0.0987	-1.0906	-1.2256	-1.2852	-1.1366	0.3040	-1.1539	0.7964
SNP_1844	0.7663	1.8611	-0.0987	-1.0906	-1.2256	-1.2852	-1.1366	0.3040	-1.1539	0.7964
SNP_1845	-0.3966	-1.7053	0.9085	1.1218	1.2605	1.1439	0.7323	-0.5933	0.9666	-0.0249
SNP_1846	0.3502	1.1066	-1.0464	-0.8456	-0.3893	-0.7643	-1.2942	0.9239	-0.2210	0.0021
SNP_1847	2.1099	1.3835	0.6814	0.4837	1.0921	1.2174	-0.3322	1.3140	-0.5591	-1.0520
SNP_1848	-1.3438	-1.1805	0.2025	-1.2714	-1.1524	-1.2954	-1.0282	-0.7010	0.2667	1.0813
SNP_1849	1.6301	1.1422	-0.0096	1.3629	1.1475	1.3742	1.0495	0.8495	-0.2488	-1.1297
SNP_1850	1.6301	1.1422	-0.0096	1.3629	1.1475	1.3742	1.0495	0.8495	-0.2488	-1.1297
SNP_1851	-1.6575	-1.1460	0.0077	-1.3370	-1.1054	-1.3321	-1.0451	-0.8034	0.2178	1.1345
SNP_1852	2.5588	0.9677	0.3797	0.7371	1.6346	2.0696	1.5329	1.6559	-1.1548	-1.2843
SNP_1853	0.5587	0.5995	0.3190	0.8043	-0.9517	-0.4575	-1.1994	-0.3798	2.3087	-2.2101
SNP_1854	2.3704	1.5466	0.3127	0.2281	1.1890	1.0289	-0.2147	0.1036	0.1972	-0.1723
SNP_1855	-2.3497	-1.5404	-0.3266	-0.2409	-1.1044	-0.9970	0.1984	-0.0725	-0.2397	0.1174
SNP_1856	2.3491	1.5361	0.3203	0.2442	1.1004	0.9951	-0.1942	0.0713	0.2485	-0.1247
SNP_1857	1.8856	0.9181	0.2949	-1.6355	-0.5969	0.0214	-0.8496	-1.4061	1.3615	0.2057
SNP_1858	-2.3003	-1.4261	-0.9057	-0.6272	-1.0889	-1.1929	0.4405	-1.2655	0.4449	1.0626
SNP_1859	0.9310	0.5958	0.4735	-1.2593	0.0296	-0.2987	-1.1255	-0.4403	0.2059	0.9536
SNP_1860	-2.3003	-1.4261	-0.9057	-0.6272	-1.0889	-1.1929	0.4405	-1.2655	0.4449	1.0626
SNP_1861	1.0058	0.6484	0.6067	-1.0738	0.1159	-0.0784	-0.8770	-0.3529	0.0413	0.9589
SNP_1862	2.3310	1.6210	0.9211	0.3063	0.6279	0.7119	-0.5659	1.0716	-0.3754	-1.1700
SNP_1863	-1.3257	-0.5852	-0.1834	-1.4408	-0.0507	-0.4820	-0.7340	-0.7250	-0.3903	1.5707
SNP_1864	1.9038	1.4606	0.7181	0.2480	0.0951	0.2693	-0.6735	0.9988	-0.3634	-1.1258
SNP_1865	-0.7681	-0.5601	-0.4643	1.1670	-0.1400	0.2712	1.1964	0.3699	-0.1636	-0.8983
SNP_1866	-0.6416	-0.1080	0.3209	-0.5622	-0.0311	0.1977	0.6717	0.2300	-0.6029	1.3695
SNP_1867	-0.0543	-0.7230	-0.7113	-0.6834	-0.1771	0.0109	-0.2739	-0.2615	1.0132	0.7556
SNP_1868	0.7148	-0.7732	-1.2655	1.2346	0.0410	0.8771	1.0963	-0.4724	1.4843	-1.5577
SNP_1869	-0.9829	0.1354	1.2019	-1.7540	-1.5930	-2.0985	-1.6368	-0.9594	0.0354	0.1693
SNP_1870	0.4148	-0.1289	0.0907	0.4593	-0.5942	-0.4475	-0.4875	-0.1323	0.5701	-0.4926
SNP_1871	-0.3346	-0.3439	0.0464	-0.2280	-0.0290	0.3870	0.3955	-0.1583	0.2532	0.0998
SNP_1872	-0.0087	-0.0105	-0.4578	0.9523	0.3388	0.0961	0.5975	0.2584	-0.5347	-0.0422
SNP_1873	-0.1579	-0.2435	-0.7161	0.7903	0.3171	0.0231	0.4069	0.1754	-0.4456	0.1028
SNP_1874	-1.2899	-0.1787	2.0751	-2.0474	-0.0604	0.0204	-0.5609	-0.0268	-0.7642	1.2734
SNP_1875	-0.4055	-0.2121	2.6186	-2.4000	-0.4627	-0.4870	-1.1063	-0.3243	-0.3058	1.1999
SNP_1876	0.9489	0.3739	1.2685	-1.4349	-0.2501	-0.2362	-1.0302	-0.4630	0.3960	0.7360
SNP_1877	0.0915	0.3181	1.9834	-0.8101	0.2455	0.0664	-0.2293	0.4139	-1.1159	0.8842
SNP_1878	0.6864	0.4501	-3.0557	2.2818	0.1163	-0.4178	0.4368	0.0844	0.3327	-1.2464
SNP_1879	0.6207	0.3393	-1.2708	1.4054	0.2861	0.5077	0.7755	-0.2325	-0.2343	0.6581
SNP_1880	0.0915	0.3181	1.9834	-0.8101	0.2455	0.0664	-0.2293	0.4139	-1.1159	0.8842
SNP_1881	1.6505	0.4245	0.9772	-0.9505	-0.2773	-0.4313	-0.7547	-0.4293	0.0730	0.2044
SNP_1882	0.3469	0.1622	-2.7806	1.8557	0.6911	0.6944	1.2560	0.2438	0.4749	-1.3241
SNP_1883	-1.2415	-1.1234	3.0441	-1.9709	-0.5917	-0.2309	-0.9063	0.6395	-1.1327	1.3653
SNP_1884	0.5464	0.5997	-0.6767	1.1927	0.9960	0.7712	0.9026	0.7989	-0.7087	-0.5823
SNP_1885	-1.7572	-0.5107	-0.9001	0.9390	0.1686	0.2971	0.6367	0.3773	0.0782	-0.3114
SNP_1886	1.7566	0.5064	0.8938	-0.9358	-0.1726	-0.2991	-0.6326	-0.3785	-0.0693	0.3041
SNP_1887	1.7719	0.6819	0.5883	-0.8487	-0.4233	-0.4709	-0.6222	-0.4818	-0.1806	0.3935
SNP_1888	1.4572	0.3609	1.0218	-0.8200	-0.3170	-0.5011	-0.8422	-0.4325	0.1143	0.2427
SNP_1889	-2.9921	-1.3865	2.2915	-0.3817	-0.1746	0.5341	0.2513	1.1702	-1.1701	1.1379
SNP_1890	1.4572	0.3609	1.0218	-0.8200	-0.3170	-0.5011	-0.8422	-0.4325	0.1143	0.2427
SNP_1891	-0.1838	-0.0290	0.1106	0.2387	0.1289	0.1217	0.0800	-0.3732	0.0785	0.5049
SNP_1892	0.1832	0.0247	-0.1169	-0.2354	-0.1329	-0.1236	-0.0759	0.3720	-0.0697	-0.5122
SNP_1893	0.1832	0.0247	-0.1169	-0.2354	-0.1329	-0.1236	-0.0759	0.3720	-0.0697	-0.5122
SNP_1894	0.1832	0.0247	-0.1169	-0.2354	-0.1329	-0.1236	-0.0759	0.3720	-0.0697	-0.5122
SNP_1895	-0.4832	-0.1745	0.2385	0.3545	-0.0155	-0.0804	-0.1297	-0.4272	0.2621	0.4435
SNP_1896	-0.4137	-0.1737	0.2526	0.0313	0.1329	-0.1651	-0.0688	0.1669	-0.3294	0.5858
SNP_1897	-0.4137	-0.1737	0.2526	0.0313	0.1329	-0.1651	-0.0688	0.1669	-0.3294	0.5858
SNP_1898	0.4131	0.1694	-0.2589	-0.0281	-0.1369	0.1632	0.0729	-0.1681	0.3382	-0.5931
SNP_1899	0.1832	0.0247	-0.1169	-0.2354	-0.1329	-0.1236	-0.0759	0.3720	-0.0697	-0.5122
SNP_1900	-0.9354	-0.5545	0.5090	0.1290	0.2833	0.2548	0.2476	0.6154	-0.8319	0.5544
SNP_1901	-0.9354	-0.5545	0.5090	0.1290	0.2833	0.2548	0.2476	0.6154	-0.8319	0.5544
SNP_1902	-1.9668	-1.5536	-0.0596	-0.5678	-0.4433	-0.9026	-1.3200	-3.3410	2.3136	1.5208
SNP_1903	-1.1600	-0.5731	0.4454	0.1340	0.2634	0.2106	0.1497	0.4954	-0.7468	0.5546
SNP_1904	-0.4832	-0.1745	0.2385	0.3545	-0.0155	-0.0804	-0.1297	-0.4272	0.2621	0.4435
SNP_1905	0.5199	0.1811	-0.2050	-0.3332	-0.0149	0.0237	0.1145	0.4236	-0.2586	-0.4482
SNP_1906	-0.4832	-0.1745	0.2385	0.3545	-0.0155	-0.0804	-0.1297	-0.4272	0.2621	0.4435
SNP_1907	0.0146	0.4128	-0.4690	-0.4134	-0.3569	-0.0307	0.4071	1.4759	-1.6947	-0.4353
SNP_1908	-0.3952	-0.1749	-2.1891	0.0700	0.0854	0.0932	0.5676	0.4997	0.0199	-1.0569
SNP_1909	-1.2901	-0.5690	0.0408	1.7378	0.1071	0.1019	0.6555	-0.5276	-0.2953	0.5320
SNP_1910	-0.1333	-0.0752	0.3458	0.2318	0.0641	0.0674	0.1050	-0.3125	0.0171	0.4948
SNP_1911	-0.1997	-0.0198	0.5956	1.0356	0.5495	0.9830	0.8570	0.4887	-0.6354	1.3935
SNP_1912	-0.1997	-0.0198	0.5956	1.0356	0.5495	0.9830	0.8570	0.4887	-0.6354	1.3935
SNP_1913	-0.1997	-0.0198	0.5956	1.0356	0.5495	0.9830	0.8570	0.4887	-0.6354	1.3935
SNP_1914	-1.2093	-1.3872	-0.7645	1.1314	-0.7870	-0.4877	-0.7339	-0.7610	1.4363	0.2463
SNP_1915	0.3892	0.8269	1.5098	-0.9786	-0.5006	-0.0972	0.3019	0.3416	-2.1383	2.5672
SNP_1916	0.5237	0.9544	0.4506	-2.1512	-1.7068	-2.0303	-1.1171	-0.8866	-0.9150	1.4956
SNP_1917	2.2640	0.9764	1.7092	-1.5874	0.0678	-0.0109	-0.5789	-0.2813	-0.1797	1.9732
SNP_1918	-0.5521	-0.7395	-0.7858	1.5573	0.4553	0.7432	0.3268	0.4756	0.9625	-1.2509
SNP_1919	0.5486	0.6989	-1.3915	-1.0256	-1.7000	-2.0389	-1.2174	-1.8445	0.9431	0.0302
SNP_1920	-0.6190	0.2525	0.0810	0.2027	0.6866	0.4984	0.3332	0.9908	-0.9432	-0.5700
SNP_1921	1.2060	0.1774	1.3205	-0.5863	-0.2838	-0.4537	-0.6375	-1.1443	0.2277	1.0619
SNP_1922	-0.7060	-0.8055	-1.1795	0.6636	-0.4228	0.3483	0.5374	0.3766	0.7378	-0.5116
SNP_1923	0.1801	0.8437	1.1598	-0.0736	0.8171	-0.0938	0.0676	-0.5740	-1.0422	1.0281
SNP_1924	0.1328	0.0709	-0.3521	-0.2286	-0.0680	-0.0693	-0.1009	0.3113	-0.0083	-0.5021
SNP_1925	-0.0802	-0.7784	-1.2266	0.0622	-0.9284	0.0289	-0.0772	0.5679	1.0606	-1.0458
SNP_1926	-0.2721	-0.4314	-0.6775	2.0497	0.6739	1.2422	0.6423	0.2758	-0.3897	0.9577
SNP_1927	0.2993	0.0482	0.9672	-1.8094	-0.6035	-0.8836	-0.4555	-0.0906	0.3775	-0.9270
SNP_1928	0.3453	0.0042	1.0052	-1.7079	-0.6846	-0.9457	-0.4678	-0.0798	0.3935	-0.9710
SNP_1929	-0.2584	-0.2187	-0.7881	2.0244	0.7915	1.3669	0.7354	0.3475	-0.6045	1.1827
SNP_1930	0.4204	0.0815	1.2184	0.8347	0.0877	0.2743	-0.2628	-0.2446	0.1417	-0.1956
SNP_1931	0.9784	0.0358	0.4462	-0.5092	-0.6150	-1.8090	-1.7143	-1.7824	1.3939	1.1778
SNP_1932	-1.8869	0.5820	-0.6532	0.7235	1.5919	1.7298	1.9063	2.4520	-2.3111	-1.8068
SNP_1933	0.4164	0.4596	0.2546	-0.7812	-0.5318	-0.9816	-0.5697	-1.2081	1.0584	-0.5664
SNP_1934	-0.5610	-0.7185	-0.5441	-0.9113	-0.6580	-0.5292	-0.9222	-0.5880	0.5424	0.1000
SNP_1935	0.2171	-0.2617	-0.2789	0.3894	0.0604	0.3554	0.5250	-0.4991	0.5508	0.4440
SNP_1936	1.0120	-1.2698	1.1054	-1.7187	-0.3372	-1.1607	-0.8835	-2.4372	2.5644	1.2958
SNP_1937	2.2181	-0.4329	0.6821	-1.5156	-0.2028	-0.1984	0.1608	-1.7357	1.9046	-0.0141
SNP_1938	0.8848	-1.4423	0.9741	-1.4354	-0.3275	-0.7681	-0.5333	-2.3090	2.6757	0.9385
SNP_1939	0.2068	-0.8596	0.0125	-1.4114	-0.5708	0.1292	0.9514	-0.0928	1.2213	-0.0180
SNP_1940	0.1271	-0.4945	-0.1656	-1.1303	-0.6104	0.0701	0.8111	-0.3326	1.2990	0.2135
SNP_1941	1.4458	-1.0645	0.4058	-2.1013	-0.0909	0.1316	0.3441	-1.7786	2.2119	-0.3104
SNP_1942	-0.7132	-2.2673	-1.1384	-0.7200	-0.7152	0.3486	1.4111	-1.3744	2.5573	-0.7745
SNP_1943	0.6677	-1.5725	-0.1362	-2.3050	-0.8604	0.4355	1.0821	-0.9403	2.1233	-0.9324
SNP_1944	1.0940	-1.6184	0.0141	-2.2685	-0.4722	0.3382	0.9521	-1.2339	2.3825	-0.6482
SNP_1945	0.6593	2.1840	1.2633	0.7745	0.7719	-0.3562	-1.3252	1.2059	-2.5567	1.0250
SNP_1946	0.6285	2.1306	1.1515	0.9575	0.6743	-0.2284	-1.2341	0.9887	-2.2282	0.9167
SNP_1947	-0.6084	-2.1579	-1.0621	-0.7825	-0.6510	0.3502	1.2168	-0.9053	2.1264	-0.8577
SNP_1948	-0.5814	-2.0307	-1.0551	-1.0205	-0.6579	0.2879	1.1592	-0.9560	2.2158	-0.8618
SNP_1949	-0.6122	-2.0841	-1.1669	-0.8374	-0.7554	0.4157	1.2503	-1.1732	2.5443	-0.9700
SNP_1950	-0.9409	1.0662	0.0140	0.3332	-0.2565	-1.5632	-1.4204	-0.1884	-2.1831	0.2029
SNP_1951	-0.0853	-2.4966	-1.5726	-0.4848	-1.1415	-0.0593	1.1068	-2.1522	2.7042	0.3790
SNP_1952	-0.5109	-1.9133	-0.5206	-0.9346	-0.1253	-0.1617	-0.1394	-1.7746	1.7719	0.6818
SNP_1953	-1.1462	-0.5400	-2.7238	0.6917	-1.4635	-0.7130	0.3828	-1.3573	1.5076	0.3163
SNP_1954	-2.8783	-1.8002	-3.3387	0.7162	-1.8112	-1.0045	0.7138	-1.2000	1.1819	0.5142
SNP_1955	2.2567	0.0247	1.6589	-2.7533	0.6355	0.2244	-1.0894	-0.2795	0.4100	1.4113
SNP_1956	-1.2970	-0.5595	-1.7083	0.7420	-0.9685	-0.3706	0.7403	-0.7936	0.4340	0.2379
SNP_1957	2.3436	0.6025	0.9523	-1.4081	0.5808	0.1534	-0.4028	-0.9843	1.6088	-0.0918
SNP_1958	3.9660	1.0002	3.3982	-1.1694	1.1783	1.2221	-0.3102	0.9894	-0.2644	-0.1733
SNP_1959	0.8638	1.1040	0.5671	-1.0603	0.7801	1.3756	0.8230	0.2146	1.1599	-1.3840
SNP_1960	-2.4838	-0.8623	-2.0918	0.7071	-0.3603	-0.0023	0.5676	-0.5114	1.5161	-0.7497
SNP_1961	-0.8471	-0.1878	-0.8784	-1.0124	1.3129	0.5754	0.4114	-0.5305	1.0168	-1.4856
SNP_1962	-2.6080	-1.5712	-0.7991	-0.2445	0.4870	0.3672	0.8987	-1.5225	1.3586	-0.0740
SNP_1963	-1.3038	-0.3636	0.1982	-0.3338	0.3323	-0.3097	0.5526	-2.0638	1.4682	0.5446
SNP_1964	2.1242	1.2157	1.3020	-0.6178	-0.3600	-0.2878	-0.8381	0.8854	-1.1647	1.2028
SNP_1965	-0.0469	-0.1168	-0.6721	0.2533	-0.6636	-0.4816	0.0196	-0.0038	0.0488	-0.8833
SNP_1966	2.4762	1.0340	1.4241	-0.3701	-0.5426	-0.9655	-1.6307	0.3175	-0.9015	2.1654
SNP_1967	-0.0334	-0.1012	-0.5959	0.0359	-0.5487	-0.6355	-0.1494	0.1207	-0.2626	-0.5930
SNP_1968	1.4437	0.9435	-0.2315	0.6439	-0.2690	0.4473	-0.4165	2.1238	-1.8492	-0.5450
SNP_1969	-0.6755	-0.3025	1.1519	0.2184	0.6759	-0.0541	0.4892	-2.2159	1.2229	1.0522
SNP_1970	0.8266	0.3517	-1.0745	-0.3879	-0.7557	0.0939	-0.5554	2.4951	-1.4732	-1.0926
SNP_1971	2.2452	0.7452	0.5306	-0.3234	-0.3966	0.7015	0.1426	1.4452	-0.4746	-0.0467
SNP_1972	0.0703	0.1320	0.6133	-0.0597	0.5243	0.6519	0.1693	-0.0670	0.2350	0.5215
SNP_1973	-0.5445	-0.3342	0.3399	0.6036	0.2118	-0.5295	0.2452	-1.7001	1.2402	-0.0790
SNP_1974	-1.6141	-0.7678	-0.6478	0.5382	1.0925	-0.0721	-0.2630	-1.8346	0.2077	0.3330
SNP_1975	2.4915	1.4084	1.4651	0.6344	-0.7118	0.9494	0.8134	2.3242	-0.7640	-0.4781
SNP_1976	2.1265	0.7430	0.2097	0.6056	-1.3440	0.0459	0.2322	2.4877	-0.3818	-1.5159
SNP_1977	1.6135	0.7635	0.6415	-0.5350	-1.0965	0.0701	0.2671	1.8334	-0.1989	-0.3403
SNP_1978	-2.3882	-0.9095	-0.8099	-0.6925	1.3098	-0.1543	-0.2915	-2.4148	0.1750	1.5605
SNP_1979	1.6503	0.7896	0.7475	-0.4991	-1.0444	0.1850	0.3173	1.8141	-0.0599	-0.4417
SNP_1980	2.8079	0.9753	1.1905	1.3701	-1.1992	0.3197	0.2603	2.2557	-0.3176	-1.2630
SNP_1981	-3.1720	-0.9349	-0.6125	-0.5467	0.9196	-0.3904	-0.0326	-1.6645	0.3487	0.7581
SNP_1982	3.1592	0.8553	1.2333	1.1509	-1.0641	0.4665	0.2627	2.1672	-0.4114	-0.9762
SNP_1983	-1.7759	-0.4608	0.0346	-0.2038	0.4884	-0.5009	0.3030	-2.1533	1.4519	0.4769
SNP_1984	-1.6633	-0.2596	0.0952	-0.8792	1.1865	0.0708	0.2756	-2.7240	1.7772	1.2612
SNP_1985	1.6824	1.0464	0.6510	-1.0135	-0.6578	-0.2883	-0.5870	1.6313	-2.0974	0.5995
SNP_1986	-2.6464	-1.3054	-1.0988	-0.0003	-0.2219	-0.2051	0.9163	-1.8577	1.9195	-0.4124
SNP_1987	-2.6321	-1.3923	-1.0301	0.3036	-0.3404	-0.2973	0.7878	-1.7362	1.7769	-0.5171
SNP_1988	3.6401	2.0114	1.4199	-0.5292	-0.2839	-0.0121	-0.3888	1.2274	-0.3837	-0.1080
SNP_1989	1.1589	1.4625	0.6386	-0.3250	1.4995	1.5467	0.9299	1.4266	-0.5699	-0.9389
SNP_1990	-1.0446	0.6235	-0.4462	0.4102	-0.0927	0.5152	0.4065	2.0507	-1.2619	-1.2532
SNP_1991	-1.1862	-0.0673	-1.0434	0.4770	0.1757	0.2949	0.6261	1.7173	-0.2543	-1.7309
SNP_1992	0.3354	0.4377	-0.2703	0.8614	-0.1998	0.4657	1.2300	1.4192	0.7071	-2.1189
SNP_1993	0.9632	1.0930	-0.1668	1.1100	0.3953	0.5755	0.9515	1.1571	0.5784	-2.3619
SNP_1994	1.1137	-0.2782	0.6501	-1.4065	-0.3084	-0.2915	-0.2453	-1.6586	0.1707	1.7235
SNP_1995	-1.1069	0.8371	-0.4017	-0.4815	1.1882	1.2941	1.9485	0.5784	0.2780	-0.9325
SNP_1996	-0.3975	0.1042	-0.4882	-1.5888	-0.6152	-0.6282	-1.1144	-1.4871	-0.5322	1.6522
SNP_1997	-1.1561	-0.3181	-0.3497	0.2549	0.6411	0.3271	0.5802	1.8451	-0.5363	-1.5029
SNP_1998	-0.3292	-0.2049	-0.2791	-0.3102	-0.4026	-0.5787	-1.3095	-1.4534	-0.4765	1.8061
SNP_1999	-1.2124	-0.8229	-0.0051	-0.4708	-0.9054	-0.2450	-0.6479	-0.9397	-0.0434	1.4821
[truncated: 678,759 more rows]
