# Supplementary material for: Multi-breed genomic predictions and functional variants for fertility of tropical bulls
Source: PLoS One. 2023 Jan 26;18(1):e0279398. doi: 10.1371/journal.pone.0279398 (PMC9879470; doi:10.1371/journal.pone.0279398)
Supplement: S2 Data — (GZ) [file pone.0279398.s003.gz]

Archive with 1 entries (1 files):
- Pval.txt
