# Supplementary material for: Multi-breed genomic predictions and functional variants for fertility of tropical bulls
Source: PLoS One. 2023 Jan 26;18(1):e0279398. doi: 10.1371/journal.pone.0279398 (PMC9879470; doi:10.1371/journal.pone.0279398)
Supplement: S2 Data — (GZ) [file pone.0279398.s003.gz › Pval.txt]

SNP_Number	WT	COND	SC	SHEATH	DENS	MASS	MOT	PNS	PD	MP
SNP_1	1.83E-01	1.45E-01	1.76E-01	3.46E-01	3.24E-01	1.82E-01	2.64E-02	4.31E-01	4.38E-01	3.16E-01
SNP_2	4.68E-01	3.51E-01	2.22E-01	2.70E-01	1.80E-01	4.60E-01	1.56E-01	3.87E-01	3.41E-01	4.08E-01
SNP_3	1.92E-01	1.64E-01	2.22E-01	4.00E-01	7.53E-02	8.78E-02	1.71E-02	3.87E-01	2.90E-01	3.27E-01
SNP_4	4.69E-01	4.15E-01	1.76E-01	1.58E-01	5.15E-02	6.84E-02	8.05E-02	1.93E-01	1.38E-01	4.61E-01
SNP_5	1.88E-01	3.25E-01	3.53E-01	4.25E-02	1.06E-01	7.38E-02	1.69E-01	4.22E-01	3.22E-01	4.54E-01
SNP_6	1.88E-01	3.26E-01	3.55E-01	4.23E-02	1.05E-01	7.36E-02	1.70E-01	4.21E-01	3.26E-01	4.51E-01
SNP_7	2.67E-01	2.35E-01	3.40E-01	3.94E-01	2.03E-02	9.28E-02	5.64E-02	4.66E-01	2.57E-01	4.68E-01
SNP_8	4.69E-01	4.13E-01	1.74E-01	1.57E-01	5.11E-02	6.81E-02	8.11E-02	1.93E-01	1.36E-01	4.58E-01
SNP_9	1.56E-01	3.05E-01	3.69E-01	4.65E-02	2.25E-02	2.57E-01	3.96E-01	4.29E-01	3.64E-01	4.42E-01
SNP_10	4.66E-01	4.23E-01	2.38E-01	5.87E-02	2.21E-01	1.90E-01	1.61E-01	3.72E-01	4.55E-01	4.31E-01
SNP_11	2.61E-01	2.01E-01	1.08E-01	4.26E-01	3.42E-01	3.10E-01	4.79E-01	3.97E-01	3.28E-01	3.87E-01
SNP_12	2.22E-01	1.73E-01	4.14E-01	4.85E-01	2.66E-01	1.71E-01	3.21E-01	4.57E-01	3.97E-01	4.34E-01
SNP_13	3.81E-01	4.12E-01	1.28E-01	1.51E-01	2.46E-02	5.72E-02	7.52E-02	2.02E-01	1.39E-01	4.42E-01
SNP_14	4.90E-01	2.89E-01	1.40E-01	3.11E-02	6.27E-02	2.40E-02	2.82E-01	2.50E-01	3.34E-01	3.74E-01
SNP_15	1.80E-01	3.14E-01	1.00E-01	3.47E-02	4.40E-01	4.52E-01	8.96E-02	2.91E-01	4.58E-01	2.52E-01
SNP_16	2.60E-01	3.83E-01	5.46E-02	7.15E-02	8.32E-02	2.36E-01	4.95E-01	2.83E-01	2.69E-01	3.90E-01
SNP_17	2.60E-01	3.84E-01	5.52E-02	7.11E-02	8.38E-02	2.37E-01	4.93E-01	2.82E-01	2.66E-01	3.87E-01
SNP_18	1.38E-01	4.97E-01	3.74E-02	3.55E-01	1.24E-01	3.29E-01	2.55E-01	1.37E-01	1.40E-01	3.05E-01
SNP_19	2.60E-01	3.84E-01	5.52E-02	7.11E-02	8.38E-02	2.37E-01	4.93E-01	2.82E-01	2.66E-01	3.87E-01
SNP_20	1.90E-01	2.33E-01	2.57E-02	4.28E-01	4.18E-02	1.92E-01	3.42E-01	3.52E-01	1.59E-01	3.80E-01
SNP_21	2.05E-01	2.62E-01	2.60E-02	3.92E-01	3.64E-02	1.85E-01	3.85E-01	2.97E-01	1.14E-01	3.49E-01
SNP_22	9.11E-02	1.61E-01	4.23E-02	3.98E-02	2.78E-01	1.55E-01	1.13E-01	1.50E-01	1.75E-01	4.79E-01
SNP_23	1.22E-01	3.17E-01	4.58E-02	1.34E-01	3.04E-01	4.76E-01	3.39E-02	3.36E-01	4.76E-01	3.00E-01
SNP_24	5.60E-02	3.73E-01	4.07E-01	4.26E-01	3.16E-01	4.74E-01	2.08E-01	2.31E-01	1.82E-01	2.58E-01
SNP_25	3.16E-01	4.52E-01	3.94E-01	4.13E-01	2.13E-01	2.86E-01	3.98E-02	4.84E-01	2.92E-01	4.84E-01
SNP_26	7.92E-02	2.26E-01	2.19E-02	3.74E-01	1.70E-01	4.02E-01	1.94E-02	3.94E-01	3.59E-01	2.98E-01
SNP_27	7.92E-02	2.26E-01	2.19E-02	3.74E-01	1.70E-01	4.02E-01	1.94E-02	3.94E-01	3.59E-01	2.98E-01
SNP_28	1.34E-01	3.12E-01	4.17E-02	1.60E-01	3.39E-01	4.99E-01	4.69E-02	3.43E-01	4.59E-01	3.06E-01
SNP_29	2.62E-01	4.58E-01	8.61E-02	3.78E-01	4.01E-02	3.93E-01	2.99E-01	4.52E-01	2.66E-01	3.03E-01
SNP_30	2.47E-01	4.28E-01	1.19E-01	3.67E-01	5.06E-02	4.51E-01	3.51E-01	3.83E-01	1.82E-01	2.49E-01
SNP_31	3.97E-01	3.95E-01	4.74E-01	1.32E-01	1.17E-01	4.48E-01	3.58E-01	3.55E-01	1.09E-01	2.49E-01
SNP_32	3.57E-01	1.78E-01	3.98E-01	1.21E-01	9.30E-02	4.64E-01	4.22E-01	4.05E-01	1.13E-01	2.20E-01
SNP_33	3.77E-01	2.02E-01	3.97E-01	1.41E-01	1.05E-01	4.53E-01	3.76E-01	4.65E-01	1.55E-01	2.42E-01
SNP_34	3.36E-01	2.84E-01	3.22E-01	1.40E-02	9.01E-02	1.66E-01	4.43E-01	2.58E-01	3.85E-01	2.66E-01
SNP_35	2.55E-01	3.80E-01	2.34E-01	1.49E-01	2.73E-01	3.00E-01	2.28E-01	1.89E-01	2.35E-01	3.18E-01
SNP_36	3.81E-01	4.49E-01	3.45E-01	8.18E-02	4.99E-01	1.12E-01	3.14E-01	1.31E-01	2.33E-01	3.54E-01
SNP_37	2.41E-01	2.27E-01	3.10E-01	3.72E-02	5.10E-02	3.21E-01	4.63E-01	4.85E-01	2.67E-01	2.93E-01
SNP_38	4.65E-01	3.76E-01	3.36E-01	2.46E-01	4.09E-01	1.81E-01	4.00E-01	3.08E-01	4.14E-01	4.25E-01
SNP_39	4.92E-01	1.88E-01	2.88E-01	1.06E-02	2.76E-01	3.92E-01	4.63E-01	1.79E-01	1.64E-01	2.16E-01
SNP_40	4.70E-01	2.75E-01	2.19E-02	2.94E-01	2.35E-02	2.46E-01	4.17E-01	9.94E-02	1.61E-01	2.75E-01
SNP_41	4.94E-01	2.92E-01	2.17E-01	6.04E-03	4.47E-01	3.09E-01	4.59E-01	2.82E-01	3.01E-01	4.84E-01
SNP_42	3.82E-01	4.47E-01	3.43E-01	8.23E-02	5.00E-01	1.12E-01	3.12E-01	1.31E-01	2.36E-01	3.52E-01
SNP_43	2.56E-02	3.56E-01	1.52E-01	3.35E-01	6.84E-02	6.70E-02	5.14E-02	3.14E-01	2.40E-01	2.86E-01
SNP_44	3.24E-01	4.89E-01	3.58E-01	5.31E-02	4.57E-01	8.01E-02	3.96E-01	9.54E-02	1.64E-01	3.65E-01
SNP_45	1.71E-01	3.43E-01	3.06E-02	4.87E-02	2.48E-01	2.97E-01	3.89E-01	1.66E-01	3.09E-01	2.97E-01
SNP_46	1.33E-01	4.60E-01	1.38E-01	4.62E-02	2.96E-01	4.47E-01	2.37E-01	3.21E-01	3.85E-01	3.00E-01
SNP_47	1.68E-01	3.44E-01	3.10E-02	4.89E-02	2.45E-01	2.94E-01	3.99E-01	1.74E-01	3.20E-01	2.90E-01
SNP_48	1.68E-01	3.46E-01	3.15E-02	4.85E-02	2.47E-01	2.94E-01	4.00E-01	1.74E-01	3.17E-01	2.93E-01
SNP_49	2.20E-01	1.33E-01	1.72E-01	5.70E-03	3.65E-01	4.06E-01	5.18E-02	2.57E-02	2.92E-01	3.85E-01
SNP_50	1.26E-01	1.56E-01	2.21E-01	2.40E-02	3.80E-01	2.21E-01	1.84E-01	1.78E-02	4.64E-01	2.07E-01
SNP_51	2.86E-01	1.82E-01	1.78E-01	6.54E-03	3.20E-01	3.85E-01	5.23E-02	2.22E-02	2.52E-01	4.17E-01
SNP_52	3.80E-01	1.30E-01	1.82E-01	1.68E-01	4.22E-01	4.86E-01	1.07E-01	1.26E-01	1.37E-01	1.82E-01
SNP_53	1.43E-01	1.72E-01	2.11E-02	2.92E-01	2.29E-01	4.98E-01	1.94E-01	1.14E-01	2.38E-01	1.94E-01
SNP_54	3.87E-01	2.89E-01	1.88E-01	4.98E-01	2.11E-01	4.49E-01	8.76E-02	3.95E-01	1.48E-01	4.30E-01
SNP_55	3.81E-01	1.31E-01	1.84E-01	1.67E-01	4.24E-01	4.87E-01	1.06E-01	1.26E-01	1.35E-01	1.84E-01
SNP_56	2.68E-01	7.99E-02	1.14E-01	2.06E-01	4.48E-01	4.69E-01	1.19E-01	3.73E-02	5.51E-02	1.15E-01
SNP_57	2.71E-01	1.95E-01	1.36E-01	1.60E-01	2.44E-01	4.50E-01	1.16E-01	1.57E-01	3.06E-01	1.67E-01
SNP_58	2.33E-01	5.54E-02	9.53E-02	3.51E-01	4.70E-01	4.64E-01	6.36E-02	3.23E-02	3.89E-02	1.35E-01
SNP_59	2.59E-01	1.60E-01	3.80E-01	4.88E-01	4.81E-01	4.25E-01	6.52E-02	8.43E-02	1.28E-02	3.98E-01
SNP_60	3.81E-01	1.31E-01	1.84E-01	1.67E-01	4.24E-01	4.87E-01	1.06E-01	1.26E-01	1.35E-01	1.84E-01
SNP_61	2.70E-01	1.94E-01	1.34E-01	1.61E-01	2.43E-01	4.49E-01	1.16E-01	1.57E-01	3.09E-01	1.65E-01
SNP_62	4.09E-01	3.01E-01	2.47E-01	2.85E-01	4.73E-01	3.98E-01	1.03E-01	2.31E-01	4.76E-02	4.87E-01
SNP_63	3.81E-01	1.31E-01	1.84E-01	1.67E-01	4.24E-01	4.87E-01	1.06E-01	1.26E-01	1.35E-01	1.84E-01
SNP_64	3.21E-01	2.44E-01	1.84E-01	1.32E-01	4.24E-01	4.85E-01	1.32E-01	2.63E-01	4.99E-01	1.11E-01
SNP_65	2.71E-01	1.95E-01	1.36E-01	1.60E-01	2.44E-01	4.50E-01	1.16E-01	1.57E-01	3.06E-01	1.67E-01
SNP_66	4.12E-01	2.19E-01	4.34E-01	5.81E-02	8.33E-02	3.10E-01	2.23E-01	3.05E-01	3.04E-01	2.31E-01
SNP_67	4.24E-01	1.46E-01	9.77E-02	3.66E-01	5.24E-02	4.53E-01	8.29E-02	2.98E-01	4.53E-01	9.14E-02
SNP_68	3.28E-01	1.18E-01	2.91E-02	3.99E-01	1.48E-02	2.64E-01	2.07E-01	2.67E-01	1.54E-01	1.55E-01
SNP_69	2.46E-01	3.90E-01	1.24E-01	9.62E-02	3.28E-01	1.04E-01	1.50E-01	2.75E-01	4.18E-01	2.33E-01
SNP_70	2.46E-01	3.90E-01	1.24E-01	9.62E-02	3.28E-01	1.04E-01	1.50E-01	2.75E-01	4.18E-01	2.33E-01
SNP_71	1.57E-01	3.46E-01	4.84E-01	4.53E-01	3.32E-01	4.15E-01	3.47E-01	3.74E-01	3.19E-01	3.77E-01
SNP_72	1.57E-01	3.46E-01	4.84E-01	4.53E-01	3.32E-01	4.15E-01	3.47E-01	3.74E-01	3.19E-01	3.77E-01
SNP_73	4.41E-01	3.80E-01	1.87E-01	1.73E-01	1.94E-01	3.91E-01	4.13E-01	3.98E-01	3.90E-01	4.25E-01
SNP_74	3.91E-01	2.56E-01	2.05E-01	1.80E-01	1.63E-01	3.04E-01	3.34E-01	4.10E-01	4.07E-01	3.52E-01
SNP_75	4.15E-01	3.71E-01	1.85E-01	1.36E-01	2.11E-01	3.81E-01	4.36E-01	3.79E-01	4.18E-01	4.30E-01
SNP_76	9.22E-02	1.71E-01	1.29E-01	3.46E-01	3.14E-01	1.54E-01	4.72E-01	4.51E-01	3.61E-01	4.70E-01
SNP_77	1.57E-01	3.48E-01	4.81E-01	4.51E-01	3.30E-01	4.14E-01	3.48E-01	3.74E-01	3.16E-01	3.74E-01
SNP_78	7.81E-02	2.48E-01	1.58E-01	3.13E-01	2.68E-01	1.02E-01	4.65E-01	4.45E-01	3.26E-01	4.01E-01
SNP_79	1.57E-01	3.46E-01	4.84E-01	4.53E-01	3.32E-01	4.15E-01	3.47E-01	3.74E-01	3.19E-01	3.77E-01
SNP_80	4.95E-01	2.61E-01	8.86E-02	1.07E-01	4.02E-01	4.82E-01	3.49E-01	2.69E-01	4.97E-01	3.18E-01
SNP_81	3.61E-01	2.43E-01	1.32E-01	2.35E-01	4.53E-01	4.43E-01	4.48E-01	3.43E-01	3.99E-01	3.29E-01
SNP_82	3.61E-01	2.41E-01	1.31E-01	2.36E-01	4.51E-01	4.44E-01	4.50E-01	3.43E-01	3.96E-01	3.27E-01
SNP_83	1.14E-01	2.35E-01	2.78E-01	2.87E-01	3.35E-01	3.97E-01	1.21E-01	2.86E-01	4.40E-01	2.75E-01
SNP_84	4.90E-01	3.04E-01	4.38E-01	4.38E-01	3.11E-01	3.10E-01	9.81E-02	2.18E-01	1.55E-01	4.96E-01
SNP_85	7.14E-02	3.21E-01	9.22E-02	4.80E-01	2.16E-01	4.57E-01	9.89E-02	4.14E-01	4.61E-01	3.84E-01
SNP_86	2.50E-01	1.35E-01	1.02E-01	1.76E-01	4.77E-01	3.17E-01	3.27E-01	4.89E-01	1.42E-01	3.78E-01
SNP_87	2.96E-01	3.94E-01	5.74E-02	2.56E-01	4.92E-01	3.18E-01	3.77E-01	2.13E-01	3.45E-01	2.73E-01
SNP_88	1.98E-01	3.93E-01	1.40E-01	3.35E-01	4.28E-01	9.79E-02	3.52E-03	1.42E-01	3.61E-01	5.99E-02
SNP_89	3.12E-01	1.30E-01	2.64E-01	2.03E-01	3.80E-01	4.39E-01	3.11E-01	1.44E-01	2.67E-01	1.42E-01
SNP_90	3.70E-01	3.03E-01	1.41E-01	1.14E-01	4.87E-01	4.95E-01	2.24E-01	1.93E-01	2.83E-01	3.29E-01
SNP_91	3.27E-02	2.31E-01	3.00E-01	2.66E-01	3.29E-01	3.34E-01	7.85E-02	1.02E-01	7.32E-02	1.22E-01
SNP_92	2.81E-01	2.37E-01	4.70E-01	3.79E-01	1.31E-01	3.08E-01	8.92E-02	1.93E-02	4.38E-01	2.48E-01
SNP_93	3.92E-02	3.27E-01	4.08E-01	2.52E-01	2.78E-01	3.81E-01	4.02E-02	3.64E-01	1.21E-01	3.75E-01
SNP_94	4.43E-01	2.69E-01	4.03E-01	1.32E-01	4.28E-01	1.05E-01	4.58E-02	4.32E-02	3.75E-01	1.55E-01
SNP_95	9.82E-02	2.85E-01	4.03E-01	3.72E-01	4.21E-01	4.35E-01	3.90E-01	2.85E-01	4.01E-01	2.17E-01
SNP_96	3.61E-01	1.67E-01	1.37E-01	4.09E-01	7.47E-02	3.83E-01	1.32E-01	2.93E-01	2.47E-01	7.64E-02
SNP_97	5.97E-02	2.90E-01	6.66E-03	4.39E-01	1.43E-01	3.51E-01	2.15E-01	6.74E-03	3.18E-01	4.17E-02
SNP_98	5.97E-02	2.90E-01	6.66E-03	4.39E-01	1.43E-01	3.51E-01	2.15E-01	6.74E-03	3.18E-01	4.17E-02
SNP_99	1.47E-01	4.07E-01	4.04E-02	3.63E-01	3.75E-01	1.92E-01	7.15E-02	2.13E-02	2.85E-01	2.15E-01
SNP_100	2.62E-01	2.78E-01	7.22E-02	2.92E-01	4.44E-01	1.39E-01	5.65E-02	2.92E-02	4.41E-01	2.13E-01
SNP_101	2.62E-01	2.76E-01	7.31E-02	2.93E-01	4.46E-01	1.38E-01	5.70E-02	2.91E-02	4.37E-01	2.15E-01
SNP_102	2.53E-01	2.80E-01	6.97E-02	2.98E-01	4.36E-01	1.41E-01	5.67E-02	2.93E-02	4.35E-01	2.21E-01
SNP_103	3.61E-01	2.25E-01	3.79E-01	7.37E-02	3.46E-02	7.51E-02	3.13E-02	1.08E-01	3.77E-01	3.04E-01
SNP_104	2.20E-01	2.82E-01	6.67E-02	3.25E-01	4.61E-01	1.72E-01	5.74E-02	2.49E-02	3.22E-01	2.15E-01
SNP_105	4.58E-01	4.94E-01	2.86E-01	2.30E-01	4.94E-01	3.96E-01	1.95E-01	1.03E-02	1.01E-01	4.05E-01
SNP_106	1.35E-01	3.53E-01	1.98E-01	3.05E-01	3.96E-01	3.55E-01	2.69E-01	2.78E-02	3.92E-01	1.80E-01
SNP_107	1.71E-01	3.24E-01	2.16E-01	4.53E-01	3.31E-01	2.36E-01	1.66E-01	1.10E-02	3.23E-01	1.17E-01
SNP_108	1.44E-01	3.55E-01	2.12E-01	3.19E-01	3.66E-01	3.38E-01	2.60E-01	2.42E-02	3.81E-01	1.70E-01
SNP_109	9.95E-02	3.11E-01	2.22E-01	2.24E-01	1.35E-01	1.55E-01	4.92E-01	5.73E-02	1.57E-01	4.12E-01
SNP_110	1.83E-01	4.15E-01	2.05E-01	4.79E-01	4.43E-01	4.03E-01	4.79E-01	6.37E-02	3.41E-01	8.99E-02
SNP_111	2.02E-01	4.29E-01	1.74E-01	4.16E-01	4.79E-01	2.92E-01	4.12E-01	4.47E-02	3.62E-01	6.57E-02
SNP_112	2.02E-01	4.28E-01	1.76E-01	4.15E-01	4.77E-01	2.91E-01	4.13E-01	4.46E-02	3.65E-01	6.66E-02
SNP_113	1.52E-01	3.41E-01	2.09E-01	3.09E-01	3.51E-01	3.26E-01	2.51E-01	2.33E-02	3.74E-01	1.75E-01
SNP_114	3.48E-01	4.55E-01	2.76E-01	2.98E-01	2.99E-01	4.13E-01	3.13E-01	5.73E-02	4.13E-01	3.76E-01
SNP_115	3.69E-01	4.48E-01	3.05E-01	7.92E-02	1.09E-02	3.96E-02	2.63E-02	1.07E-02	4.96E-01	9.81E-02
SNP_116	3.65E-01	4.68E-01	2.31E-01	2.46E-01	2.36E-01	4.69E-01	3.51E-01	1.10E-01	4.75E-01	4.47E-01
SNP_117	1.66E-01	3.68E-01	2.62E-01	1.86E-01	1.10E-02	3.60E-02	5.27E-02	2.55E-01	4.78E-01	3.82E-01
SNP_118	1.64E-01	4.80E-01	2.82E-01	4.57E-01	3.69E-01	4.65E-01	4.51E-01	1.98E-02	3.65E-01	1.42E-01
SNP_119	4.69E-01	2.77E-01	3.67E-01	2.81E-01	4.17E-02	6.33E-02	5.83E-02	2.81E-03	4.15E-01	5.91E-02
SNP_120	1.63E-01	2.23E-01	4.66E-01	1.89E-01	4.31E-01	3.99E-01	3.30E-01	2.28E-01	2.67E-01	3.13E-01
SNP_121	5.00E-01	1.42E-01	3.96E-01	2.67E-01	2.62E-01	7.02E-02	5.79E-02	1.07E-01	4.44E-01	7.96E-02
SNP_122	2.97E-01	4.00E-01	4.30E-01	2.11E-01	1.97E-01	2.65E-01	3.55E-01	3.93E-01	3.11E-01	3.90E-01
SNP_123	4.19E-02	4.68E-01	1.25E-01	1.29E-01	1.64E-01	4.38E-01	3.15E-02	2.00E-01	2.97E-01	1.99E-01
SNP_124	2.33E-01	4.21E-01	4.34E-01	6.77E-02	3.92E-01	4.92E-01	4.56E-01	2.33E-01	4.87E-01	2.12E-01
SNP_125	2.87E-01	3.98E-01	3.92E-01	1.97E-01	1.84E-01	2.70E-01	4.20E-01	3.68E-01	2.96E-01	4.33E-01
SNP_126	6.50E-02	3.52E-01	4.50E-01	2.12E-01	2.22E-01	3.70E-01	3.16E-02	4.21E-01	1.65E-01	4.50E-01
SNP_127	2.97E-01	3.98E-01	4.27E-01	2.10E-01	1.98E-01	2.65E-01	3.54E-01	3.93E-01	3.08E-01	3.87E-01
SNP_128	1.42E-01	3.47E-01	2.21E-01	4.28E-01	2.93E-01	1.34E-01	1.42E-01	3.20E-01	4.63E-01	3.27E-01
SNP_129	2.97E-01	4.00E-01	4.30E-01	2.11E-01	1.97E-01	2.65E-01	3.55E-01	3.93E-01	3.11E-01	3.90E-01
SNP_130	2.97E-01	3.98E-01	4.27E-01	2.10E-01	1.98E-01	2.65E-01	3.54E-01	3.93E-01	3.08E-01	3.87E-01
SNP_131	2.97E-01	3.98E-01	4.27E-01	2.10E-01	1.98E-01	2.65E-01	3.54E-01	3.93E-01	3.08E-01	3.87E-01
SNP_132	4.54E-01	3.82E-01	3.21E-01	2.44E-02	2.88E-01	3.81E-01	3.25E-01	7.35E-02	3.45E-01	2.01E-01
SNP_133	4.14E-01	4.65E-01	1.97E-01	1.19E-01	2.14E-01	3.70E-01	2.36E-01	3.04E-01	3.29E-01	4.86E-01
SNP_134	1.53E-01	3.55E-01	3.72E-01	3.10E-01	2.13E-02	4.41E-01	4.04E-01	2.77E-01	4.76E-01	2.38E-01
SNP_135	9.55E-02	2.41E-01	4.75E-01	2.11E-01	2.19E-01	4.63E-01	2.35E-01	3.10E-01	8.65E-02	2.66E-01
SNP_136	2.76E-02	3.86E-01	4.88E-01	3.13E-01	3.61E-01	1.41E-01	2.55E-02	4.48E-01	2.98E-01	2.04E-01
SNP_137	2.64E-02	4.42E-01	4.38E-01	1.07E-01	2.50E-01	4.79E-01	4.01E-01	3.82E-01	4.36E-01	3.77E-01
SNP_138	8.48E-02	4.93E-01	4.03E-01	1.63E-01	2.11E-01	4.36E-01	8.75E-02	2.48E-01	4.48E-01	1.52E-01
SNP_139	5.15E-02	4.98E-01	4.93E-01	1.39E-01	3.64E-01	4.09E-01	9.86E-02	1.31E-01	2.54E-01	2.43E-01
SNP_140	1.95E-02	4.84E-01	4.14E-01	3.81E-01	4.62E-01	2.09E-01	1.39E-01	4.21E-01	1.13E-01	4.30E-01
SNP_141	4.38E-03	6.11E-02	3.30E-01	1.54E-01	3.73E-02	3.66E-02	4.77E-01	3.09E-01	1.25E-01	2.96E-01
SNP_142	2.59E-01	1.56E-01	4.84E-01	4.86E-01	2.53E-01	4.85E-01	4.17E-01	7.42E-02	3.99E-01	2.15E-02
SNP_143	4.64E-01	4.55E-01	4.75E-01	3.02E-01	3.81E-01	2.33E-01	3.59E-01	2.03E-01	2.70E-01	4.12E-01
SNP_144	1.67E-01	4.78E-01	2.44E-01	3.06E-01	2.04E-01	3.71E-01	4.19E-01	4.14E-01	3.23E-01	3.19E-01
SNP_145	9.55E-04	2.48E-01	2.19E-01	7.19E-02	4.09E-01	4.61E-01	4.67E-01	1.65E-01	3.44E-01	2.41E-01
SNP_146	1.86E-01	4.21E-01	2.02E-01	3.05E-01	2.09E-01	3.90E-01	4.14E-01	4.76E-01	3.08E-01	4.10E-01
SNP_147	1.63E-04	2.58E-01	3.69E-01	3.86E-02	4.37E-01	1.11E-01	6.75E-02	3.07E-01	9.12E-02	3.93E-01
SNP_148	5.57E-02	2.30E-01	7.87E-02	7.00E-02	1.03E-01	2.41E-01	3.64E-01	3.44E-01	2.12E-01	2.98E-01
SNP_149	2.76E-02	4.27E-01	3.84E-01	3.84E-01	4.64E-01	4.43E-01	4.45E-01	4.36E-01	1.86E-01	1.79E-01
SNP_150	7.44E-02	4.50E-01	4.58E-01	4.27E-01	2.36E-01	2.38E-01	4.99E-01	2.96E-01	1.58E-01	3.22E-01
SNP_151	2.51E-03	4.23E-01	1.96E-01	4.79E-01	3.51E-01	1.69E-01	4.50E-01	3.66E-01	1.41E-01	8.91E-02
SNP_152	6.12E-02	4.83E-01	3.96E-01	4.62E-01	2.78E-01	2.55E-01	4.76E-01	3.52E-01	1.87E-01	2.83E-01
SNP_153	6.87E-02	4.74E-01	4.12E-01	3.63E-01	3.13E-01	3.79E-01	4.35E-01	3.76E-01	2.53E-01	2.72E-01
SNP_154	6.23E-02	4.99E-01	4.01E-01	4.58E-01	2.64E-01	2.46E-01	4.72E-01	3.59E-01	1.85E-01	2.84E-01
SNP_155	6.23E-02	4.99E-01	4.01E-01	4.58E-01	2.64E-01	2.46E-01	4.72E-01	3.59E-01	1.85E-01	2.84E-01
SNP_156	1.44E-01	3.09E-01	2.55E-01	4.00E-01	2.05E-01	1.53E-01	4.57E-01	3.04E-01	4.50E-01	8.19E-02
SNP_157	8.23E-02	4.36E-01	3.68E-01	4.51E-01	2.60E-01	2.41E-01	3.96E-01	3.39E-01	1.94E-01	2.61E-01
SNP_158	6.23E-02	4.99E-01	3.98E-01	4.56E-01	2.62E-01	2.46E-01	4.73E-01	3.58E-01	1.83E-01	2.82E-01
SNP_159	6.23E-02	4.99E-01	4.01E-01	4.58E-01	2.64E-01	2.46E-01	4.72E-01	3.59E-01	1.85E-01	2.84E-01
SNP_160	6.23E-02	4.99E-01	4.01E-01	4.58E-01	2.64E-01	2.46E-01	4.72E-01	3.59E-01	1.85E-01	2.84E-01
SNP_161	6.23E-02	4.99E-01	4.01E-01	4.58E-01	2.64E-01	2.46E-01	4.72E-01	3.59E-01	1.85E-01	2.84E-01
SNP_162	8.47E-02	4.07E-01	3.42E-01	3.83E-01	6.63E-02	3.61E-02	7.53E-02	4.05E-01	4.20E-01	3.67E-01
SNP_163	8.47E-02	4.10E-01	3.44E-01	4.22E-01	5.78E-02	3.23E-02	8.02E-02	3.79E-01	4.63E-01	3.67E-01
SNP_164	2.56E-01	4.38E-01	4.48E-01	3.63E-01	2.08E-01	3.99E-01	3.56E-01	4.76E-01	4.53E-01	3.34E-01
SNP_165	2.56E-01	4.36E-01	4.46E-01	3.62E-01	2.07E-01	3.98E-01	3.54E-01	4.76E-01	4.49E-01	3.37E-01
SNP_166	2.94E-01	2.36E-01	7.58E-02	2.53E-01	4.26E-01	3.27E-01	4.77E-01	3.80E-01	2.23E-01	6.02E-02
SNP_167	1.89E-01	6.37E-02	4.31E-02	3.17E-01	7.96E-02	3.99E-01	3.29E-01	3.88E-01	3.18E-01	4.89E-01
SNP_168	2.09E-01	1.93E-01	1.18E-02	3.74E-01	2.89E-01	4.23E-01	3.26E-01	4.20E-01	1.26E-01	1.00E-01
SNP_169	8.77E-03	2.60E-01	3.66E-01	4.89E-01	2.76E-01	2.75E-01	1.87E-01	2.29E-01	3.67E-01	2.04E-01
SNP_170	1.26E-01	2.02E-01	1.84E-01	3.25E-01	2.54E-01	3.35E-01	4.78E-01	3.00E-01	3.38E-01	4.64E-01
SNP_171	3.28E-01	4.23E-01	5.21E-05	3.74E-01	1.32E-01	2.75E-01	4.25E-01	4.11E-01	2.54E-01	3.21E-01
SNP_172	1.14E-01	2.02E-01	1.71E-01	3.34E-01	2.55E-01	3.31E-01	4.75E-01	2.91E-01	3.40E-01	4.56E-01
SNP_173	1.08E-02	3.69E-01	5.80E-02	2.73E-01	4.95E-01	2.58E-01	2.55E-01	4.33E-01	4.00E-01	4.45E-01
SNP_174	2.04E-01	3.45E-01	5.30E-05	3.92E-01	1.56E-01	3.07E-01	3.86E-01	3.36E-01	2.36E-01	3.49E-01
SNP_175	1.19E-01	2.00E-01	1.90E-01	3.43E-01	2.71E-01	3.22E-01	4.54E-01	3.27E-01	3.53E-01	3.93E-01
SNP_176	2.73E-01	1.91E-01	6.90E-03	4.26E-01	2.70E-01	3.72E-01	3.80E-01	4.87E-01	3.04E-01	1.36E-01
SNP_177	2.73E-01	1.91E-01	6.90E-03	4.26E-01	2.70E-01	3.72E-01	3.80E-01	4.87E-01	3.04E-01	1.36E-01
SNP_178	3.30E-01	2.05E-01	4.37E-01	3.25E-01	3.79E-01	4.29E-01	2.66E-01	4.45E-01	4.09E-01	4.40E-01
SNP_179	1.11E-01	2.43E-01	1.82E-01	4.40E-01	2.48E-01	3.13E-01	4.00E-01	3.05E-01	3.03E-01	3.55E-01
SNP_180	3.56E-01	2.62E-01	2.19E-01	3.63E-01	2.24E-01	2.30E-01	3.89E-01	2.00E-01	1.20E-01	2.91E-01
SNP_181	1.17E-01	2.09E-01	2.04E-01	3.32E-01	2.63E-01	3.33E-01	4.50E-01	3.35E-01	3.47E-01	3.92E-01
SNP_182	1.17E-01	2.09E-01	2.04E-01	3.32E-01	2.63E-01	3.33E-01	4.50E-01	3.35E-01	3.47E-01	3.92E-01
SNP_183	1.17E-01	2.11E-01	2.02E-01	3.33E-01	2.61E-01	3.33E-01	4.48E-01	3.34E-01	3.43E-01	3.89E-01
SNP_184	1.43E-01	4.17E-01	3.28E-01	3.58E-01	4.48E-01	8.52E-02	2.58E-01	2.20E-01	2.69E-01	3.40E-01
SNP_185	3.32E-01	4.16E-01	4.16E-01	3.73E-01	1.54E-01	3.20E-01	2.96E-01	3.52E-01	1.62E-01	1.65E-01
SNP_186	2.15E-01	3.40E-01	4.98E-01	4.85E-01	2.30E-01	2.70E-01	3.49E-01	2.99E-01	2.43E-01	3.01E-01
SNP_187	3.62E-01	4.23E-01	4.37E-01	2.69E-01	4.99E-01	2.71E-01	3.33E-01	3.44E-01	7.71E-03	4.86E-02
SNP_188	1.26E-01	2.34E-01	2.12E-01	3.59E-01	2.27E-01	3.79E-01	4.33E-01	3.84E-01	3.66E-01	3.81E-01
SNP_189	4.67E-01	3.62E-01	2.91E-01	2.73E-01	2.12E-01	3.70E-01	2.35E-01	3.55E-01	1.08E-01	1.35E-01
SNP_190	3.49E-01	3.34E-01	2.21E-01	4.22E-01	2.38E-01	2.05E-01	4.08E-01	2.07E-01	1.06E-01	3.01E-01
SNP_191	4.02E-02	3.31E-01	2.97E-01	2.79E-01	2.98E-01	4.42E-01	3.35E-01	3.63E-01	3.73E-01	3.58E-01
SNP_192	1.18E-01	2.60E-01	2.15E-01	3.81E-01	2.29E-01	3.65E-01	4.07E-01	4.11E-01	4.12E-01	3.97E-01
SNP_193	1.52E-02	4.54E-01	2.39E-01	1.93E-01	2.13E-01	4.39E-01	3.89E-01	3.87E-01	4.21E-01	3.31E-01
SNP_194	1.52E-02	4.54E-01	2.39E-01	1.93E-01	2.13E-01	4.39E-01	3.89E-01	3.87E-01	4.21E-01	3.31E-01
SNP_195	5.39E-02	2.77E-01	1.40E-01	4.32E-01	2.95E-01	4.35E-01	4.12E-01	2.84E-01	1.10E-01	2.96E-01
SNP_196	7.74E-02	4.33E-01	4.88E-01	3.56E-01	3.09E-01	3.84E-01	4.69E-01	2.62E-01	2.47E-01	3.02E-01
SNP_197	1.20E-01	2.71E-01	2.07E-01	3.80E-01	2.06E-01	3.95E-01	4.26E-01	4.08E-01	4.04E-01	4.05E-01
SNP_198	6.24E-04	2.12E-01	3.62E-02	1.87E-01	3.84E-01	2.39E-01	1.41E-02	2.10E-01	3.07E-01	3.72E-01
SNP_199	5.70E-02	1.90E-01	1.56E-01	7.21E-02	4.12E-01	3.19E-01	2.72E-01	3.33E-01	3.65E-01	3.52E-01
SNP_200	5.70E-02	1.90E-01	1.56E-01	7.21E-02	4.12E-01	3.19E-01	2.72E-01	3.33E-01	3.65E-01	3.52E-01
SNP_201	7.12E-02	2.46E-01	1.27E-01	2.87E-01	4.65E-01	4.09E-01	2.98E-01	2.18E-01	3.72E-01	2.51E-01
SNP_202	2.18E-03	3.76E-01	6.37E-02	4.24E-01	1.90E-01	2.38E-01	4.97E-01	1.89E-01	4.47E-02	3.31E-01
SNP_203	2.63E-02	1.26E-01	1.98E-02	3.42E-01	2.01E-01	1.59E-01	2.49E-01	2.73E-01	9.69E-02	1.02E-02
SNP_204	4.16E-03	2.74E-01	3.01E-02	3.18E-01	1.79E-01	4.62E-01	4.14E-01	4.16E-01	9.88E-03	4.16E-02
SNP_205	2.18E-03	2.62E-01	4.27E-02	4.42E-01	2.51E-01	2.67E-01	4.87E-01	4.47E-01	1.04E-01	1.49E-01
SNP_206	5.38E-02	6.52E-02	4.85E-03	3.68E-01	1.15E-01	3.68E-01	3.48E-01	2.81E-01	2.68E-01	1.83E-01
SNP_207	1.24E-01	3.81E-01	2.88E-01	4.59E-01	2.48E-01	4.33E-01	3.19E-01	2.50E-02	4.41E-01	7.48E-02
SNP_208	2.50E-03	4.84E-01	2.78E-01	3.06E-01	4.50E-01	4.79E-01	4.71E-01	1.81E-01	4.17E-01	6.36E-02
SNP_209	1.23E-01	2.85E-01	4.78E-01	1.27E-01	2.27E-01	1.39E-01	3.86E-01	1.63E-03	7.64E-02	5.91E-02
SNP_210	2.21E-01	3.49E-01	2.25E-01	1.89E-01	5.30E-02	2.43E-01	4.84E-01	1.99E-01	2.26E-01	9.66E-02
SNP_211	7.71E-02	3.47E-01	2.28E-01	7.62E-02	4.56E-01	1.51E-01	3.30E-01	2.19E-02	4.31E-01	4.39E-02
SNP_212	2.31E-01	2.92E-01	3.42E-01	4.66E-01	1.06E-01	1.49E-01	3.18E-01	2.91E-01	2.13E-01	2.66E-01
SNP_213	2.23E-01	4.86E-01	4.90E-01	1.11E-01	1.56E-02	1.44E-01	1.16E-01	2.76E-01	3.96E-01	3.87E-01
SNP_214	1.55E-01	4.68E-01	2.85E-01	1.19E-01	7.38E-02	1.28E-01	1.24E-01	3.25E-01	2.11E-01	2.57E-01
SNP_215	1.55E-01	4.93E-01	3.70E-01	1.63E-01	6.62E-02	7.47E-02	2.81E-01	3.38E-01	3.04E-01	1.37E-01
SNP_216	1.57E-01	4.97E-01	3.76E-01	1.63E-01	6.69E-02	7.77E-02	3.08E-01	3.08E-01	2.83E-01	1.12E-01
SNP_217	1.90E-01	1.75E-01	3.10E-01	1.06E-01	1.98E-02	2.07E-02	4.23E-01	1.37E-01	2.09E-01	1.21E-01
SNP_218	2.31E-01	7.44E-02	2.45E-01	8.84E-02	1.66E-02	1.96E-02	2.04E-01	1.13E-01	2.55E-01	3.11E-01
SNP_219	2.45E-01	4.75E-01	4.87E-01	4.08E-01	1.08E-03	5.47E-02	2.16E-01	4.48E-01	4.88E-01	4.78E-02
SNP_220	2.65E-01	2.94E-01	4.94E-01	1.95E-01	3.18E-03	5.41E-02	3.10E-01	2.15E-01	3.59E-01	9.80E-02
SNP_221	2.49E-01	4.59E-01	4.87E-01	4.64E-01	2.07E-03	1.04E-01	3.14E-01	4.64E-01	4.61E-01	6.41E-02
SNP_222	4.32E-01	1.98E-01	2.96E-01	7.68E-03	1.84E-02	5.18E-02	3.18E-01	8.40E-02	3.13E-02	5.12E-02
SNP_223	4.17E-01	3.56E-01	4.22E-01	2.00E-01	3.68E-02	2.83E-01	3.93E-01	2.71E-01	6.34E-02	2.85E-02
SNP_224	4.17E-01	3.58E-01	4.20E-01	2.00E-01	3.71E-02	2.84E-01	3.91E-01	2.71E-01	6.45E-02	2.90E-02
SNP_225	2.89E-01	1.36E-01	2.71E-01	2.27E-02	2.63E-02	5.18E-02	3.56E-01	7.56E-02	5.12E-02	9.63E-02
SNP_226	2.69E-01	2.88E-01	4.80E-01	1.98E-01	3.82E-03	6.50E-02	3.37E-01	2.21E-01	3.50E-01	9.04E-02
SNP_227	2.66E-01	2.75E-01	3.78E-01	4.92E-01	9.39E-02	1.52E-01	3.16E-01	2.77E-01	1.92E-01	2.94E-01
SNP_228	2.87E-02	2.20E-01	2.94E-01	2.88E-01	4.85E-01	4.19E-01	4.67E-01	3.69E-02	4.31E-01	7.35E-03
SNP_229	2.56E-01	2.83E-01	3.44E-01	4.71E-01	1.01E-01	1.60E-01	3.28E-01	2.74E-01	1.85E-01	2.67E-01
SNP_230	1.11E-02	4.80E-01	3.51E-01	3.46E-02	3.10E-01	3.75E-01	3.24E-01	8.03E-02	4.25E-01	4.84E-02
SNP_231	1.11E-03	3.27E-01	3.51E-01	1.05E-01	1.79E-01	4.61E-01	3.55E-01	6.68E-02	3.93E-01	2.77E-02
SNP_232	4.30E-03	1.81E-01	1.86E-01	4.82E-02	4.51E-01	2.70E-01	3.69E-01	3.55E-02	3.68E-01	7.73E-02
SNP_233	2.56E-01	2.85E-01	3.42E-01	4.72E-01	1.00E-01	1.60E-01	3.30E-01	2.74E-01	1.82E-01	2.65E-01
SNP_234	1.61E-01	2.63E-01	4.67E-01	4.23E-01	2.17E-01	1.75E-01	3.21E-01	3.54E-01	4.07E-01	3.18E-01
SNP_235	1.43E-02	2.01E-01	3.21E-01	3.58E-02	3.85E-01	2.04E-01	9.26E-02	3.83E-02	2.98E-01	4.77E-02
SNP_236	1.52E-01	3.60E-01	9.61E-02	4.03E-02	1.33E-01	3.43E-01	4.27E-02	1.36E-02	2.97E-02	3.41E-01
SNP_237	2.35E-01	4.40E-01	1.06E-01	2.45E-01	1.36E-01	1.74E-01	4.66E-01	3.47E-02	3.41E-01	1.69E-01
SNP_238	2.22E-01	4.69E-01	1.09E-01	2.35E-01	1.35E-01	1.73E-01	4.61E-01	3.42E-02	3.33E-01	1.66E-01
SNP_239	3.82E-01	3.80E-01	4.65E-01	1.07E-01	9.73E-02	1.92E-01	2.03E-01	1.40E-02	2.60E-01	3.31E-01
SNP_240	4.94E-01	2.11E-01	3.44E-01	4.51E-01	3.34E-01	4.86E-01	4.62E-01	2.94E-01	3.03E-01	3.51E-01
SNP_241	3.62E-01	1.80E-01	1.87E-01	3.52E-02	3.66E-01	3.24E-01	4.21E-01	3.43E-01	3.94E-01	2.25E-01
SNP_242	4.01E-01	4.92E-01	3.62E-01	2.51E-02	2.97E-01	2.29E-01	3.80E-01	3.98E-01	1.51E-01	3.20E-01
SNP_243	1.32E-01	3.28E-01	3.71E-01	5.44E-02	1.41E-01	7.61E-02	3.18E-01	8.84E-02	3.36E-01	1.23E-01
SNP_244	1.85E-01	7.65E-02	7.88E-02	4.33E-02	4.26E-01	2.19E-01	7.87E-02	2.19E-02	3.03E-01	3.65E-02
SNP_245	4.54E-01	2.75E-01	4.04E-01	2.01E-02	9.82E-02	2.68E-01	2.95E-01	1.05E-02	1.47E-01	6.44E-02
SNP_246	4.14E-01	4.50E-01	3.13E-01	3.53E-01	2.78E-02	3.02E-01	2.66E-01	2.62E-02	3.26E-01	1.12E-02
SNP_247	1.65E-01	7.28E-02	8.34E-02	4.36E-02	4.54E-01	2.14E-01	8.69E-02	1.78E-02	2.66E-01	3.60E-02
SNP_248	3.10E-01	1.37E-01	1.48E-01	1.92E-02	6.61E-03	2.45E-01	6.78E-02	9.30E-03	9.86E-02	5.24E-02
SNP_249	1.78E-01	3.85E-02	1.04E-01	3.98E-02	4.39E-01	1.90E-01	5.10E-02	1.93E-02	3.14E-01	2.46E-02
SNP_250	3.30E-01	1.05E-01	1.52E-01	2.33E-02	1.06E-02	3.02E-01	6.34E-02	1.58E-02	1.13E-01	7.49E-02
SNP_251	4.87E-01	5.83E-02	3.63E-01	6.01E-02	8.67E-02	4.05E-01	1.30E-02	3.12E-04	3.34E-02	1.35E-02
SNP_252	3.16E-01	1.03E-01	3.23E-01	5.01E-02	1.01E-01	3.27E-01	1.19E-02	9.57E-04	7.42E-02	9.55E-03
SNP_253	3.34E-01	4.70E-01	2.13E-01	3.89E-01	3.39E-02	3.63E-01	2.96E-01	9.27E-03	2.19E-01	2.85E-02
SNP_254	1.97E-01	2.43E-01	1.32E-01	4.56E-02	1.76E-01	3.30E-01	1.41E-01	2.49E-01	4.44E-01	1.39E-01
SNP_255	1.81E-01	2.41E-01	1.38E-01	4.17E-02	1.71E-01	3.32E-01	1.46E-01	2.54E-01	4.49E-01	1.38E-01
SNP_256	1.82E-02	2.62E-02	1.44E-01	5.68E-02	3.29E-02	1.23E-01	4.51E-01	3.77E-01	3.83E-01	1.59E-01
SNP_257	7.39E-02	1.14E-01	1.93E-01	1.95E-02	1.40E-01	4.22E-01	2.81E-01	2.32E-01	4.48E-01	9.10E-02
SNP_258	7.01E-02	1.30E-01	2.12E-01	3.97E-02	2.00E-01	4.90E-01	2.40E-01	1.57E-01	3.13E-01	9.50E-02
SNP_259	4.29E-01	3.53E-01	2.02E-01	3.63E-01	2.66E-01	4.72E-01	2.79E-01	3.00E-01	3.69E-01	4.00E-01
SNP_260	2.58E-02	2.89E-02	1.59E-01	8.00E-02	6.59E-02	1.83E-01	3.77E-01	2.75E-01	2.89E-01	1.67E-01
SNP_261	3.81E-02	3.70E-01	5.73E-02	2.53E-01	9.88E-02	3.57E-01	2.13E-02	2.48E-01	2.69E-01	3.19E-01
SNP_262	3.42E-02	2.31E-02	2.27E-01	2.35E-02	3.20E-02	1.27E-01	4.33E-01	4.31E-01	4.64E-01	2.07E-01
SNP_263	3.31E-02	9.72E-02	4.75E-01	8.86E-02	9.64E-02	1.21E-01	3.18E-01	4.83E-01	3.54E-01	3.96E-01
SNP_264	3.12E-01	2.58E-01	1.11E-01	4.67E-01	1.26E-02	1.04E-02	2.09E-01	1.84E-01	3.96E-01	1.41E-01
SNP_265	4.24E-01	4.22E-01	2.99E-01	2.34E-01	3.08E-01	3.49E-01	1.61E-01	2.50E-01	4.27E-01	8.67E-02
SNP_266	1.75E-01	1.37E-01	4.40E-01	2.15E-01	4.80E-01	2.99E-01	2.40E-01	3.40E-01	3.78E-01	4.77E-01
SNP_267	1.25E-01	9.98E-02	4.85E-01	1.52E-01	4.82E-01	2.65E-01	1.87E-01	3.78E-01	3.74E-01	4.90E-01
SNP_268	4.52E-01	2.72E-01	2.84E-01	9.38E-02	3.93E-01	4.77E-02	3.04E-02	3.51E-01	4.61E-01	4.87E-01
SNP_269	4.66E-01	1.77E-01	2.08E-01	2.49E-02	4.50E-01	4.13E-01	4.22E-01	4.77E-01	3.49E-01	1.92E-01
SNP_270	1.79E-01	1.38E-01	4.44E-01	1.80E-01	4.36E-01	3.26E-01	2.56E-01	3.63E-01	3.58E-01	4.54E-01
SNP_271	1.39E-01	3.11E-01	1.35E-01	4.55E-02	3.17E-02	2.48E-02	2.96E-02	1.50E-01	4.86E-01	1.51E-01
SNP_272	4.70E-01	9.46E-02	2.32E-01	3.09E-02	4.17E-01	4.40E-01	3.62E-01	3.77E-01	4.43E-01	2.00E-01
SNP_273	4.51E-01	1.52E-01	2.10E-01	4.90E-02	3.61E-01	4.40E-01	4.44E-01	3.77E-01	4.41E-01	2.14E-01
SNP_274	3.10E-01	6.74E-02	2.30E-01	2.84E-02	1.57E-01	3.77E-01	4.11E-01	4.17E-01	3.02E-01	2.61E-01
SNP_275	7.47E-02	9.38E-03	4.60E-01	3.79E-01	6.98E-02	3.83E-01	3.40E-01	3.52E-01	3.99E-01	3.22E-01
SNP_276	4.51E-01	8.82E-02	2.57E-01	2.13E-02	4.18E-01	4.46E-01	3.24E-01	3.62E-01	4.31E-01	1.90E-01
SNP_277	1.66E-01	8.33E-02	4.68E-01	1.44E-01	3.70E-01	4.23E-01	4.92E-01	4.76E-01	4.19E-01	2.75E-01
SNP_278	1.55E-01	3.42E-01	3.84E-01	7.73E-02	1.71E-01	3.90E-01	4.20E-01	3.78E-01	4.67E-01	1.63E-01
SNP_279	1.40E-01	1.81E-01	2.68E-01	3.35E-02	1.96E-01	4.05E-01	4.29E-01	4.29E-01	4.49E-01	3.17E-01
SNP_280	1.32E-01	4.00E-01	2.55E-01	9.30E-02	9.39E-02	4.13E-01	4.46E-01	4.33E-01	4.00E-01	2.79E-01
SNP_281	1.68E-01	1.44E-01	3.60E-01	4.46E-02	2.83E-01	2.99E-01	4.82E-01	4.28E-01	4.76E-01	2.25E-01
SNP_282	3.76E-02	4.96E-01	3.97E-01	4.45E-01	4.96E-01	1.97E-01	3.55E-01	4.09E-01	3.40E-01	3.15E-01
SNP_283	2.39E-01	7.02E-02	4.97E-01	1.89E-01	3.46E-01	4.75E-01	4.87E-01	4.84E-01	3.17E-01	1.45E-01
SNP_284	1.74E-01	1.44E-01	3.66E-01	4.39E-02	2.89E-01	2.87E-01	4.90E-01	4.48E-01	4.52E-01	2.33E-01
SNP_285	1.63E-01	5.70E-02	4.97E-01	2.16E-01	3.98E-01	4.40E-01	4.88E-01	4.95E-01	3.24E-01	1.52E-01
SNP_286	1.74E-01	1.45E-01	3.64E-01	4.42E-02	2.87E-01	2.88E-01	4.92E-01	4.47E-01	4.55E-01	2.36E-01
SNP_287	1.71E-01	1.42E-01	3.64E-01	4.74E-02	2.86E-01	2.76E-01	4.99E-01	4.33E-01	4.63E-01	2.37E-01
SNP_288	3.92E-02	4.91E-01	4.09E-01	4.44E-01	4.62E-01	2.54E-01	3.02E-01	4.94E-01	4.44E-01	3.38E-01
SNP_289	1.56E-01	1.59E-01	3.69E-01	4.75E-02	2.79E-01	2.63E-01	4.61E-01	4.64E-01	4.55E-01	2.56E-01
SNP_290	2.81E-01	1.87E-01	4.95E-01	2.42E-01	3.27E-01	4.75E-01	4.57E-01	4.41E-01	2.86E-01	1.55E-01
SNP_291	3.40E-01	4.45E-01	1.03E-01	1.31E-01	4.80E-01	3.88E-01	1.82E-01	3.02E-01	4.75E-01	2.77E-01
SNP_292	1.67E-01	1.76E-01	3.76E-01	6.40E-02	2.72E-01	2.75E-01	4.01E-01	3.72E-01	4.81E-01	2.07E-01
SNP_293	1.63E-01	1.32E-01	4.93E-01	2.88E-01	3.92E-01	4.95E-01	3.65E-01	4.42E-01	3.08E-01	9.69E-02
SNP_294	8.91E-02	5.23E-02	4.88E-01	1.77E-01	4.92E-01	2.49E-01	3.54E-01	4.44E-01	3.44E-01	7.04E-02
SNP_295	1.30E-01	2.28E-01	4.26E-01	2.67E-01	2.78E-01	2.51E-01	3.62E-01	4.60E-01	2.60E-01	5.64E-02
SNP_296	1.64E-01	4.07E-01	8.37E-02	1.04E-01	2.08E-01	1.87E-01	3.35E-01	4.62E-01	4.19E-01	8.90E-02
SNP_297	3.56E-01	2.76E-01	9.38E-02	1.99E-01	3.10E-01	4.44E-01	1.26E-01	3.83E-01	1.37E-01	2.16E-01
SNP_298	2.46E-01	1.58E-01	2.63E-01	1.76E-01	4.75E-01	1.40E-01	2.52E-01	4.14E-01	2.93E-01	1.16E-01
SNP_299	4.57E-02	4.10E-01	3.31E-01	2.72E-01	8.76E-02	1.66E-01	4.65E-01	1.63E-01	4.50E-01	2.13E-02
SNP_300	2.47E-01	3.59E-01	3.64E-01	2.28E-01	2.98E-01	2.80E-01	2.10E-01	2.58E-01	4.88E-01	8.18E-02
SNP_301	4.40E-01	3.88E-01	1.07E-01	1.92E-01	4.95E-01	1.88E-01	2.76E-01	1.15E-01	4.41E-01	3.96E-03
SNP_302	3.19E-01	2.23E-01	2.37E-01	2.43E-01	3.51E-01	1.80E-01	3.80E-01	1.96E-01	4.77E-01	5.67E-03
SNP_303	3.19E-01	2.25E-01	2.35E-01	2.44E-01	3.53E-01	1.81E-01	3.79E-01	1.95E-01	4.80E-01	5.79E-03
SNP_304	3.12E-01	2.22E-01	2.36E-01	2.40E-01	3.51E-01	1.80E-01	3.81E-01	1.95E-01	4.86E-01	5.84E-03
SNP_305	3.74E-01	2.73E-01	3.18E-01	4.00E-01	2.35E-01	3.80E-01	3.96E-01	4.56E-01	3.10E-01	2.91E-01
SNP_306	2.29E-01	1.47E-01	2.38E-01	1.79E-02	3.68E-01	1.26E-01	7.21E-02	8.16E-02	1.11E-01	4.85E-01
SNP_307	2.92E-01	1.86E-01	8.69E-02	3.05E-02	4.90E-01	9.47E-02	2.28E-02	2.57E-01	3.61E-01	4.53E-01
SNP_308	2.93E-01	1.87E-01	8.59E-02	3.07E-02	4.91E-01	9.50E-02	2.26E-02	2.58E-01	3.64E-01	4.56E-01
SNP_309	4.60E-01	4.61E-01	8.99E-02	9.81E-02	4.66E-01	1.90E-01	1.96E-02	2.82E-01	1.57E-01	2.34E-01
SNP_310	2.14E-01	9.31E-02	3.23E-01	4.90E-01	2.72E-01	9.59E-02	3.76E-02	3.79E-01	2.25E-01	3.42E-01
SNP_311	3.89E-01	3.76E-01	1.20E-01	8.64E-02	4.27E-01	3.55E-01	1.22E-01	4.15E-01	4.81E-01	1.41E-01
SNP_312	4.39E-01	3.61E-01	3.18E-01	6.26E-02	4.97E-01	4.29E-01	2.79E-01	3.52E-01	2.38E-01	1.48E-01
SNP_313	4.60E-01	1.88E-01	8.46E-02	2.99E-01	6.48E-02	1.60E-01	4.74E-01	4.85E-01	2.58E-01	1.84E-01
SNP_314	3.75E-01	3.86E-01	1.24E-01	8.75E-02	4.23E-01	3.59E-01	1.20E-01	4.13E-01	4.74E-01	1.44E-01
SNP_315	3.75E-01	3.86E-01	1.24E-01	8.75E-02	4.23E-01	3.59E-01	1.20E-01	4.13E-01	4.74E-01	1.44E-01
SNP_316	3.89E-01	2.80E-01	3.03E-01	5.42E-02	3.50E-01	3.37E-01	2.84E-01	3.43E-01	2.00E-01	2.55E-01
SNP_317	1.11E-01	3.28E-01	2.72E-01	2.81E-02	3.65E-01	3.16E-01	4.78E-01	4.48E-01	4.40E-01	1.75E-01
SNP_318	8.48E-02	1.60E-01	1.59E-01	2.18E-01	3.38E-01	1.79E-01	4.20E-01	4.12E-01	2.65E-01	1.59E-01
SNP_319	2.43E-01	2.68E-01	6.06E-02	4.66E-02	3.62E-01	4.27E-01	2.31E-01	4.52E-01	4.47E-01	3.67E-01
SNP_320	4.13E-01	3.04E-01	4.97E-01	3.56E-01	3.16E-01	2.80E-01	1.73E-01	3.41E-01	4.96E-01	8.97E-02
SNP_321	4.03E-01	1.98E-01	2.03E-01	2.12E-01	3.90E-01	1.39E-01	2.29E-01	4.92E-01	2.57E-01	1.47E-01
SNP_322	2.32E-01	4.89E-01	1.74E-01	1.01E-01	4.50E-01	7.32E-02	2.91E-02	4.15E-01	3.90E-01	2.14E-01
SNP_323	2.20E-01	2.46E-01	5.87E-02	4.29E-02	3.73E-01	4.03E-01	2.09E-01	4.71E-01	4.45E-01	3.98E-01
SNP_324	2.04E-02	1.16E-01	7.24E-02	3.25E-02	3.07E-01	1.89E-01	2.59E-01	4.49E-01	2.37E-01	3.37E-01
SNP_325	2.79E-01	1.54E-01	2.04E-01	4.89E-01	3.62E-01	3.18E-01	1.91E-01	2.55E-01	4.15E-01	2.73E-01
SNP_326	2.83E-01	1.57E-01	1.99E-01	4.87E-01	3.78E-01	3.00E-01	1.86E-01	2.64E-01	4.14E-01	2.82E-01
SNP_327	2.83E-01	1.57E-01	1.99E-01	4.87E-01	3.78E-01	3.00E-01	1.86E-01	2.64E-01	4.14E-01	2.82E-01
SNP_328	2.83E-01	1.57E-01	1.99E-01	4.87E-01	3.78E-01	3.00E-01	1.86E-01	2.64E-01	4.14E-01	2.82E-01
SNP_329	3.71E-01	4.77E-01	1.72E-01	4.94E-01	4.92E-01	4.38E-01	3.81E-01	3.68E-01	4.25E-01	3.52E-01
SNP_330	2.56E-01	2.50E-01	9.75E-02	2.68E-02	4.05E-01	3.97E-01	2.82E-01	4.78E-01	3.89E-01	4.20E-01
SNP_331	4.62E-01	4.53E-01	4.30E-01	6.11E-02	2.79E-01	3.14E-01	4.69E-01	4.75E-01	3.92E-01	3.91E-01
SNP_332	2.86E-01	1.67E-01	2.02E-01	4.91E-01	3.62E-01	3.09E-01	1.89E-01	2.58E-01	4.17E-01	2.83E-01
SNP_333	1.71E-01	3.18E-01	2.86E-01	4.07E-01	4.65E-01	4.24E-01	4.01E-01	4.90E-01	4.62E-01	4.68E-01
SNP_334	3.96E-01	1.27E-01	3.15E-02	4.12E-02	3.30E-01	4.98E-01	4.00E-01	4.73E-01	3.86E-01	4.15E-01
SNP_335	4.71E-01	4.21E-01	4.43E-01	5.38E-02	2.55E-01	3.00E-01	4.82E-01	4.82E-01	3.88E-01	3.99E-01
SNP_336	4.99E-02	1.04E-01	3.77E-02	1.18E-01	2.89E-01	4.33E-01	3.45E-01	3.52E-01	4.92E-01	2.19E-01
SNP_337	1.84E-01	3.20E-01	2.84E-01	4.40E-01	4.44E-01	4.13E-01	3.88E-01	4.59E-01	4.85E-01	4.95E-01
SNP_338	3.96E-01	1.26E-01	3.20E-02	4.09E-02	3.32E-01	4.98E-01	4.02E-01	4.74E-01	3.82E-01	4.12E-01
SNP_339	2.61E-01	2.51E-01	9.82E-02	2.96E-02	3.81E-01	4.12E-01	2.95E-01	4.86E-01	4.02E-01	4.21E-01
SNP_340	3.96E-01	1.26E-01	3.20E-02	4.09E-02	3.32E-01	4.98E-01	4.02E-01	4.74E-01	3.82E-01	4.12E-01
SNP_341	3.84E-01	1.27E-01	3.45E-02	3.94E-02	3.34E-01	4.90E-01	4.17E-01	4.65E-01	3.83E-01	4.04E-01
SNP_342	3.78E-01	1.51E-01	3.90E-02	3.38E-02	3.31E-01	4.71E-01	4.46E-01	4.42E-01	4.30E-01	4.14E-01
SNP_343	4.52E-01	2.85E-01	1.17E-01	4.65E-01	3.70E-01	2.87E-01	1.34E-01	2.05E-01	4.08E-01	2.39E-01
SNP_344	4.59E-01	3.20E-01	1.04E-01	4.76E-01	2.80E-01	4.20E-01	2.25E-01	3.08E-01	4.99E-01	2.95E-01
SNP_345	3.64E-01	1.89E-01	2.18E-01	6.51E-02	2.87E-01	2.07E-01	7.12E-02	4.22E-01	2.79E-01	4.88E-01
SNP_346	1.29E-01	4.86E-01	9.47E-02	2.62E-01	3.05E-02	2.26E-02	9.19E-02	4.51E-01	1.24E-01	3.87E-01
SNP_347	4.48E-01	1.33E-01	3.88E-02	2.65E-02	2.89E-01	4.36E-01	4.52E-01	4.42E-01	3.98E-01	4.26E-01
SNP_348	4.48E-01	1.32E-01	3.93E-02	2.63E-02	2.90E-01	4.37E-01	4.54E-01	4.43E-01	3.95E-01	4.23E-01
SNP_349	4.39E-01	2.72E-01	9.89E-02	4.69E-01	3.50E-01	2.86E-01	1.42E-01	2.16E-01	3.99E-01	2.37E-01
SNP_350	4.58E-01	3.67E-01	2.74E-01	4.84E-01	2.62E-01	9.82E-02	3.95E-01	1.58E-01	2.98E-01	1.51E-01
SNP_351	4.43E-01	3.26E-01	2.89E-01	4.92E-01	2.36E-01	9.88E-02	4.54E-01	1.90E-01	3.10E-01	1.92E-01
SNP_352	4.68E-01	2.50E-01	1.14E-01	4.70E-01	2.74E-01	3.50E-01	1.54E-01	2.60E-01	3.55E-01	3.38E-01
SNP_353	2.69E-01	4.21E-01	3.14E-01	1.24E-01	1.79E-01	2.26E-01	1.52E-01	1.75E-01	1.91E-01	2.49E-01
SNP_354	4.57E-01	2.56E-01	4.36E-01	2.83E-02	4.43E-01	4.43E-01	3.62E-01	2.88E-01	4.79E-01	2.38E-01
SNP_355	3.68E-01	2.98E-01	7.93E-02	4.44E-01	3.99E-01	2.15E-01	7.96E-02	2.69E-01	4.83E-01	2.17E-01
SNP_356	4.80E-01	4.99E-01	1.21E-01	3.43E-01	3.92E-01	8.64E-02	8.53E-03	2.14E-01	4.80E-01	1.91E-01
SNP_357	4.47E-01	2.68E-01	1.10E-01	4.85E-01	3.65E-01	2.67E-01	1.27E-01	2.01E-01	4.06E-01	2.49E-01
SNP_358	3.09E-01	4.55E-01	1.54E-01	2.53E-01	3.48E-01	8.19E-02	1.18E-02	2.10E-01	3.62E-01	1.79E-01
SNP_359	2.99E-01	4.36E-01	1.94E-01	3.08E-01	2.58E-01	9.83E-02	1.50E-02	1.76E-01	3.45E-01	1.71E-01
SNP_360	2.94E-01	4.38E-01	1.91E-01	3.10E-01	2.56E-01	9.86E-02	1.49E-02	1.81E-01	3.49E-01	1.77E-01
SNP_361	2.99E-01	4.41E-01	1.88E-01	3.01E-01	2.65E-01	9.17E-02	1.28E-02	1.65E-01	3.30E-01	1.51E-01
SNP_362	1.32E-01	3.33E-01	6.20E-04	2.50E-01	4.74E-02	4.69E-01	1.37E-01	1.88E-01	1.00E-01	3.30E-01
SNP_363	3.92E-01	4.94E-01	4.62E-01	1.48E-01	2.82E-01	4.11E-01	2.74E-01	3.76E-01	3.19E-01	3.77E-01
SNP_364	4.73E-01	4.46E-01	4.66E-01	1.36E-01	2.51E-01	3.94E-01	2.67E-01	3.59E-01	3.99E-01	3.67E-01
SNP_365	4.84E-01	1.87E-01	1.38E-01	3.02E-01	4.69E-02	4.81E-01	4.76E-02	4.36E-01	1.59E-01	4.47E-01
SNP_366	4.44E-01	2.68E-01	2.49E-01	2.16E-01	3.63E-01	3.87E-01	3.76E-01	2.97E-01	4.00E-01	4.51E-01
SNP_367	3.15E-01	4.42E-01	2.16E-01	3.87E-02	5.64E-02	1.96E-01	1.75E-01	3.97E-01	3.42E-01	4.80E-01
SNP_368	4.47E-01	1.17E-01	1.59E-01	6.82E-02	1.17E-01	1.78E-01	5.10E-02	2.10E-01	9.65E-02	3.04E-01
SNP_369	4.84E-02	3.37E-01	9.21E-02	1.74E-01	2.04E-01	4.04E-01	4.24E-01	3.55E-01	3.37E-01	2.46E-01
SNP_370	2.95E-01	3.58E-01	4.84E-01	1.65E-01	2.85E-01	2.26E-01	2.28E-01	1.68E-01	4.33E-02	3.62E-01
SNP_371	1.86E-01	2.13E-01	1.75E-01	3.09E-01	3.97E-01	4.93E-01	1.68E-01	4.77E-01	4.08E-01	2.29E-01
SNP_372	4.95E-01	3.10E-01	2.87E-01	2.24E-01	3.56E-01	3.18E-01	1.89E-01	2.54E-01	1.78E-01	4.92E-01
SNP_373	3.46E-01	3.98E-01	2.82E-01	3.06E-01	3.68E-01	2.48E-01	2.43E-01	3.42E-01	1.94E-01	3.25E-01
SNP_374	4.27E-01	3.76E-01	1.57E-01	3.54E-01	1.08E-01	4.49E-01	1.51E-01	4.77E-01	4.15E-01	3.78E-01
SNP_375	2.45E-01	2.89E-01	4.42E-01	4.64E-01	3.06E-01	4.66E-01	1.96E-01	3.60E-01	3.88E-01	4.40E-01
SNP_376	1.59E-01	2.32E-01	3.35E-02	6.97E-03	2.51E-03	7.49E-02	1.17E-01	3.92E-01	5.02E-02	7.52E-02
SNP_377	4.66E-01	3.21E-01	2.51E-03	4.34E-03	2.05E-03	7.30E-02	3.06E-01	3.66E-01	1.25E-01	2.20E-01
SNP_378	3.44E-01	3.96E-01	2.37E-01	3.86E-02	3.72E-01	3.21E-01	7.20E-02	4.99E-01	3.38E-01	4.09E-01
SNP_379	3.69E-01	4.88E-01	1.07E-01	2.96E-01	4.31E-01	1.43E-01	1.05E-03	4.50E-01	1.24E-01	2.79E-01
SNP_380	4.58E-01	2.14E-01	3.59E-02	3.15E-01	3.80E-01	1.95E-01	1.39E-02	4.43E-01	3.93E-01	4.03E-01
SNP_381	3.93E-01	1.35E-01	2.84E-01	4.67E-01	1.46E-02	2.03E-01	1.78E-01	4.19E-01	4.40E-01	1.51E-01
SNP_382	1.65E-01	1.10E-01	4.68E-01	1.95E-01	9.06E-02	1.12E-01	2.43E-01	3.50E-01	4.84E-02	2.18E-01
SNP_383	4.02E-01	3.70E-01	2.78E-01	2.26E-02	4.25E-01	1.62E-01	4.39E-01	2.04E-01	8.10E-02	4.62E-01
SNP_384	2.06E-01	4.10E-02	4.69E-01	1.99E-01	3.35E-02	3.26E-01	4.39E-01	1.65E-01	5.09E-02	4.27E-01
SNP_385	4.48E-01	3.45E-01	2.08E-01	1.81E-01	3.16E-01	3.51E-01	3.94E-01	2.65E-01	1.18E-01	4.97E-01
SNP_386	1.91E-01	6.22E-02	4.55E-01	3.40E-01	6.30E-02	1.44E-01	4.72E-01	3.15E-01	4.04E-01	2.58E-01
SNP_387	1.62E-01	5.67E-02	3.21E-01	2.54E-01	6.70E-02	1.39E-01	4.40E-01	2.72E-01	4.98E-01	2.93E-01
SNP_388	1.25E-01	5.70E-02	2.39E-01	2.61E-01	1.70E-01	2.04E-01	3.78E-01	2.57E-01	3.79E-01	2.71E-01
SNP_389	1.17E-01	7.02E-02	2.98E-01	2.56E-01	5.66E-02	1.15E-01	4.54E-01	2.43E-01	4.91E-01	2.12E-01
SNP_390	1.99E-01	4.30E-02	2.84E-01	1.92E-01	6.36E-02	3.54E-01	4.76E-01	2.32E-01	1.01E-01	4.23E-01
SNP_391	6.79E-02	3.84E-02	1.85E-01	3.74E-01	4.10E-01	1.59E-01	4.05E-01	8.74E-02	2.84E-01	2.40E-01
SNP_392	1.71E-01	8.76E-02	3.25E-01	1.62E-01	9.49E-02	1.22E-01	4.52E-01	2.20E-01	3.73E-01	1.82E-01
SNP_393	7.60E-02	4.08E-02	2.57E-02	1.42E-03	4.05E-01	4.12E-01	1.85E-01	5.01E-02	5.60E-02	2.02E-01
SNP_394	7.50E-02	2.91E-02	2.32E-01	3.80E-01	6.18E-02	6.75E-02	4.76E-01	2.76E-01	4.34E-01	2.52E-01
SNP_395	2.86E-01	1.94E-01	4.20E-01	1.09E-01	4.16E-01	4.12E-01	3.92E-01	1.02E-01	8.03E-02	2.01E-01
SNP_396	3.27E-01	1.50E-01	4.39E-01	1.24E-01	4.54E-01	4.15E-01	4.78E-01	1.18E-01	1.53E-01	2.24E-01
SNP_397	3.30E-01	1.52E-01	4.40E-01	1.22E-01	4.69E-01	4.30E-01	4.86E-01	1.21E-01	1.55E-01	2.30E-01
SNP_398	3.35E-01	1.52E-01	4.66E-01	1.27E-01	4.84E-01	4.68E-01	4.64E-01	1.17E-01	1.55E-01	2.23E-01
SNP_399	3.35E-01	1.51E-01	4.64E-01	1.28E-01	4.86E-01	4.69E-01	4.66E-01	1.17E-01	1.57E-01	2.21E-01
SNP_400	3.35E-01	1.51E-01	4.64E-01	1.28E-01	4.86E-01	4.69E-01	4.66E-01	1.17E-01	1.57E-01	2.21E-01
SNP_401	3.35E-01	1.51E-01	4.64E-01	1.28E-01	4.86E-01	4.69E-01	4.66E-01	1.17E-01	1.57E-01	2.21E-01
SNP_402	3.74E-01	1.12E-01	4.70E-01	1.91E-01	4.45E-01	4.19E-01	4.82E-01	1.10E-01	1.70E-01	1.93E-01
SNP_403	3.75E-01	1.13E-01	4.67E-01	1.90E-01	4.44E-01	4.18E-01	4.80E-01	1.10E-01	1.68E-01	1.95E-01
SNP_404	3.35E-01	1.52E-01	4.66E-01	1.27E-01	4.84E-01	4.68E-01	4.64E-01	1.17E-01	1.55E-01	2.23E-01
SNP_405	3.35E-01	1.51E-01	4.64E-01	1.28E-01	4.86E-01	4.69E-01	4.66E-01	1.17E-01	1.57E-01	2.21E-01
SNP_406	3.35E-01	1.52E-01	4.66E-01	1.27E-01	4.84E-01	4.68E-01	4.64E-01	1.17E-01	1.55E-01	2.23E-01
SNP_407	1.65E-01	6.26E-02	4.17E-01	7.94E-02	4.08E-01	2.58E-01	4.37E-01	4.90E-02	1.11E-01	2.51E-01
SNP_408	2.32E-01	9.35E-02	4.01E-01	2.35E-01	2.02E-01	4.69E-02	1.18E-02	1.26E-01	2.31E-02	3.86E-01
SNP_409	2.32E-01	9.42E-02	4.03E-01	2.34E-01	2.03E-01	4.71E-02	1.17E-02	1.25E-01	2.26E-02	3.89E-01
SNP_410	3.88E-01	1.27E-01	3.68E-01	1.43E-01	2.02E-01	8.48E-02	5.38E-02	1.68E-01	2.08E-01	4.18E-01
SNP_411	3.94E-01	1.24E-01	3.34E-01	1.61E-01	2.07E-01	7.33E-02	4.84E-02	1.77E-01	2.40E-01	4.27E-01
SNP_412	3.98E-01	1.34E-01	3.32E-01	1.63E-01	1.99E-01	7.62E-02	5.38E-02	1.86E-01	2.53E-01	4.17E-01
SNP_413	4.37E-01	2.13E-01	2.62E-01	8.43E-02	2.06E-01	7.72E-02	2.66E-02	1.96E-01	1.99E-01	4.84E-01
SNP_414	2.18E-01	1.22E-01	3.27E-01	4.83E-01	2.31E-01	4.79E-02	4.18E-02	3.51E-01	6.94E-02	4.67E-01
SNP_415	1.41E-01	3.96E-01	4.17E-01	1.59E-01	2.18E-01	4.78E-02	2.15E-02	2.62E-01	7.96E-03	3.57E-01
SNP_416	3.48E-01	1.60E-01	4.77E-01	1.36E-01	4.92E-01	4.91E-01	4.58E-01	1.38E-01	2.02E-01	2.26E-01
SNP_417	3.74E-01	1.20E-01	4.67E-01	2.00E-01	4.66E-01	4.81E-01	4.47E-01	1.41E-01	2.12E-01	1.87E-01
SNP_418	3.05E-01	4.95E-01	1.05E-01	3.56E-01	2.38E-01	6.63E-02	7.54E-02	4.89E-01	3.57E-01	7.36E-02
SNP_419	3.48E-01	1.45E-01	3.45E-01	2.03E-01	1.75E-01	8.25E-02	6.00E-02	1.75E-01	2.55E-01	3.95E-01
SNP_420	3.98E-01	1.94E-01	4.74E-01	1.77E-01	4.87E-01	4.53E-01	4.50E-01	1.33E-01	1.68E-01	2.89E-01
SNP_421	1.61E-01	1.82E-01	1.77E-01	3.62E-01	3.02E-01	4.00E-02	2.82E-02	3.47E-01	2.29E-02	2.52E-01
SNP_422	1.87E-01	2.92E-01	4.13E-01	4.40E-02	5.20E-02	1.08E-01	1.02E-01	3.27E-01	1.18E-01	6.80E-02
SNP_423	1.91E-01	3.61E-01	4.56E-01	8.73E-02	4.73E-02	1.16E-01	1.09E-01	3.53E-01	1.67E-01	3.97E-02
SNP_424	3.01E-01	1.57E-01	2.66E-02	2.79E-01	3.65E-01	9.55E-02	5.73E-03	2.33E-01	1.37E-01	7.78E-02
SNP_425	1.21E-01	1.72E-01	1.51E-01	2.93E-01	6.84E-02	1.93E-01	2.81E-01	2.41E-01	5.09E-02	3.96E-02
SNP_426	1.21E-01	1.72E-01	1.51E-01	2.93E-01	6.84E-02	1.93E-01	2.81E-01	2.41E-01	5.09E-02	3.96E-02
SNP_427	2.95E-01	2.34E-01	5.64E-02	4.67E-01	1.97E-01	3.74E-01	1.46E-01	1.26E-01	2.50E-02	7.44E-02
SNP_428	1.83E-01	9.82E-02	4.12E-01	2.53E-01	1.21E-01	1.70E-01	2.13E-01	4.84E-01	1.21E-01	1.08E-01
SNP_429	1.38E-02	3.70E-01	1.24E-01	3.81E-01	2.22E-02	2.98E-02	1.07E-01	3.79E-01	9.44E-02	1.80E-01
SNP_430	1.32E-02	3.68E-01	1.23E-01	3.82E-01	2.20E-02	3.04E-02	1.07E-01	3.69E-01	9.48E-02	1.72E-01
SNP_431	1.32E-02	3.79E-01	1.19E-01	3.94E-01	2.38E-02	3.21E-02	1.13E-01	3.82E-01	9.79E-02	1.80E-01
SNP_432	1.32E-02	3.79E-01	1.19E-01	3.94E-01	2.38E-02	3.21E-02	1.13E-01	3.82E-01	9.79E-02	1.80E-01
SNP_433	4.01E-01	3.59E-01	1.12E-01	1.16E-01	3.67E-01	4.54E-01	2.76E-01	4.26E-01	2.46E-01	1.43E-01
SNP_434	1.32E-02	3.79E-01	1.19E-01	3.94E-01	2.38E-02	3.21E-02	1.13E-01	3.82E-01	9.79E-02	1.80E-01
SNP_435	1.43E-02	3.77E-01	1.19E-01	3.97E-01	2.40E-02	3.25E-02	1.14E-01	3.65E-01	8.22E-02	1.81E-01
SNP_436	6.03E-02	2.09E-01	1.90E-01	3.77E-01	1.88E-01	2.00E-01	4.50E-01	3.49E-01	4.71E-01	3.66E-01
SNP_437	8.78E-02	3.98E-01	2.88E-01	2.02E-01	1.17E-01	3.67E-01	2.35E-01	1.77E-01	3.57E-02	2.70E-01
SNP_438	1.08E-02	3.89E-01	1.15E-01	3.90E-01	2.76E-02	3.63E-02	1.27E-01	3.77E-01	9.02E-02	1.77E-01
SNP_439	1.88E-01	1.07E-01	4.72E-01	2.99E-01	9.93E-02	1.28E-01	1.57E-01	4.86E-01	1.23E-01	9.54E-02
SNP_440	4.35E-01	3.30E-01	8.61E-02	9.45E-02	3.00E-01	4.58E-01	3.62E-01	4.55E-01	2.61E-01	1.34E-01
SNP_441	1.60E-01	2.56E-01	3.54E-01	2.57E-01	2.37E-01	4.79E-01	1.82E-01	1.93E-01	4.92E-02	3.52E-01
SNP_442	2.05E-01	4.46E-01	1.17E-01	1.23E-03	4.21E-01	3.77E-01	3.01E-01	3.47E-01	1.51E-01	2.92E-01
SNP_443	1.62E-01	2.54E-01	4.90E-02	9.58E-04	3.70E-01	1.18E-01	1.82E-01	2.73E-01	3.58E-01	4.32E-01
SNP_444	4.75E-01	2.98E-01	1.61E-01	7.76E-03	4.27E-01	2.61E-01	1.89E-01	3.84E-01	2.26E-01	4.67E-01
SNP_445	4.38E-01	2.69E-01	1.52E-01	6.71E-03	4.05E-01	3.25E-01	2.60E-01	3.42E-01	2.18E-01	4.71E-01
SNP_446	4.00E-02	4.17E-01	2.59E-01	9.93E-02	1.38E-01	4.70E-01	3.15E-01	3.38E-01	1.90E-01	2.33E-01
SNP_447	2.71E-02	3.99E-01	2.80E-01	7.82E-02	9.23E-02	4.35E-01	3.09E-01	3.23E-01	1.83E-01	1.98E-01
SNP_448	1.88E-01	3.95E-01	4.20E-01	1.66E-01	1.03E-01	4.86E-01	3.82E-01	4.61E-01	2.87E-01	4.59E-01
SNP_449	3.02E-01	4.63E-01	4.52E-01	4.40E-01	3.07E-01	2.74E-01	3.45E-01	4.31E-01	3.97E-01	2.60E-01
SNP_450	4.15E-01	3.35E-01	4.18E-01	1.27E-01	3.87E-01	9.81E-02	1.57E-02	3.04E-01	3.24E-01	7.73E-02
SNP_451	4.46E-01	2.28E-01	3.11E-01	3.62E-01	3.66E-01	2.23E-01	3.42E-01	4.17E-01	1.67E-01	2.39E-01
SNP_452	4.14E-01	2.59E-01	4.92E-01	4.97E-01	3.61E-01	3.77E-01	4.96E-01	4.86E-01	4.60E-01	2.26E-01
SNP_453	2.70E-01	4.01E-01	4.18E-01	4.72E-01	2.21E-01	2.95E-01	4.65E-01	4.68E-01	4.09E-01	3.34E-01
SNP_454	2.70E-01	4.01E-01	4.18E-01	4.72E-01	2.21E-01	2.95E-01	4.65E-01	4.68E-01	4.09E-01	3.34E-01
SNP_455	1.73E-01	1.58E-01	4.05E-01	4.47E-02	2.30E-01	1.76E-01	7.22E-02	2.90E-01	3.75E-01	1.83E-01
SNP_456	2.95E-01	2.19E-01	4.17E-01	7.48E-02	3.74E-01	3.39E-01	2.59E-01	2.03E-01	3.17E-01	4.72E-01
SNP_457	2.19E-01	3.21E-01	4.69E-01	1.70E-01	3.90E-01	3.85E-01	3.05E-01	1.49E-01	1.85E-01	2.23E-01
SNP_458	3.30E-01	1.31E-01	3.33E-01	4.29E-01	2.65E-01	4.40E-01	3.12E-01	3.74E-01	2.87E-01	3.88E-01
SNP_459	3.56E-01	2.19E-01	2.00E-01	4.59E-01	4.33E-01	4.90E-01	1.10E-01	4.39E-01	4.68E-01	4.95E-01
SNP_460	5.44E-02	3.14E-01	2.68E-01	1.74E-01	1.47E-01	3.76E-01	1.79E-01	1.48E-01	2.37E-01	3.13E-01
SNP_461	2.69E-02	3.55E-01	3.88E-01	3.07E-01	1.28E-01	1.59E-01	1.68E-01	1.57E-01	1.05E-01	3.32E-01
SNP_462	4.23E-01	3.68E-01	2.51E-01	9.43E-02	2.57E-01	3.87E-01	2.31E-01	2.81E-01	1.30E-01	3.41E-01
SNP_463	4.23E-01	3.69E-01	2.53E-01	9.48E-02	2.58E-01	3.87E-01	2.29E-01	2.81E-01	1.32E-01	3.44E-01
SNP_464	1.11E-01	2.25E-01	1.21E-02	6.15E-02	1.28E-02	1.25E-01	5.68E-02	4.50E-01	2.36E-01	4.21E-01
SNP_465	3.46E-01	4.49E-01	3.77E-01	1.43E-01	4.12E-01	4.09E-01	3.66E-01	4.81E-01	1.97E-01	4.98E-01
SNP_466	2.33E-01	3.34E-01	4.38E-01	3.81E-01	4.41E-01	4.52E-01	3.83E-01	4.30E-01	1.57E-01	3.15E-01
SNP_467	2.09E-01	3.59E-01	3.05E-01	1.90E-02	2.54E-01	4.61E-01	1.11E-01	3.78E-02	1.33E-01	9.10E-02
SNP_468	3.03E-01	1.64E-01	1.46E-01	1.48E-01	1.18E-01	2.90E-01	2.39E-01	9.51E-02	4.05E-02	3.56E-01
SNP_469	4.82E-01	3.78E-01	4.07E-01	4.86E-01	3.31E-01	2.80E-01	4.18E-01	2.65E-01	1.02E-01	4.00E-01
SNP_470	9.53E-02	3.33E-01	7.69E-02	2.39E-03	1.51E-01	3.10E-01	1.78E-01	1.68E-01	3.61E-01	2.34E-01
SNP_471	2.59E-01	2.63E-01	2.51E-01	2.02E-01	3.21E-01	4.52E-01	4.41E-01	4.69E-01	2.31E-01	3.05E-01
SNP_472	2.83E-01	3.12E-01	1.13E-01	2.31E-02	3.35E-01	4.38E-01	2.07E-01	2.23E-01	2.93E-01	4.98E-01
SNP_473	2.02E-01	1.90E-01	2.02E-01	2.12E-01	4.05E-01	3.75E-01	3.40E-01	3.54E-01	2.64E-01	2.21E-01
SNP_474	3.04E-01	3.15E-01	1.09E-01	2.08E-02	3.43E-01	4.41E-01	2.02E-01	2.19E-01	2.85E-01	4.98E-01
SNP_475	1.86E-01	4.62E-01	2.89E-01	2.01E-02	2.22E-01	4.68E-01	9.67E-02	6.31E-02	1.83E-01	7.95E-02
SNP_476	1.02E-01	4.13E-01	2.15E-01	3.69E-03	4.15E-01	2.71E-01	2.55E-01	6.12E-02	1.26E-01	4.33E-02
SNP_477	2.33E-01	4.68E-01	2.47E-01	1.28E-02	2.79E-01	4.51E-01	1.39E-01	7.74E-02	1.50E-01	8.40E-02
SNP_478	3.86E-01	2.42E-01	4.79E-01	4.19E-02	2.49E-01	4.53E-01	2.46E-01	1.38E-01	7.56E-02	1.58E-01
SNP_479	3.85E-01	2.44E-01	4.76E-01	4.22E-02	2.47E-01	4.52E-01	2.45E-01	1.39E-01	7.68E-02	1.56E-01
SNP_480	4.18E-01	1.48E-01	4.86E-01	1.28E-02	3.95E-01	4.17E-01	3.27E-01	6.94E-02	5.07E-02	1.21E-01
SNP_481	4.07E-01	2.32E-01	4.47E-01	5.06E-02	2.62E-01	4.76E-01	2.59E-01	1.25E-01	6.02E-02	1.61E-01
SNP_482	9.80E-02	1.62E-01	4.67E-01	3.50E-01	4.48E-02	1.83E-01	4.60E-01	2.58E-01	3.93E-01	1.37E-01
SNP_483	2.46E-01	3.42E-01	2.47E-01	2.32E-01	1.94E-01	2.39E-01	4.54E-01	7.44E-02	3.38E-02	9.09E-02
SNP_484	1.71E-01	2.52E-01	4.61E-01	4.16E-01	8.14E-03	6.82E-02	3.09E-01	4.06E-01	3.79E-01	8.71E-02
SNP_485	2.37E-01	1.98E-01	3.86E-01	1.90E-01	4.93E-02	1.21E-01	2.87E-01	1.80E-01	1.29E-01	7.14E-02
SNP_486	3.68E-01	3.10E-01	1.84E-01	1.83E-01	3.15E-01	4.56E-01	2.54E-01	5.08E-02	2.12E-02	1.06E-01
SNP_487	3.25E-01	1.98E-01	4.29E-01	2.25E-01	4.32E-02	1.54E-01	2.84E-01	3.78E-01	4.30E-01	3.74E-01
SNP_488	3.25E-01	2.00E-01	4.32E-01	2.26E-01	4.29E-02	1.53E-01	2.86E-01	3.78E-01	4.27E-01	3.72E-01
SNP_489	2.16E-01	2.28E-01	2.11E-01	2.21E-01	3.05E-01	4.35E-01	3.26E-01	8.52E-02	4.31E-02	1.26E-01
SNP_490	2.16E-01	2.30E-01	2.12E-01	2.22E-01	3.04E-01	4.36E-01	3.24E-01	8.53E-02	4.39E-02	1.24E-01
SNP_491	1.94E-01	2.38E-01	2.38E-01	2.12E-01	2.95E-01	4.31E-01	3.51E-01	7.24E-02	3.48E-02	1.56E-01
SNP_492	2.00E-01	2.27E-01	2.54E-01	1.95E-01	2.63E-01	4.58E-01	3.83E-01	6.67E-02	3.38E-02	1.46E-01
SNP_493	2.98E-01	2.74E-01	1.57E-01	1.37E-01	3.87E-01	2.23E-01	1.78E-01	5.20E-02	1.92E-02	1.19E-01
SNP_494	2.98E-01	2.74E-01	1.57E-01	1.37E-01	3.87E-01	2.23E-01	1.78E-01	5.20E-02	1.92E-02	1.19E-01
SNP_495	2.13E-01	4.22E-01	1.83E-01	4.29E-01	9.74E-02	1.17E-01	2.25E-01	5.31E-02	2.61E-02	2.58E-01
SNP_496	2.20E-01	4.18E-01	1.88E-01	4.71E-01	8.56E-02	1.23E-01	2.20E-01	4.04E-02	1.84E-02	2.35E-01
SNP_497	1.87E-01	3.86E-01	2.03E-01	2.54E-01	4.22E-01	2.28E-01	1.84E-01	2.23E-01	3.86E-01	3.42E-01
SNP_498	2.01E-01	4.27E-01	1.92E-01	4.33E-01	8.74E-02	1.23E-01	2.36E-01	4.82E-02	2.19E-02	2.51E-01
SNP_499	4.39E-01	2.49E-01	3.95E-01	2.37E-01	2.92E-02	1.52E-01	3.37E-01	3.84E-01	3.72E-01	3.64E-01
SNP_500	2.21E-01	4.25E-01	1.82E-01	4.67E-01	9.51E-02	1.19E-01	2.03E-01	5.09E-02	2.89E-02	2.66E-01
SNP_501	2.53E-01	4.60E-01	8.98E-02	2.51E-01	3.32E-01	2.26E-01	1.70E-01	1.02E-01	6.73E-02	4.28E-01
SNP_502	2.54E-01	4.75E-01	9.46E-02	2.74E-01	2.39E-01	2.31E-01	2.14E-01	3.89E-02	2.50E-02	2.83E-01
SNP_503	4.66E-01	3.51E-01	1.53E-01	4.80E-01	2.33E-01	2.45E-01	4.28E-01	1.20E-01	1.23E-02	4.14E-01
SNP_504	2.48E-01	2.20E-01	1.45E-01	2.45E-01	3.10E-01	4.10E-01	3.30E-01	7.84E-02	4.09E-02	1.65E-01
SNP_505	4.46E-01	2.95E-01	1.19E-01	4.97E-01	3.39E-01	2.86E-01	3.88E-01	2.40E-01	3.64E-02	2.70E-01
SNP_506	4.41E-01	4.87E-01	1.07E-01	4.07E-01	2.90E-01	2.93E-01	3.59E-01	1.23E-01	2.77E-02	3.77E-01
SNP_507	2.69E-01	2.26E-01	1.49E-01	2.04E-01	3.81E-01	3.04E-01	2.34E-01	7.37E-02	3.04E-02	2.01E-01
SNP_508	4.31E-01	9.51E-02	1.61E-01	2.21E-01	3.10E-01	1.28E-01	1.00E-01	1.16E-01	9.27E-02	1.13E-01
SNP_509	1.87E-01	4.24E-01	2.19E-01	4.05E-01	2.39E-01	3.60E-01	3.54E-01	3.82E-01	1.94E-01	3.47E-01
SNP_510	2.96E-01	3.77E-01	3.15E-01	4.73E-01	3.91E-01	4.14E-01	4.17E-01	4.90E-01	4.14E-01	4.50E-01
SNP_511	4.70E-01	1.82E-01	3.46E-01	3.16E-01	3.64E-01	1.82E-01	7.47E-02	3.03E-01	2.64E-01	3.12E-01
SNP_512	7.12E-02	3.44E-01	6.90E-02	3.19E-01	1.31E-01	9.35E-02	1.10E-01	2.88E-01	1.75E-01	3.41E-01
SNP_513	7.60E-02	3.35E-01	7.55E-02	3.25E-01	1.35E-01	9.46E-02	1.15E-01	2.97E-01	1.79E-01	3.38E-01
SNP_514	4.09E-01	1.64E-01	1.74E-01	3.47E-01	3.40E-01	1.43E-01	1.22E-01	9.31E-02	6.49E-02	8.46E-02
SNP_515	4.84E-01	3.39E-01	2.72E-01	1.05E-01	4.80E-01	4.77E-01	3.95E-01	6.60E-02	1.11E-02	1.35E-01
SNP_516	2.71E-01	4.96E-01	4.16E-01	2.40E-01	2.17E-01	4.64E-01	2.69E-01	6.97E-02	6.27E-02	1.13E-01
SNP_517	3.03E-01	4.87E-01	4.28E-01	2.50E-01	2.05E-01	4.62E-01	2.76E-01	6.36E-02	5.46E-02	1.05E-01
SNP_518	1.90E-01	4.47E-01	4.67E-01	2.70E-01	2.95E-01	4.94E-01	2.99E-01	7.51E-02	6.19E-02	8.00E-02
SNP_519	4.27E-01	9.30E-02	1.62E-01	2.49E-01	2.78E-01	1.02E-01	8.88E-02	9.79E-02	9.33E-02	8.42E-02
SNP_520	2.98E-01	4.09E-02	3.56E-02	4.80E-01	4.96E-01	3.98E-01	3.66E-01	1.85E-01	4.09E-02	4.57E-02
SNP_521	1.54E-01	1.46E-01	4.69E-01	2.01E-02	1.37E-01	2.55E-01	1.82E-01	4.22E-01	2.40E-01	2.95E-01
SNP_522	3.01E-01	2.16E-01	3.21E-02	1.39E-01	2.22E-01	1.87E-01	4.02E-02	1.99E-01	6.65E-02	3.24E-01
SNP_523	3.53E-01	1.31E-01	2.84E-01	2.21E-02	1.86E-01	4.38E-01	2.63E-01	4.97E-01	3.46E-01	1.20E-01
SNP_524	3.71E-01	3.07E-01	4.37E-01	3.30E-04	2.23E-01	4.56E-01	1.25E-01	3.16E-01	3.25E-01	2.09E-01
SNP_525	3.23E-01	2.99E-01	4.95E-01	4.94E-04	3.77E-01	3.47E-01	1.30E-01	2.30E-01	3.10E-01	2.31E-01
SNP_526	3.07E-01	2.17E-01	4.26E-01	1.65E-03	3.09E-01	3.93E-01	9.32E-02	2.40E-01	4.45E-01	2.05E-01
SNP_527	3.50E-01	3.38E-02	1.44E-01	3.25E-03	2.26E-01	3.80E-01	3.78E-02	2.45E-01	3.23E-01	1.89E-01
SNP_528	4.33E-01	7.13E-02	5.07E-02	6.44E-04	2.51E-01	4.27E-01	2.89E-01	2.55E-01	2.41E-01	2.81E-01
SNP_529	2.19E-01	2.78E-01	1.76E-01	1.07E-01	1.73E-01	2.32E-01	2.93E-01	1.37E-01	5.47E-02	4.08E-01
SNP_530	2.57E-01	1.44E-01	1.02E-01	2.65E-03	1.71E-01	2.72E-01	7.42E-02	2.72E-01	4.39E-01	3.77E-01
SNP_531	3.54E-01	3.33E-01	1.46E-02	3.30E-01	4.04E-02	3.83E-01	1.85E-02	4.46E-01	1.92E-01	4.17E-01
SNP_532	4.87E-01	6.58E-02	5.08E-02	6.30E-04	2.31E-01	4.35E-01	3.13E-01	2.73E-01	2.71E-01	2.81E-01
SNP_533	2.51E-01	3.29E-01	2.88E-01	3.27E-01	2.20E-01	4.78E-01	3.66E-01	4.79E-01	2.41E-01	4.89E-01
SNP_534	2.59E-01	3.37E-01	3.24E-01	3.34E-01	2.32E-01	4.71E-01	3.38E-01	4.64E-01	2.54E-01	4.68E-01
SNP_535	4.68E-01	6.91E-02	5.69E-02	5.14E-04	2.52E-01	4.26E-01	2.98E-01	2.34E-01	2.37E-01	2.55E-01
SNP_536	1.04E-01	9.64E-02	7.63E-03	9.41E-03	9.66E-03	4.91E-01	8.84E-02	4.13E-01	3.08E-01	3.38E-01
SNP_537	2.61E-01	1.51E-01	3.73E-01	9.10E-03	2.41E-01	3.44E-01	3.60E-01	7.18E-02	2.88E-01	1.53E-01
SNP_538	2.23E-01	9.11E-02	4.48E-02	9.09E-03	5.07E-03	4.31E-01	7.33E-02	3.28E-01	3.86E-01	4.64E-01
SNP_539	2.74E-01	4.32E-01	2.52E-01	4.44E-01	2.71E-01	4.96E-01	4.34E-01	4.16E-01	2.99E-01	4.09E-01
SNP_540	4.51E-01	6.95E-02	5.44E-02	4.83E-04	2.61E-01	4.39E-01	2.74E-01	2.37E-01	2.33E-01	2.66E-01
SNP_541	2.73E-01	4.06E-01	2.37E-01	4.40E-01	2.65E-01	4.85E-01	4.52E-01	4.10E-01	3.13E-01	3.92E-01
SNP_542	1.97E-01	1.21E-01	2.61E-01	3.55E-01	2.07E-01	1.11E-01	1.49E-02	3.74E-01	1.76E-01	4.36E-01
SNP_543	1.70E-01	1.03E-01	2.72E-01	3.32E-01	2.61E-01	1.18E-01	1.57E-02	4.35E-01	1.34E-01	4.43E-01
SNP_544	4.55E-01	4.64E-02	7.39E-02	5.72E-03	3.03E-01	1.33E-01	3.61E-02	3.23E-01	4.56E-01	3.65E-01
SNP_545	3.33E-01	2.72E-01	3.85E-01	2.84E-01	1.96E-01	4.86E-01	3.69E-01	4.70E-01	3.09E-01	3.90E-01
SNP_546	3.60E-01	4.62E-02	1.36E-01	2.39E-04	3.64E-01	4.29E-01	4.21E-01	2.84E-01	4.45E-01	4.05E-01
SNP_547	4.92E-01	6.39E-02	8.53E-02	3.45E-03	1.59E-01	3.22E-01	8.51E-02	4.41E-01	4.46E-01	4.13E-01
SNP_548	2.58E-01	3.15E-01	3.08E-01	3.31E-01	2.27E-01	4.90E-01	3.56E-01	4.58E-01	2.69E-01	4.48E-01
SNP_549	2.58E-01	3.16E-01	3.11E-01	3.32E-01	2.29E-01	4.89E-01	3.58E-01	4.59E-01	2.72E-01	4.45E-01
SNP_550	3.36E-01	1.56E-01	3.02E-01	3.50E-03	8.48E-02	2.90E-01	4.07E-01	4.84E-01	3.52E-01	4.17E-01
SNP_551	2.33E-01	3.28E-01	1.94E-01	4.09E-01	1.56E-01	8.10E-02	7.13E-02	2.67E-01	2.01E-01	1.60E-01
SNP_552	4.66E-01	2.38E-01	3.83E-01	5.32E-02	7.69E-02	3.05E-01	4.72E-01	3.41E-01	2.93E-01	4.30E-01
SNP_553	3.60E-01	4.75E-01	2.63E-01	3.93E-01	4.19E-01	2.96E-01	3.15E-01	2.99E-01	3.95E-01	4.23E-02
SNP_554	3.01E-01	3.68E-02	7.06E-02	7.84E-02	5.42E-02	3.18E-01	1.63E-02	3.19E-01	1.01E-01	3.28E-01
SNP_555	2.87E-01	4.05E-01	2.64E-01	4.45E-01	2.85E-01	4.68E-01	4.23E-01	4.34E-01	3.30E-01	4.12E-01
SNP_556	2.61E-01	7.79E-02	3.64E-02	3.70E-01	1.87E-02	7.80E-02	3.42E-01	6.19E-02	2.71E-01	4.66E-01
SNP_557	2.44E-01	1.97E-01	1.60E-01	2.95E-01	2.32E-02	1.65E-01	4.86E-01	1.37E-02	3.57E-01	1.35E-01
SNP_558	4.95E-01	5.97E-02	1.87E-01	3.58E-01	3.62E-02	5.61E-02	1.32E-01	1.63E-02	3.00E-01	3.67E-01
SNP_559	4.44E-01	8.47E-02	2.78E-01	4.76E-01	1.01E-01	1.54E-01	3.15E-01	2.37E-02	3.41E-01	2.11E-01
SNP_560	4.81E-01	8.68E-02	2.63E-01	4.78E-01	9.91E-02	1.50E-01	3.17E-01	2.05E-02	3.61E-01	2.08E-01
SNP_561	4.60E-01	9.05E-02	2.51E-01	4.76E-01	9.40E-02	1.47E-01	2.92E-01	1.81E-02	3.45E-01	1.85E-01
SNP_562	4.77E-01	6.33E-02	1.92E-01	3.37E-01	3.30E-02	5.36E-02	1.41E-01	1.64E-02	2.98E-01	3.90E-01
SNP_563	2.27E-01	1.29E-01	2.73E-01	4.95E-01	5.60E-03	1.54E-01	2.91E-01	1.94E-01	2.06E-01	2.42E-01
SNP_564	1.07E-01	3.74E-01	1.44E-01	1.23E-01	2.95E-04	4.60E-03	4.70E-02	3.71E-02	4.94E-01	4.57E-01
SNP_565	1.03E-01	2.56E-01	2.96E-01	5.56E-02	1.23E-02	1.10E-01	2.52E-01	4.25E-01	3.50E-01	2.76E-01
SNP_566	1.97E-01	1.81E-01	2.36E-01	1.08E-01	2.13E-02	1.17E-01	2.69E-01	4.12E-01	2.70E-01	3.87E-01
SNP_567	4.95E-02	1.32E-01	3.49E-02	3.17E-01	3.43E-02	1.00E-01	1.89E-01	3.97E-02	2.15E-02	5.93E-02
SNP_568	2.07E-01	8.82E-03	3.86E-02	2.93E-01	9.01E-02	2.50E-01	2.75E-01	2.05E-02	2.11E-01	2.03E-01
SNP_569	9.39E-03	4.61E-03	1.34E-01	2.85E-01	1.07E-01	2.63E-01	4.06E-01	2.29E-02	1.97E-01	2.78E-01
SNP_570	1.83E-01	1.03E-02	2.34E-02	1.86E-01	1.23E-02	1.26E-01	2.36E-01	5.71E-03	6.96E-02	1.30E-01
SNP_571	1.02E-02	4.95E-03	1.30E-01	2.92E-01	1.05E-01	2.54E-01	3.99E-01	2.18E-02	1.92E-01	2.71E-01
SNP_572	9.32E-03	4.52E-03	1.44E-01	3.11E-01	9.65E-02	2.68E-01	3.55E-01	2.20E-02	2.23E-01	2.30E-01
SNP_573	1.02E-02	5.01E-03	1.29E-01	2.91E-01	1.04E-01	2.54E-01	4.01E-01	2.17E-02	1.90E-01	2.73E-01
SNP_574	2.74E-01	2.29E-01	5.86E-02	8.28E-02	4.80E-01	2.30E-01	6.07E-02	3.38E-01	5.12E-02	2.75E-01
SNP_575	4.97E-03	1.18E-01	1.18E-01	6.96E-02	1.68E-01	3.80E-01	3.99E-01	6.28E-02	1.38E-01	5.42E-02
SNP_576	9.85E-02	9.77E-02	2.93E-02	1.13E-01	3.82E-01	1.72E-01	9.44E-02	3.79E-01	5.26E-02	3.22E-01
SNP_577	1.57E-01	1.26E-02	6.09E-03	2.19E-01	3.08E-02	2.64E-01	3.76E-01	1.27E-02	6.74E-02	1.35E-01
SNP_578	3.51E-02	2.81E-02	5.79E-02	2.53E-01	8.49E-02	1.52E-01	1.46E-01	4.94E-01	2.84E-01	2.37E-01
SNP_579	4.94E-03	5.64E-03	1.60E-01	2.03E-01	9.25E-02	2.32E-01	3.67E-01	2.14E-02	2.38E-01	2.13E-01
SNP_580	2.99E-01	5.96E-02	5.24E-02	2.15E-01	1.83E-01	2.13E-01	1.24E-01	4.80E-01	2.52E-01	2.56E-01
SNP_581	4.95E-01	1.13E-02	4.21E-03	3.40E-01	1.13E-01	2.92E-01	3.41E-01	8.64E-02	3.49E-01	2.71E-01
SNP_582	3.02E-01	6.18E-02	4.99E-02	2.22E-01	1.78E-01	2.12E-01	1.23E-01	4.84E-01	2.50E-01	2.63E-01
SNP_583	4.59E-01	9.45E-03	4.53E-03	3.38E-01	1.19E-01	3.08E-01	3.35E-01	8.32E-02	3.19E-01	2.65E-01
SNP_584	1.93E-01	1.80E-01	6.98E-03	5.03E-02	4.75E-01	4.44E-01	4.33E-01	4.20E-02	6.04E-02	3.12E-02
SNP_585	1.67E-01	5.48E-04	2.99E-03	4.12E-01	2.58E-01	4.06E-01	2.73E-01	6.06E-02	1.73E-01	2.01E-01
SNP_586	2.02E-01	1.90E-01	1.01E-02	4.88E-02	4.91E-01	4.42E-01	4.30E-01	4.20E-02	6.51E-02	3.80E-02
SNP_587	8.37E-02	5.00E-02	1.28E-01	1.28E-01	2.06E-01	1.80E-01	2.87E-01	5.84E-02	2.33E-01	1.49E-01
SNP_588	1.39E-01	4.71E-02	5.29E-02	5.67E-02	2.25E-01	4.92E-01	4.03E-01	2.96E-02	6.79E-02	2.67E-02
SNP_589	4.74E-01	4.83E-01	1.14E-02	3.63E-01	4.65E-01	4.52E-01	1.23E-01	1.19E-01	3.54E-01	2.09E-02
SNP_590	5.52E-02	3.90E-02	3.71E-01	1.43E-01	2.34E-01	4.86E-01	2.79E-01	2.28E-01	1.92E-01	2.15E-01
SNP_591	3.34E-01	6.91E-03	6.97E-02	3.45E-01	2.57E-01	4.57E-01	4.75E-01	2.47E-01	2.66E-01	1.79E-01
SNP_592	1.69E-02	2.79E-03	1.49E-01	1.49E-01	2.32E-01	3.46E-01	2.97E-01	3.38E-01	2.60E-01	3.11E-01
SNP_593	1.04E-03	2.32E-03	1.06E-01	3.40E-01	1.01E-01	1.63E-01	2.81E-01	2.05E-01	4.85E-01	2.60E-01
SNP_594	2.53E-02	3.36E-02	2.10E-02	2.35E-01	4.61E-02	8.69E-02	5.27E-02	2.98E-01	1.73E-01	1.72E-01
SNP_595	4.26E-03	6.01E-04	1.50E-01	2.73E-01	1.10E-01	1.82E-01	1.81E-01	2.50E-01	1.66E-01	1.92E-01
SNP_596	1.51E-01	3.18E-01	4.07E-02	3.46E-01	3.07E-01	3.08E-01	1.39E-01	1.16E-01	3.79E-01	7.30E-02
SNP_597	4.56E-03	6.24E-04	1.31E-01	2.25E-01	9.92E-02	1.93E-01	2.02E-01	2.60E-01	1.60E-01	1.91E-01
SNP_598	4.79E-03	3.77E-04	1.03E-01	4.37E-02	2.18E-01	2.34E-01	1.77E-01	9.34E-02	4.35E-01	7.43E-02
SNP_599	3.00E-01	4.63E-01	4.32E-01	1.72E-01	2.69E-01	4.84E-01	4.38E-01	1.29E-01	2.83E-01	6.23E-02
SNP_600	3.36E-01	4.91E-01	3.54E-01	3.88E-01	2.14E-01	4.25E-01	1.96E-01	5.43E-02	4.19E-01	5.02E-02
SNP_601	7.84E-02	4.93E-01	3.22E-01	1.82E-01	4.64E-01	4.47E-01	1.87E-01	3.02E-01	1.51E-01	6.15E-02
SNP_602	7.84E-02	4.93E-01	3.22E-01	1.82E-01	4.64E-01	4.47E-01	1.87E-01	3.02E-01	1.51E-01	6.15E-02
SNP_603	7.84E-02	4.93E-01	3.22E-01	1.82E-01	4.64E-01	4.47E-01	1.87E-01	3.02E-01	1.51E-01	6.15E-02
SNP_604	5.47E-03	3.86E-04	8.88E-02	5.54E-02	2.51E-01	2.45E-01	1.64E-01	8.55E-02	4.18E-01	6.10E-02
SNP_605	1.09E-01	3.47E-01	2.35E-02	3.93E-01	3.61E-01	2.96E-01	2.23E-01	2.85E-01	7.17E-02	3.08E-02
SNP_606	9.90E-02	4.46E-01	2.38E-02	4.76E-01	2.76E-01	2.14E-01	1.33E-01	3.45E-01	6.70E-02	2.74E-02
SNP_607	9.89E-02	4.47E-01	2.41E-02	4.75E-01	2.77E-01	2.14E-01	1.32E-01	3.45E-01	6.59E-02	2.69E-02
SNP_608	1.23E-03	2.47E-03	1.38E-01	3.36E-02	1.50E-01	1.08E-01	1.32E-01	5.50E-02	4.60E-01	2.05E-02
SNP_609	1.23E-03	2.47E-03	1.38E-01	3.36E-02	1.50E-01	1.08E-01	1.32E-01	5.50E-02	4.60E-01	2.05E-02
SNP_610	1.80E-02	2.85E-02	3.21E-03	1.20E-01	9.23E-02	6.13E-02	2.39E-02	5.63E-02	4.42E-01	1.15E-02
SNP_611	4.20E-02	1.77E-01	2.10E-01	3.64E-01	4.43E-01	2.79E-01	1.89E-01	2.59E-01	1.92E-01	4.60E-02
SNP_612	1.10E-02	2.73E-02	8.61E-03	9.82E-02	1.56E-01	1.17E-01	4.79E-02	6.04E-02	2.35E-01	2.13E-03
SNP_613	1.33E-03	2.67E-03	1.31E-01	3.69E-02	1.50E-01	1.11E-01	1.22E-01	7.00E-02	4.34E-01	1.55E-02
SNP_614	2.77E-05	4.47E-03	2.45E-01	7.01E-02	1.22E-01	1.17E-01	2.39E-01	3.12E-02	2.96E-01	2.16E-02
SNP_615	4.98E-01	3.53E-01	4.86E-01	4.44E-01	2.13E-01	2.03E-01	3.03E-01	2.47E-01	1.46E-01	4.01E-01
SNP_616	1.56E-03	3.13E-02	1.82E-01	9.95E-02	1.32E-01	1.25E-01	2.63E-01	3.19E-02	2.83E-01	2.73E-02
SNP_617	5.70E-04	1.82E-03	3.13E-01	1.76E-02	1.55E-01	1.53E-01	1.83E-01	6.73E-02	4.49E-01	2.07E-02
SNP_618	4.90E-02	4.03E-02	4.26E-01	4.23E-01	4.77E-01	4.91E-01	3.12E-01	4.59E-01	2.78E-01	2.12E-01
SNP_619	9.52E-02	4.16E-01	2.79E-01	3.75E-01	1.51E-01	4.07E-01	1.42E-01	1.75E-02	2.53E-01	2.94E-01
SNP_620	3.82E-02	4.85E-01	3.04E-01	3.32E-01	2.65E-01	2.96E-01	7.88E-02	2.19E-02	4.97E-01	2.22E-01
SNP_621	8.80E-02	3.96E-01	2.75E-01	3.75E-01	1.25E-01	4.39E-01	1.60E-01	2.14E-02	2.72E-01	3.28E-01
SNP_622	8.20E-02	4.57E-01	2.50E-01	4.87E-01	1.79E-01	3.96E-01	1.37E-01	3.15E-02	3.38E-01	3.65E-01
SNP_623	8.19E-02	4.55E-01	2.48E-01	4.88E-01	1.78E-01	3.97E-01	1.36E-01	3.16E-02	3.41E-01	3.62E-01
SNP_624	8.19E-02	4.55E-01	2.48E-01	4.88E-01	1.78E-01	3.97E-01	1.36E-01	3.16E-02	3.41E-01	3.62E-01
SNP_625	3.05E-01	4.76E-01	3.12E-01	2.23E-01	5.24E-02	4.64E-01	1.14E-01	7.97E-02	4.22E-01	4.89E-01
SNP_626	9.31E-02	4.61E-01	2.56E-01	4.88E-01	1.89E-01	3.75E-01	1.35E-01	3.02E-02	3.39E-01	3.57E-01
SNP_627	8.37E-02	3.81E-01	3.48E-01	3.97E-01	3.17E-01	3.40E-01	1.50E-01	8.36E-03	2.99E-01	2.50E-01
SNP_628	1.20E-01	4.95E-01	1.70E-01	4.88E-01	1.89E-01	4.36E-01	1.44E-01	2.65E-02	4.48E-01	3.41E-01
SNP_629	9.82E-02	4.68E-01	2.45E-01	4.84E-01	2.00E-01	3.81E-01	1.41E-01	2.72E-02	3.43E-01	3.75E-01
SNP_630	9.81E-02	4.67E-01	2.43E-01	4.85E-01	1.99E-01	3.82E-01	1.40E-01	2.73E-02	3.47E-01	3.73E-01
SNP_631	3.02E-01	4.92E-01	3.14E-01	2.19E-01	6.53E-02	4.70E-01	1.11E-01	6.98E-02	4.38E-01	4.79E-01
SNP_632	2.84E-01	3.68E-01	2.27E-01	1.46E-01	1.11E-01	4.99E-01	1.27E-01	2.73E-02	3.82E-01	3.86E-01
SNP_633	2.82E-01	3.78E-01	1.94E-01	1.43E-01	9.03E-02	4.89E-01	1.12E-01	3.54E-02	4.59E-01	3.92E-01
SNP_634	1.20E-01	4.21E-01	3.11E-01	4.71E-01	3.12E-01	2.55E-01	1.04E-01	2.01E-02	3.80E-01	3.12E-01
SNP_635	8.64E-02	4.74E-01	2.45E-01	4.85E-01	2.20E-01	3.71E-01	1.32E-01	2.59E-02	3.54E-01	3.28E-01
SNP_636	1.25E-01	3.75E-01	2.99E-01	3.45E-01	3.11E-01	2.77E-01	1.37E-01	9.71E-03	2.53E-01	2.49E-01
SNP_637	1.14E-01	4.00E-01	2.76E-01	3.83E-01	1.52E-01	4.25E-01	1.71E-01	1.78E-02	2.71E-01	3.51E-01
SNP_638	4.97E-02	3.76E-01	4.60E-01	2.33E-01	2.95E-01	3.04E-01	1.06E-01	9.82E-03	4.80E-01	2.42E-01
SNP_639	4.24E-01	4.20E-01	4.18E-01	3.12E-01	1.33E-01	4.06E-01	1.01E-01	4.31E-02	2.75E-01	4.06E-01
SNP_640	2.53E-01	3.74E-01	2.71E-01	1.27E-01	1.25E-01	4.62E-01	1.05E-01	2.27E-02	3.97E-01	3.33E-01
SNP_641	2.53E-01	3.74E-01	2.71E-01	1.27E-01	1.25E-01	4.62E-01	1.05E-01	2.27E-02	3.97E-01	3.33E-01
SNP_642	2.53E-01	3.74E-01	2.71E-01	1.27E-01	1.25E-01	4.62E-01	1.05E-01	2.27E-02	3.97E-01	3.33E-01
SNP_643	3.57E-01	4.24E-01	1.67E-01	5.22E-02	1.20E-01	4.30E-01	6.26E-02	2.21E-02	3.01E-01	3.03E-01
SNP_644	3.57E-01	4.26E-01	1.69E-01	5.18E-02	1.19E-01	4.30E-01	6.21E-02	2.22E-02	3.04E-01	3.00E-01
SNP_645	1.14E-01	3.98E-01	2.74E-01	3.82E-01	1.51E-01	4.26E-01	1.70E-01	1.79E-02	2.74E-01	3.49E-01
SNP_646	3.57E-01	4.24E-01	1.67E-01	5.22E-02	1.20E-01	4.30E-01	6.26E-02	2.21E-02	3.01E-01	3.03E-01
SNP_647	7.03E-02	3.71E-01	4.53E-01	1.75E-01	1.66E-01	4.85E-01	1.38E-01	1.35E-02	3.59E-01	2.93E-01
SNP_648	3.57E-01	4.26E-01	1.69E-01	5.18E-02	1.19E-01	4.30E-01	6.21E-02	2.22E-02	3.04E-01	3.00E-01
SNP_649	3.57E-01	4.24E-01	1.67E-01	5.22E-02	1.20E-01	4.30E-01	6.26E-02	2.21E-02	3.01E-01	3.03E-01
SNP_650	7.03E-02	3.71E-01	4.53E-01	1.75E-01	1.66E-01	4.85E-01	1.38E-01	1.35E-02	3.59E-01	2.93E-01
SNP_651	3.61E-01	4.49E-01	1.84E-01	4.75E-02	1.22E-01	4.39E-01	7.02E-02	2.64E-02	3.26E-01	3.22E-01
SNP_652	3.11E-01	3.55E-01	2.52E-01	1.09E-01	4.59E-02	3.63E-01	1.26E-01	2.99E-02	3.06E-01	3.81E-01
SNP_653	3.18E-01	4.45E-01	2.03E-01	5.16E-02	1.37E-01	4.20E-01	7.79E-02	1.74E-02	3.13E-01	2.23E-01
SNP_654	2.87E-01	3.77E-01	2.32E-01	9.82E-02	1.83E-01	3.76E-01	6.10E-02	2.66E-02	3.89E-01	2.43E-01
SNP_655	4.13E-01	3.47E-01	3.44E-01	1.70E-01	1.20E-01	3.55E-01	8.84E-02	1.92E-02	2.18E-01	2.50E-01
SNP_656	2.87E-01	3.77E-01	2.32E-01	9.82E-02	1.83E-01	3.76E-01	6.10E-02	2.66E-02	3.89E-01	2.43E-01
SNP_657	4.17E-01	3.71E-01	2.99E-01	1.95E-01	1.04E-01	3.41E-01	7.72E-02	1.72E-02	2.56E-01	2.35E-01
SNP_658	2.17E-01	2.55E-01	8.45E-02	1.76E-01	4.71E-01	4.49E-01	2.58E-01	4.16E-01	3.75E-01	4.72E-01
SNP_659	4.23E-01	1.67E-01	2.53E-02	1.09E-01	3.90E-01	4.43E-01	3.46E-01	1.47E-01	4.63E-01	4.00E-01
SNP_660	9.14E-02	2.22E-02	4.13E-01	3.91E-01	4.13E-01	3.35E-01	3.57E-02	3.90E-01	4.33E-01	1.95E-01
SNP_661	3.79E-01	2.23E-02	1.83E-01	2.61E-01	4.80E-01	4.24E-01	1.29E-01	4.37E-01	4.78E-01	1.80E-01
SNP_662	7.40E-02	2.47E-02	2.87E-01	4.88E-01	3.91E-01	3.85E-01	4.02E-02	4.70E-01	4.12E-01	1.57E-01
SNP_663	4.86E-01	3.51E-01	2.45E-02	6.05E-02	3.88E-01	2.48E-01	2.32E-01	1.60E-01	2.31E-01	3.73E-01
SNP_664	4.93E-01	3.98E-01	4.23E-02	1.32E-01	4.04E-01	3.09E-01	2.26E-01	8.62E-02	1.32E-01	2.90E-01
SNP_665	2.72E-01	2.87E-01	1.16E-02	3.71E-01	1.69E-01	3.54E-01	1.38E-01	7.67E-02	1.59E-01	2.61E-01
SNP_666	1.73E-01	1.33E-01	5.38E-02	1.42E-01	1.77E-01	4.13E-02	4.67E-02	3.64E-04	2.63E-02	2.11E-02
SNP_667	2.92E-01	2.95E-01	1.12E-02	3.71E-01	1.59E-01	3.66E-01	1.50E-01	8.40E-02	1.55E-01	3.14E-01
SNP_668	2.67E-01	2.95E-01	1.21E-02	3.77E-01	1.61E-01	3.70E-01	1.38E-01	7.32E-02	1.55E-01	2.53E-01
SNP_669	1.52E-01	2.39E-01	4.99E-02	3.83E-02	3.68E-01	2.86E-02	4.81E-02	3.11E-04	7.27E-02	4.46E-03
SNP_670	4.43E-02	1.06E-01	1.50E-02	1.10E-01	4.67E-01	1.40E-01	9.35E-02	3.05E-03	2.14E-03	2.64E-01
SNP_671	7.11E-02	5.71E-02	9.13E-02	2.27E-01	1.72E-01	5.02E-02	2.62E-02	4.70E-04	4.81E-02	3.74E-02
SNP_672	1.63E-01	3.72E-01	1.35E-01	4.01E-01	3.36E-01	2.98E-01	1.73E-01	2.31E-02	3.75E-01	2.93E-01
SNP_673	4.01E-02	4.21E-02	1.68E-02	3.73E-01	4.98E-01	8.55E-02	1.68E-02	2.84E-04	1.07E-02	6.69E-02
SNP_674	2.79E-01	2.87E-01	3.67E-01	4.08E-02	3.46E-01	4.88E-01	2.69E-01	4.69E-01	3.59E-01	3.43E-01
SNP_675	4.01E-02	4.21E-02	1.68E-02	3.73E-01	4.98E-01	8.55E-02	1.68E-02	2.84E-04	1.07E-02	6.69E-02
SNP_676	4.01E-02	4.21E-02	1.68E-02	3.73E-01	4.98E-01	8.55E-02	1.68E-02	2.84E-04	1.07E-02	6.69E-02
SNP_677	1.39E-01	1.06E-01	6.53E-02	1.08E-01	2.39E-01	4.22E-02	3.88E-02	3.12E-04	2.63E-02	2.17E-02
SNP_678	3.81E-02	4.53E-02	1.88E-02	3.40E-01	4.84E-01	8.77E-02	1.60E-02	2.65E-04	1.11E-02	6.56E-02
SNP_679	2.11E-01	3.38E-01	1.07E-02	3.65E-01	1.07E-01	4.03E-01	1.41E-01	7.96E-02	1.58E-01	3.42E-01
SNP_680	3.74E-01	2.29E-01	1.55E-01	1.52E-01	2.31E-01	1.33E-01	3.58E-01	2.12E-02	4.43E-01	1.86E-02
SNP_681	1.22E-01	1.11E-01	2.79E-01	1.73E-01	7.57E-02	8.07E-02	7.98E-02	5.02E-05	1.33E-03	2.40E-02
SNP_682	7.20E-02	4.00E-01	2.46E-01	5.00E-02	4.12E-03	7.08E-02	4.88E-01	1.12E-04	1.11E-03	1.83E-02
SNP_683	8.93E-02	4.71E-01	1.15E-01	8.72E-02	1.68E-03	2.23E-02	3.14E-01	9.38E-05	3.09E-03	9.99E-03
SNP_684	7.54E-02	3.60E-01	1.93E-01	5.36E-02	5.13E-03	6.72E-02	4.72E-01	1.66E-04	2.11E-03	2.07E-02
SNP_685	4.94E-01	5.93E-02	7.94E-02	2.97E-01	3.53E-02	1.54E-01	3.33E-01	1.51E-01	3.21E-02	1.45E-01
SNP_686	1.63E-01	2.38E-01	1.36E-01	4.06E-01	2.38E-03	1.15E-01	4.34E-01	6.50E-02	8.47E-03	1.40E-01
SNP_687	4.59E-01	9.25E-02	1.55E-01	1.73E-01	8.49E-03	4.24E-01	2.34E-01	4.28E-01	1.26E-01	4.60E-01
SNP_688	8.58E-02	2.47E-01	2.59E-01	4.47E-01	8.81E-02	3.54E-01	2.10E-01	1.91E-02	4.81E-01	1.15E-01
SNP_689	1.41E-01	4.25E-01	4.48E-01	8.48E-02	7.74E-04	4.10E-01	1.53E-01	2.13E-01	2.81E-01	3.86E-01
SNP_690	1.83E-01	2.18E-01	2.31E-01	2.32E-01	7.64E-05	2.59E-01	3.03E-01	1.99E-01	4.54E-01	4.38E-01
SNP_691	1.19E-01	4.18E-01	3.84E-01	9.33E-02	8.04E-05	1.98E-01	2.72E-01	1.83E-01	3.49E-01	3.90E-01
SNP_692	1.45E-01	4.47E-01	4.63E-01	8.49E-02	5.74E-04	4.00E-01	1.53E-01	2.12E-01	2.83E-01	3.86E-01
SNP_693	1.19E-01	4.96E-01	3.21E-01	1.36E-01	1.28E-04	2.09E-01	2.78E-01	2.52E-01	3.35E-01	4.81E-01
SNP_694	1.54E-01	3.26E-01	1.83E-01	3.34E-01	9.56E-05	2.68E-01	2.93E-01	2.62E-01	3.70E-01	4.45E-01
SNP_695	3.08E-01	4.57E-01	3.24E-01	4.83E-01	1.27E-03	4.63E-01	7.31E-02	3.99E-02	3.77E-01	9.86E-02
SNP_696	3.87E-01	2.96E-01	4.96E-01	5.68E-02	2.14E-02	3.87E-01	1.76E-02	4.14E-01	1.40E-01	3.63E-01
SNP_697	1.68E-01	2.35E-01	2.43E-01	6.99E-02	2.44E-01	3.75E-01	1.46E-01	4.28E-01	2.44E-01	3.38E-01
SNP_698	1.96E-01	1.93E-01	3.69E-01	1.17E-01	1.36E-01	4.07E-01	2.68E-01	3.77E-01	2.94E-01	4.30E-01
SNP_699	4.45E-01	4.21E-01	9.53E-02	5.14E-02	1.64E-02	5.67E-02	4.19E-01	5.40E-02	6.60E-02	2.88E-01
SNP_700	6.30E-03	4.73E-01	1.72E-01	3.71E-01	3.33E-01	1.90E-01	3.84E-01	4.71E-01	3.12E-01	2.42E-01
SNP_701	6.30E-03	4.73E-01	1.72E-01	3.71E-01	3.33E-01	1.90E-01	3.84E-01	4.71E-01	3.12E-01	2.42E-01
SNP_702	8.63E-02	2.63E-01	2.65E-01	4.57E-01	7.06E-02	4.63E-02	1.37E-01	6.98E-02	1.52E-01	2.38E-01
SNP_703	4.12E-01	6.30E-02	1.44E-01	4.82E-01	2.49E-01	2.86E-01	1.46E-01	4.38E-02	5.01E-02	3.37E-01
SNP_704	4.06E-01	6.56E-02	1.48E-01	4.93E-01	2.47E-01	2.88E-01	1.45E-01	4.18E-02	4.72E-02	3.36E-01
SNP_705	4.60E-01	2.00E-02	3.27E-01	2.10E-01	4.40E-01	1.94E-01	4.49E-02	6.11E-02	1.72E-01	2.67E-01
SNP_706	4.26E-01	6.48E-02	1.35E-01	4.78E-01	2.17E-01	3.12E-01	1.50E-01	4.24E-02	5.06E-02	3.46E-01
SNP_707	7.34E-02	7.84E-02	4.26E-01	1.74E-01	4.78E-02	2.03E-01	2.66E-01	4.67E-01	4.74E-01	8.84E-02
SNP_708	5.55E-02	8.61E-02	4.12E-01	1.71E-01	3.75E-02	1.58E-01	3.11E-01	4.79E-01	4.70E-01	1.07E-01
SNP_709	1.76E-01	3.71E-01	1.90E-01	3.13E-01	4.37E-01	3.81E-01	4.87E-01	4.39E-01	4.60E-01	2.34E-01
SNP_710	1.70E-01	2.23E-02	1.97E-01	4.64E-01	3.96E-01	3.84E-01	2.37E-01	6.40E-02	2.11E-01	2.14E-01
SNP_711	5.50E-02	5.68E-02	3.42E-01	2.63E-01	1.78E-01	3.23E-01	3.51E-01	4.49E-01	3.17E-01	3.13E-01
SNP_712	5.51E-02	5.68E-02	3.37E-01	2.30E-01	1.61E-01	2.91E-01	3.87E-01	4.86E-01	3.33E-01	3.36E-01
SNP_713	1.77E-01	1.55E-02	1.06E-01	1.15E-01	1.44E-01	2.35E-01	2.90E-01	4.59E-01	3.76E-01	1.89E-01
SNP_714	6.80E-02	2.23E-02	3.12E-01	1.89E-01	5.63E-02	1.62E-01	4.53E-01	4.68E-01	2.62E-01	1.64E-01
SNP_715	6.63E-02	4.97E-02	3.53E-01	2.35E-01	1.51E-01	2.97E-01	3.86E-01	4.47E-01	2.93E-01	3.12E-01
SNP_716	1.92E-02	3.12E-01	3.86E-01	1.96E-01	3.83E-01	3.23E-01	4.50E-01	2.69E-01	2.74E-01	2.62E-02
SNP_717	1.14E-02	1.46E-02	2.76E-02	3.55E-02	4.53E-01	2.36E-01	9.20E-02	1.34E-01	2.57E-01	1.09E-01
SNP_718	1.18E-01	2.57E-01	9.84E-02	3.83E-01	2.42E-01	2.92E-01	3.50E-01	1.47E-01	2.06E-01	3.39E-02
SNP_719	4.82E-02	2.48E-01	1.11E-01	3.21E-01	2.97E-01	1.57E-01	4.30E-01	3.89E-01	3.26E-02	2.77E-01
SNP_720	4.30E-02	2.52E-01	1.15E-01	2.75E-01	2.99E-01	1.36E-01	3.85E-01	3.60E-01	2.94E-02	2.69E-01
SNP_721	9.59E-02	2.64E-01	2.17E-01	2.88E-01	1.56E-01	1.49E-01	3.74E-01	3.68E-01	5.25E-02	2.82E-01
SNP_722	7.02E-02	2.38E-01	9.00E-02	2.75E-01	1.53E-01	3.38E-01	2.26E-01	2.94E-01	1.01E-01	4.80E-02
SNP_723	5.54E-02	1.63E-01	1.44E-01	1.66E-01	4.79E-02	3.44E-01	2.34E-01	2.68E-01	8.00E-02	6.37E-02
SNP_724	6.61E-02	2.99E-01	1.20E-01	4.06E-01	1.71E-01	2.75E-01	4.70E-01	2.71E-01	4.14E-02	3.29E-01
SNP_725	1.35E-01	3.69E-01	8.51E-02	3.56E-01	1.29E-01	4.39E-01	1.47E-01	2.20E-01	8.03E-02	2.80E-02
SNP_726	1.41E-02	1.79E-01	4.08E-03	2.11E-01	4.45E-02	3.45E-01	1.26E-01	4.46E-01	1.80E-01	2.78E-01
SNP_727	4.05E-01	1.86E-01	1.73E-01	2.07E-01	1.23E-01	2.04E-01	1.26E-01	1.95E-01	3.26E-01	3.14E-01
SNP_728	7.48E-03	3.19E-01	1.26E-01	2.26E-02	2.01E-01	3.88E-01	4.23E-01	2.80E-01	1.96E-01	2.08E-01
SNP_729	7.21E-03	3.26E-01	1.25E-01	2.52E-02	2.15E-01	4.08E-01	4.17E-01	2.76E-01	2.06E-01	1.92E-01
SNP_730	7.22E-03	3.28E-01	1.26E-01	2.50E-02	2.16E-01	4.09E-01	4.18E-01	2.75E-01	2.04E-01	1.94E-01
SNP_731	1.68E-01	4.13E-01	2.34E-01	6.06E-02	4.42E-01	1.59E-01	3.17E-01	2.35E-01	2.07E-01	1.60E-01
SNP_732	1.16E-03	1.61E-01	2.56E-02	4.05E-02	1.01E-01	2.45E-01	3.62E-01	2.12E-01	2.68E-01	2.38E-01
SNP_733	1.20E-02	1.10E-01	2.86E-02	4.49E-03	4.81E-01	2.95E-01	1.11E-01	1.02E-01	4.61E-01	1.11E-01
SNP_734	2.11E-01	1.94E-01	4.36E-01	1.10E-02	1.90E-01	2.05E-01	1.87E-01	2.86E-01	3.34E-01	3.38E-01
SNP_735	6.91E-02	2.94E-01	4.87E-01	1.08E-01	3.47E-01	2.75E-01	4.98E-01	2.81E-01	3.01E-01	1.21E-01
SNP_736	1.36E-01	2.12E-01	4.30E-01	4.58E-01	4.07E-01	1.90E-01	2.73E-01	2.59E-01	2.83E-01	1.64E-03
SNP_737	4.87E-01	6.63E-02	4.30E-01	3.04E-02	1.69E-01	3.17E-01	2.44E-01	4.86E-01	2.33E-01	3.86E-01
SNP_738	4.61E-01	4.79E-02	4.03E-01	8.72E-02	1.51E-01	2.45E-01	2.16E-01	3.53E-01	1.18E-01	4.85E-01
SNP_739	1.95E-01	2.73E-01	3.82E-01	4.68E-01	4.00E-01	2.35E-01	4.97E-02	4.85E-01	1.79E-01	2.27E-01
SNP_740	1.56E-02	1.32E-01	8.82E-02	1.29E-01	3.45E-01	4.72E-01	4.91E-01	2.69E-01	4.30E-01	2.27E-01
SNP_741	1.84E-01	3.00E-01	1.83E-01	3.89E-01	4.77E-01	4.16E-01	1.29E-01	2.40E-01	3.40E-01	4.90E-01
SNP_742	3.06E-01	3.45E-02	3.36E-01	1.59E-01	3.61E-01	4.71E-01	8.51E-02	3.10E-01	1.10E-01	3.68E-01
SNP_743	4.25E-01	3.05E-01	3.62E-01	3.42E-01	2.86E-01	3.82E-01	2.60E-01	1.64E-01	2.29E-01	3.77E-01
SNP_744	4.83E-01	4.52E-02	2.35E-01	1.69E-01	1.33E-01	2.48E-01	1.72E-01	3.21E-01	6.44E-02	1.28E-01
SNP_745	1.92E-01	2.97E-01	1.70E-01	3.76E-01	4.86E-01	4.08E-01	1.23E-01	2.54E-01	3.44E-01	4.98E-01
SNP_746	1.31E-02	1.16E-01	9.21E-02	1.38E-01	3.85E-01	4.54E-01	4.83E-01	2.77E-01	4.44E-01	2.58E-01
SNP_747	2.81E-01	2.34E-02	2.93E-01	3.05E-01	9.94E-02	1.88E-01	2.05E-01	4.97E-01	1.28E-01	1.13E-01
SNP_748	3.82E-02	9.29E-02	4.44E-02	6.84E-03	4.51E-01	4.51E-01	4.82E-01	1.99E-01	4.73E-01	2.92E-01
SNP_749	7.79E-02	2.44E-02	3.01E-01	1.35E-02	3.00E-02	1.76E-01	1.79E-01	2.37E-02	1.53E-02	4.60E-01
SNP_750	2.48E-02	2.85E-02	4.92E-01	4.80E-03	1.24E-01	4.57E-01	5.67E-02	7.73E-02	2.94E-02	3.71E-01
SNP_751	1.05E-02	2.31E-02	4.55E-01	1.18E-02	2.31E-01	4.96E-01	2.90E-02	4.15E-02	1.14E-02	3.60E-01
SNP_752	3.78E-03	6.40E-03	4.63E-01	2.15E-03	2.27E-01	3.58E-01	1.99E-02	5.76E-02	1.09E-02	3.63E-01
SNP_753	1.87E-01	1.12E-01	1.04E-01	1.28E-01	1.43E-01	1.55E-01	4.68E-01	4.08E-03	1.69E-02	4.90E-02
SNP_754	3.78E-01	4.93E-01	9.98E-02	2.70E-01	4.09E-01	4.47E-01	4.86E-01	2.82E-01	1.61E-01	3.04E-01
SNP_755	3.83E-01	3.89E-01	3.70E-03	2.92E-01	2.46E-01	1.79E-01	2.59E-01	4.60E-01	3.49E-01	2.30E-01
SNP_756	1.33E-01	3.19E-01	2.36E-02	3.65E-02	2.99E-01	1.56E-01	8.48E-02	2.48E-01	1.31E-01	1.22E-01
SNP_757	3.91E-01	3.99E-01	2.63E-03	2.98E-01	2.52E-01	1.84E-01	2.81E-01	4.55E-01	3.73E-01	2.24E-01
SNP_758	1.45E-01	1.53E-03	1.91E-02	3.46E-01	1.69E-01	3.40E-01	4.63E-01	4.39E-01	5.43E-02	2.35E-01
SNP_759	2.09E-01	6.12E-03	9.17E-02	2.16E-01	3.05E-01	4.29E-01	4.81E-01	4.70E-01	3.03E-02	3.43E-01
SNP_760	3.99E-01	1.44E-01	3.87E-01	3.32E-02	3.07E-01	3.79E-01	4.07E-01	1.12E-01	1.09E-01	1.06E-01
SNP_761	3.41E-01	1.46E-01	4.26E-01	3.54E-01	1.62E-01	2.30E-01	4.77E-01	1.27E-02	4.73E-03	3.64E-01
SNP_762	3.87E-01	2.29E-01	4.42E-01	8.22E-02	2.36E-02	3.01E-01	4.44E-01	1.91E-01	4.25E-01	2.02E-01
SNP_763	3.51E-01	2.80E-01	5.08E-02	4.09E-01	2.40E-01	3.72E-01	2.47E-01	1.88E-01	2.56E-01	8.72E-02
SNP_764	3.38E-01	2.57E-01	4.91E-02	4.31E-01	2.32E-01	3.99E-01	2.75E-01	1.87E-01	2.81E-01	9.05E-02
SNP_765	1.21E-01	5.68E-02	1.54E-01	2.99E-01	2.37E-01	3.77E-01	3.61E-01	4.09E-01	1.36E-01	4.91E-01
SNP_766	3.35E-01	2.62E-01	5.37E-02	3.84E-01	2.37E-01	4.01E-01	2.72E-01	1.89E-01	2.72E-01	9.05E-02
SNP_767	1.41E-01	6.15E-03	1.53E-01	1.08E-01	4.53E-01	1.48E-01	1.37E-01	9.16E-02	1.66E-03	4.47E-01
SNP_768	3.63E-01	2.69E-01	8.95E-02	3.72E-01	3.17E-01	4.73E-01	3.55E-01	2.17E-01	2.66E-01	1.53E-01
SNP_769	3.01E-01	1.89E-01	2.98E-01	4.28E-01	3.44E-01	2.41E-01	4.21E-01	3.27E-01	4.22E-01	1.54E-01
SNP_770	4.72E-01	3.53E-01	1.64E-01	2.20E-01	2.77E-01	4.17E-01	1.01E-01	4.95E-01	3.65E-01	4.52E-01
SNP_771	5.69E-02	2.94E-01	1.69E-02	1.93E-01	1.74E-01	4.16E-01	2.26E-01	3.78E-02	1.79E-01	1.43E-01
SNP_772	1.47E-01	1.49E-01	2.27E-02	1.19E-01	1.83E-01	3.96E-01	2.55E-01	4.35E-02	8.92E-02	2.09E-01
SNP_773	4.83E-01	2.09E-01	4.63E-01	1.71E-01	4.25E-01	4.49E-01	4.73E-01	3.32E-01	4.37E-01	2.41E-01
SNP_774	4.72E-01	3.66E-01	1.75E-01	3.83E-01	2.24E-01	4.92E-01	1.09E-01	4.92E-01	3.71E-01	4.70E-01
SNP_775	4.56E-01	1.97E-01	4.12E-01	1.43E-01	3.13E-01	4.94E-01	4.73E-01	2.41E-01	3.85E-01	1.71E-01
SNP_776	8.61E-02	2.47E-01	1.57E-02	1.78E-01	1.81E-01	3.42E-01	1.92E-01	4.99E-02	1.47E-01	2.36E-01
SNP_777	1.24E-02	4.02E-01	6.76E-03	2.86E-01	5.72E-02	4.27E-01	3.06E-01	5.47E-02	1.16E-01	3.70E-01
SNP_778	1.19E-01	2.79E-01	9.70E-02	1.95E-01	2.93E-01	4.80E-01	4.69E-01	1.24E-01	2.43E-01	4.71E-01
SNP_779	4.63E-01	1.85E-01	3.62E-01	1.31E-01	3.55E-01	4.28E-01	4.80E-01	2.90E-01	4.45E-01	2.08E-01
SNP_780	5.64E-02	2.29E-01	1.83E-01	3.60E-01	1.46E-01	3.52E-01	2.93E-01	3.18E-01	1.56E-01	3.42E-01
SNP_781	2.84E-02	4.35E-01	4.03E-01	1.47E-01	3.58E-01	4.03E-01	4.28E-01	2.38E-01	3.57E-01	2.16E-01
SNP_782	2.19E-02	4.66E-01	3.60E-01	2.63E-01	1.12E-01	3.22E-01	8.53E-02	1.68E-01	3.24E-01	3.43E-01
SNP_783	3.22E-01	4.35E-01	2.61E-01	6.55E-02	6.20E-02	3.08E-01	1.85E-01	1.10E-01	6.56E-02	4.36E-01
SNP_784	6.07E-02	2.19E-01	1.30E-01	3.18E-01	1.35E-01	4.69E-01	4.52E-01	4.36E-01	1.81E-01	2.18E-01
SNP_785	1.48E-02	4.29E-01	1.77E-01	2.80E-01	1.77E-01	4.54E-01	1.20E-01	6.66E-02	1.53E-01	2.62E-01
SNP_786	1.37E-02	4.14E-01	1.72E-01	2.71E-01	1.75E-01	4.65E-01	1.34E-01	6.15E-02	1.48E-01	2.49E-01
SNP_787	4.15E-02	3.66E-01	3.59E-01	1.90E-01	3.16E-01	3.39E-01	4.80E-01	3.19E-01	3.64E-01	2.64E-01
SNP_788	2.60E-02	4.13E-01	3.99E-01	1.59E-01	3.47E-01	3.93E-01	4.04E-01	2.38E-01	3.52E-01	2.09E-01
SNP_789	5.58E-02	1.96E-01	1.27E-01	3.49E-01	1.33E-01	4.84E-01	4.90E-01	4.51E-01	1.84E-01	2.12E-01
SNP_790	2.73E-02	4.13E-01	4.00E-01	1.66E-01	3.62E-01	4.11E-01	3.92E-01	2.30E-01	3.60E-01	2.04E-01
SNP_791	1.47E-02	4.11E-01	1.66E-01	2.63E-01	1.65E-01	4.83E-01	1.42E-01	5.86E-02	1.44E-01	2.42E-01
SNP_792	1.08E-02	3.79E-01	1.80E-01	2.83E-01	1.78E-01	4.84E-01	1.46E-01	5.95E-02	1.57E-01	2.12E-01
SNP_793	4.34E-02	3.99E-01	3.37E-01	4.09E-01	3.57E-01	4.64E-01	3.37E-01	3.98E-02	3.25E-01	1.57E-02
SNP_794	4.60E-01	3.22E-01	8.05E-02	4.40E-01	7.22E-02	3.75E-01	3.85E-01	2.14E-01	4.17E-01	4.36E-01
SNP_795	1.58E-01	2.80E-01	6.32E-02	2.37E-01	3.81E-01	3.57E-01	3.79E-01	2.41E-01	4.74E-01	3.18E-01
SNP_796	4.67E-02	4.01E-01	1.36E-01	1.34E-01	2.01E-01	4.53E-01	1.98E-01	9.70E-02	1.93E-01	3.35E-01
SNP_797	1.18E-01	4.63E-01	3.16E-02	4.04E-01	4.99E-01	2.92E-01	3.66E-01	2.86E-01	3.99E-01	2.54E-01
SNP_798	1.31E-01	4.18E-01	2.50E-02	2.53E-01	3.96E-01	4.03E-01	3.73E-01	3.10E-01	4.58E-01	1.89E-01
SNP_799	3.12E-02	3.86E-01	2.24E-01	3.95E-01	3.41E-01	2.02E-01	1.41E-01	3.22E-01	2.32E-01	4.84E-01
SNP_800	4.19E-01	6.34E-02	1.08E-01	8.73E-02	4.23E-01	3.66E-01	4.96E-01	3.82E-01	3.89E-01	4.30E-01
SNP_801	4.21E-01	6.48E-02	1.10E-01	9.13E-02	4.02E-01	3.51E-01	4.99E-01	3.95E-01	3.81E-01	4.38E-01
SNP_802	7.55E-02	3.09E-01	1.56E-01	4.86E-01	1.05E-01	3.51E-01	3.47E-01	5.08E-02	1.27E-02	1.18E-01
SNP_803	2.82E-01	9.68E-02	3.59E-01	2.15E-01	7.23E-02	2.49E-01	3.82E-01	5.67E-02	2.78E-01	9.82E-02
SNP_804	3.24E-01	9.72E-02	3.90E-01	2.24E-01	6.37E-02	2.35E-01	3.65E-01	7.91E-02	2.84E-01	1.64E-01
SNP_805	1.67E-01	1.50E-01	3.44E-01	4.28E-01	3.71E-01	3.08E-01	1.86E-01	3.81E-02	2.02E-01	4.92E-02
SNP_806	2.81E-01	4.16E-02	1.76E-01	2.65E-01	5.43E-02	7.23E-02	2.08E-01	4.91E-01	8.56E-02	4.44E-01
SNP_807	1.05E-01	4.88E-02	3.91E-01	1.86E-01	2.33E-02	1.05E-01	4.22E-01	8.34E-02	5.45E-02	9.92E-02
SNP_808	1.56E-01	1.59E-02	2.41E-01	1.58E-01	3.74E-02	4.41E-02	9.57E-02	5.71E-02	1.98E-03	2.76E-01
SNP_809	1.53E-01	2.26E-03	3.99E-01	2.68E-01	6.29E-03	4.94E-02	4.40E-01	1.04E-01	2.48E-02	3.36E-01
SNP_810	2.17E-01	3.40E-03	3.87E-01	3.92E-01	6.15E-03	4.44E-02	4.38E-01	1.86E-01	4.59E-02	2.82E-01
SNP_811	2.17E-01	3.40E-03	3.87E-01	3.92E-01	6.15E-03	4.44E-02	4.38E-01	1.86E-01	4.59E-02	2.82E-01
SNP_812	2.99E-01	5.91E-02	2.66E-01	4.56E-01	1.78E-01	2.11E-01	3.32E-01	4.90E-01	8.09E-02	3.33E-01
SNP_813	2.17E-01	3.40E-03	3.87E-01	3.92E-01	6.15E-03	4.44E-02	4.38E-01	1.86E-01	4.59E-02	2.82E-01
SNP_814	3.44E-01	2.41E-02	2.42E-01	4.88E-01	1.70E-01	1.27E-01	4.35E-01	2.49E-01	2.11E-01	1.97E-01
SNP_815	8.80E-02	4.50E-02	2.31E-01	2.49E-01	3.15E-01	1.18E-01	3.68E-01	2.67E-01	1.34E-02	3.34E-01
SNP_816	3.51E-01	8.15E-03	2.62E-01	1.74E-01	1.74E-02	5.62E-02	2.87E-01	1.45E-01	9.31E-03	4.70E-01
SNP_817	9.61E-02	2.70E-03	3.59E-01	1.31E-01	9.22E-02	7.84E-02	3.61E-01	1.51E-01	2.24E-02	4.12E-01
SNP_818	3.73E-01	2.43E-03	2.85E-01	4.53E-01	1.09E-02	4.34E-02	4.90E-01	6.85E-03	4.56E-04	1.29E-01
SNP_819	6.14E-02	2.34E-01	2.51E-01	4.55E-01	3.41E-01	3.51E-01	4.91E-01	2.00E-01	1.05E-01	2.68E-01
SNP_820	3.57E-01	2.61E-01	4.53E-01	3.43E-01	1.18E-01	3.46E-01	2.24E-01	1.94E-01	1.86E-01	2.28E-01
SNP_821	2.90E-01	1.93E-01	1.04E-01	1.61E-01	7.88E-02	5.83E-02	4.55E-02	7.62E-02	4.81E-01	4.58E-01
SNP_822	9.55E-02	6.22E-02	1.37E-01	3.60E-01	2.96E-01	2.00E-01	4.45E-01	3.64E-01	7.19E-02	2.99E-01
SNP_823	2.66E-01	4.60E-01	2.78E-01	1.83E-01	2.58E-01	3.68E-01	2.80E-01	2.46E-02	2.27E-02	2.05E-01
SNP_824	9.55E-02	6.22E-02	1.37E-01	3.60E-01	2.96E-01	2.00E-01	4.45E-01	3.64E-01	7.19E-02	2.99E-01
SNP_825	2.53E-01	2.25E-01	3.68E-01	2.26E-01	1.62E-01	3.72E-01	2.59E-01	6.92E-02	5.71E-02	2.88E-01
SNP_826	5.48E-02	5.34E-02	7.20E-02	6.96E-02	4.49E-01	4.52E-01	2.17E-01	3.21E-02	9.98E-03	6.82E-02
SNP_827	2.67E-01	4.01E-01	3.34E-01	3.57E-01	4.19E-01	1.74E-01	4.03E-01	5.90E-02	1.05E-01	2.19E-01
SNP_828	2.75E-01	3.45E-01	4.56E-01	4.21E-01	4.52E-01	4.40E-01	4.13E-01	1.79E-01	2.60E-01	3.16E-01
SNP_829	3.15E-01	5.45E-02	5.53E-02	3.24E-01	1.01E-01	9.23E-02	4.08E-01	2.45E-01	1.45E-01	2.55E-01
SNP_830	7.39E-02	6.31E-02	4.72E-01	4.37E-01	1.29E-01	3.11E-01	9.08E-02	1.12E-01	2.25E-01	3.18E-01
SNP_831	7.28E-02	4.31E-01	4.66E-01	1.96E-01	4.00E-01	3.33E-01	2.82E-01	2.98E-01	1.90E-01	3.39E-01
SNP_832	3.90E-03	2.76E-01	4.09E-02	2.99E-01	4.21E-01	4.65E-01	4.37E-01	2.09E-01	4.94E-01	2.89E-01
SNP_833	1.53E-01	2.23E-01	4.94E-02	4.98E-01	3.78E-01	2.06E-01	4.36E-01	4.79E-01	1.41E-01	1.86E-01
SNP_834	8.06E-02	3.73E-01	4.27E-01	1.90E-01	3.40E-01	3.37E-01	2.31E-01	4.36E-01	3.19E-01	4.30E-01
SNP_835	2.37E-01	6.20E-02	4.83E-01	3.97E-01	3.13E-01	3.29E-01	1.63E-01	1.88E-01	2.53E-01	2.88E-01
SNP_836	1.31E-01	1.21E-01	4.22E-01	4.51E-01	4.77E-01	2.64E-01	2.49E-01	1.69E-01	3.44E-01	3.61E-01
SNP_837	1.85E-01	4.42E-01	4.30E-01	4.55E-01	4.51E-01	4.30E-01	4.49E-01	2.01E-01	2.39E-01	3.17E-01
SNP_838	1.61E-02	9.37E-03	2.45E-01	6.14E-02	1.04E-01	3.41E-01	1.63E-01	2.70E-01	2.23E-01	4.47E-01
SNP_839	6.63E-02	1.99E-01	3.00E-01	4.38E-01	4.59E-02	1.23E-01	4.39E-01	1.28E-01	7.05E-03	4.80E-01
SNP_840	3.80E-01	4.35E-01	3.98E-01	4.34E-01	1.40E-01	3.20E-01	3.10E-01	1.90E-01	4.46E-01	9.18E-02
SNP_841	6.56E-03	3.77E-01	1.42E-01	3.95E-01	2.10E-01	2.40E-01	2.75E-01	4.81E-01	3.70E-01	9.59E-02
SNP_842	1.84E-01	4.21E-02	4.33E-01	4.15E-02	2.23E-01	3.94E-02	1.06E-02	4.60E-01	2.53E-02	4.70E-01
SNP_843	7.93E-02	4.10E-01	3.53E-01	6.33E-02	4.51E-01	1.36E-01	2.89E-01	1.51E-01	5.92E-02	5.98E-02
SNP_844	8.25E-03	4.04E-01	1.83E-01	4.25E-01	2.09E-01	2.52E-01	2.62E-01	4.80E-01	3.58E-01	8.93E-02
SNP_845	6.67E-03	9.78E-02	5.76E-02	1.45E-01	3.77E-02	6.71E-02	1.02E-01	2.96E-01	3.09E-01	1.71E-01
SNP_846	4.29E-03	4.78E-01	4.50E-02	1.44E-01	4.79E-01	1.35E-01	4.18E-01	1.28E-01	2.06E-01	4.76E-02
SNP_847	9.03E-03	4.17E-01	1.93E-01	4.31E-01	2.13E-01	2.56E-01	2.66E-01	4.80E-01	3.50E-01	8.53E-02
SNP_848	9.03E-03	4.17E-01	1.93E-01	4.31E-01	2.13E-01	2.56E-01	2.66E-01	4.80E-01	3.50E-01	8.53E-02
SNP_849	9.47E-03	4.16E-01	2.04E-01	4.33E-01	2.23E-01	2.67E-01	2.60E-01	4.95E-01	3.81E-01	9.01E-02
SNP_850	4.87E-01	6.08E-02	3.18E-01	9.16E-02	3.88E-01	3.76E-01	3.07E-01	1.57E-02	1.96E-02	1.93E-01
SNP_851	2.95E-01	1.02E-01	4.36E-01	1.91E-01	2.26E-01	2.39E-01	3.94E-02	2.43E-02	1.46E-01	1.84E-02
SNP_852	3.86E-02	4.89E-01	4.28E-01	1.43E-01	1.37E-04	2.05E-03	4.84E-02	3.57E-01	6.19E-03	9.43E-02
SNP_853	1.24E-01	3.24E-01	4.71E-01	4.96E-01	1.91E-01	1.62E-01	3.86E-01	2.77E-01	1.74E-01	1.01E-01
SNP_854	1.24E-01	3.24E-01	4.71E-01	4.96E-01	1.91E-01	1.62E-01	3.86E-01	2.77E-01	1.74E-01	1.01E-01
SNP_855	3.84E-01	7.57E-02	1.36E-01	2.68E-01	2.63E-01	2.84E-01	4.60E-01	2.37E-01	1.14E-01	1.99E-01
SNP_856	6.89E-02	3.99E-02	4.36E-01	2.63E-01	3.97E-01	3.91E-01	8.48E-02	1.71E-01	2.90E-02	3.67E-01
SNP_857	3.74E-01	8.08E-02	4.30E-01	2.43E-01	1.81E-01	2.07E-01	4.63E-02	4.10E-02	1.65E-01	2.97E-02
SNP_858	4.85E-01	1.40E-01	1.44E-01	2.28E-01	2.72E-01	2.67E-01	4.82E-01	2.85E-01	1.25E-01	2.80E-01
SNP_859	4.89E-02	2.34E-01	2.29E-01	2.66E-01	7.67E-03	4.18E-01	3.01E-01	1.38E-01	4.25E-01	3.75E-02
SNP_860	4.88E-02	2.33E-01	2.27E-01	2.65E-01	7.58E-03	4.18E-01	3.00E-01	1.38E-01	4.21E-01	3.81E-02
SNP_861	4.00E-01	2.60E-01	4.78E-01	3.99E-01	2.63E-01	1.01E-01	1.11E-01	5.03E-02	2.32E-01	2.85E-01
SNP_862	2.28E-01	1.01E-01	4.12E-01	4.41E-01	5.13E-04	3.68E-01	3.86E-01	2.27E-01	3.76E-01	4.41E-01
SNP_863	4.00E-01	2.60E-01	4.78E-01	3.99E-01	2.63E-01	1.01E-01	1.11E-01	5.03E-02	2.32E-01	2.85E-01
SNP_864	2.28E-01	1.01E-01	4.12E-01	4.41E-01	5.13E-04	3.68E-01	3.86E-01	2.27E-01	3.76E-01	4.41E-01
SNP_865	2.54E-01	4.38E-01	3.81E-01	3.23E-01	9.05E-02	4.19E-01	2.66E-01	1.18E-01	1.78E-01	2.89E-01
SNP_866	3.16E-01	3.74E-01	3.97E-01	2.25E-01	3.58E-01	1.06E-01	1.27E-01	2.67E-02	9.07E-02	2.20E-01
SNP_867	4.42E-02	4.24E-01	6.28E-02	4.69E-01	1.52E-01	1.04E-01	4.74E-01	1.99E-01	3.90E-01	7.34E-02
SNP_868	4.43E-01	4.85E-01	2.21E-01	2.70E-01	2.20E-01	3.84E-01	3.18E-01	1.09E-01	1.09E-01	4.22E-01
SNP_869	4.76E-01	2.91E-01	2.63E-01	2.72E-01	4.55E-01	1.10E-01	1.68E-01	5.52E-02	1.23E-01	3.48E-01
SNP_870	7.66E-03	2.62E-01	3.56E-01	1.75E-01	2.61E-03	6.76E-02	5.96E-02	4.82E-01	8.57E-03	2.09E-02
SNP_871	7.66E-03	2.62E-01	3.56E-01	1.75E-01	2.61E-03	6.76E-02	5.96E-02	4.82E-01	8.57E-03	2.09E-02
SNP_872	7.18E-02	3.39E-01	3.30E-01	3.05E-01	7.16E-02	2.54E-01	3.10E-01	8.77E-02	2.73E-01	1.50E-02
SNP_873	7.48E-02	4.98E-01	2.63E-01	3.21E-01	1.53E-01	4.85E-01	4.62E-01	1.44E-01	2.86E-01	1.84E-02
SNP_874	4.28E-01	6.84E-02	1.39E-01	1.65E-01	4.17E-01	2.76E-01	9.19E-02	1.97E-01	3.14E-01	7.29E-02
SNP_875	7.33E-02	4.15E-01	2.79E-01	3.88E-01	6.76E-02	1.78E-01	4.86E-01	3.82E-01	2.55E-01	1.23E-01
SNP_876	2.76E-01	3.25E-01	3.21E-01	2.75E-01	1.03E-01	5.72E-02	3.45E-01	3.72E-01	4.47E-01	6.15E-02
SNP_877	3.45E-01	1.10E-01	5.33E-02	4.37E-02	2.18E-01	5.38E-02	9.97E-03	1.71E-01	4.12E-01	1.64E-02
SNP_878	4.14E-01	4.83E-01	1.84E-01	3.35E-01	3.35E-01	4.45E-01	3.91E-01	3.89E-01	4.35E-01	2.76E-01
SNP_879	1.23E-01	4.16E-01	1.34E-01	4.87E-01	3.54E-01	2.55E-01	2.42E-01	1.09E-01	2.55E-01	3.71E-02
SNP_880	2.39E-01	1.15E-01	1.59E-01	1.94E-01	3.36E-01	2.15E-01	2.92E-01	1.76E-01	3.27E-02	3.60E-01
SNP_881	2.71E-01	7.66E-02	3.76E-01	4.42E-01	9.15E-02	1.02E-01	8.48E-02	8.92E-02	2.29E-01	5.57E-02
SNP_882	4.29E-01	4.79E-01	1.77E-01	3.32E-01	3.32E-01	4.49E-01	3.86E-01	3.76E-01	4.18E-01	2.76E-01
SNP_883	4.98E-01	4.18E-01	1.20E-01	4.16E-01	2.69E-01	4.05E-01	3.82E-01	3.96E-01	4.08E-01	2.48E-01
SNP_884	1.21E-01	2.30E-01	1.53E-01	3.94E-01	1.58E-01	4.32E-01	2.38E-01	2.02E-02	1.96E-02	3.66E-02
SNP_885	3.43E-01	4.97E-01	2.15E-01	3.50E-01	3.72E-01	4.48E-01	4.47E-01	3.14E-01	4.62E-01	2.62E-01
SNP_886	4.82E-01	4.60E-01	1.80E-01	4.95E-01	3.76E-01	2.70E-01	2.23E-01	4.58E-01	3.19E-01	1.23E-01
SNP_887	2.87E-01	4.81E-01	4.27E-01	1.69E-01	1.02E-01	6.55E-02	2.71E-01	1.85E-01	4.25E-01	2.13E-01
SNP_888	2.11E-01	1.51E-01	4.31E-01	1.92E-01	2.24E-01	1.43E-02	1.78E-02	1.47E-01	1.32E-01	1.99E-01
SNP_889	1.25E-03	2.00E-01	3.79E-01	2.74E-01	1.40E-01	4.53E-03	6.28E-03	2.25E-01	4.87E-01	1.22E-01
SNP_890	3.91E-01	2.02E-01	4.72E-01	4.63E-02	2.35E-01	4.89E-01	4.77E-01	8.16E-02	6.71E-02	4.95E-01
SNP_891	3.82E-01	2.11E-01	4.65E-01	6.25E-02	2.51E-01	4.98E-01	4.65E-01	7.56E-02	7.07E-02	4.43E-01
SNP_892	4.44E-01	1.52E-01	4.02E-01	1.90E-01	2.97E-01	2.41E-01	3.76E-01	2.80E-01	8.63E-02	3.23E-01
SNP_893	3.89E-01	1.99E-01	3.28E-01	6.59E-02	3.19E-01	3.78E-01	3.95E-01	4.66E-02	6.53E-02	3.48E-01
SNP_894	1.77E-01	3.75E-01	2.54E-01	3.11E-01	3.84E-01	3.76E-01	2.23E-01	3.03E-01	2.75E-01	2.96E-01
SNP_895	3.26E-01	4.97E-02	4.19E-01	2.15E-01	3.47E-01	3.16E-01	2.59E-01	4.28E-02	3.00E-02	3.07E-01
SNP_896	1.65E-01	3.34E-01	3.10E-01	2.99E-01	3.86E-01	3.93E-01	2.55E-01	3.37E-01	2.95E-01	3.20E-01
SNP_897	3.26E-01	4.97E-02	4.19E-01	2.15E-01	3.47E-01	3.16E-01	2.59E-01	4.28E-02	3.00E-02	3.07E-01
SNP_898	3.89E-01	1.98E-01	3.26E-01	6.43E-02	3.16E-01	4.02E-01	4.00E-01	5.11E-02	7.54E-02	3.48E-01
SNP_899	3.31E-01	5.11E-02	4.40E-01	2.11E-01	3.63E-01	3.21E-01	2.64E-01	4.20E-02	3.01E-02	3.07E-01
SNP_900	4.50E-01	3.80E-01	3.98E-01	3.19E-01	2.72E-01	3.25E-01	1.00E-01	1.89E-01	2.49E-01	8.89E-02
SNP_901	3.31E-01	5.11E-02	4.40E-01	2.11E-01	3.63E-01	3.21E-01	2.64E-01	4.20E-02	3.01E-02	3.07E-01
SNP_902	1.65E-01	3.35E-01	3.08E-01	2.98E-01	3.88E-01	3.94E-01	2.54E-01	3.37E-01	2.98E-01	3.23E-01
SNP_903	4.11E-01	2.81E-01	3.49E-01	6.39E-02	3.91E-01	1.70E-01	1.74E-01	1.08E-01	4.92E-01	3.66E-01
SNP_904	3.14E-01	4.99E-02	3.82E-01	2.08E-01	3.63E-01	3.22E-01	2.67E-01	4.49E-02	3.28E-02	3.02E-01
SNP_905	2.87E-01	4.84E-02	3.83E-01	1.98E-01	4.13E-01	3.65E-01	3.11E-01	4.95E-02	2.67E-02	3.73E-01
SNP_906	2.69E-01	5.07E-02	3.79E-01	1.92E-01	3.86E-01	3.33E-01	2.97E-01	4.45E-02	2.23E-02	3.63E-01
SNP_907	2.70E-01	5.11E-02	3.81E-01	1.92E-01	3.88E-01	3.34E-01	2.96E-01	4.46E-02	2.28E-02	3.60E-01
SNP_908	2.73E-01	5.57E-02	3.90E-01	1.91E-01	3.86E-01	3.33E-01	2.97E-01	4.46E-02	2.23E-02	3.63E-01
SNP_909	2.73E-01	5.57E-02	3.90E-01	1.91E-01	3.86E-01	3.33E-01	2.97E-01	4.46E-02	2.23E-02	3.63E-01
SNP_910	1.20E-01	2.01E-01	4.06E-01	2.83E-01	3.95E-01	4.20E-01	3.29E-01	3.42E-01	3.35E-01	2.86E-01
SNP_911	2.59E-01	7.98E-02	4.81E-01	5.49E-02	3.75E-01	2.83E-01	1.28E-01	4.30E-01	4.13E-01	2.95E-01
SNP_912	2.74E-01	5.62E-02	3.93E-01	1.92E-01	3.87E-01	3.34E-01	2.96E-01	4.47E-02	2.28E-02	3.60E-01
SNP_913	3.34E-03	4.79E-02	3.96E-01	4.81E-01	2.12E-01	4.11E-01	4.61E-01	4.60E-01	2.74E-01	3.89E-01
SNP_914	3.35E-03	4.97E-02	3.95E-01	4.71E-01	2.11E-01	4.14E-01	4.62E-01	4.68E-01	2.80E-01	3.89E-01
SNP_915	3.47E-01	3.57E-01	4.69E-01	4.28E-01	3.32E-01	4.90E-01	3.31E-01	4.73E-01	4.92E-01	2.51E-01
SNP_916	1.66E-01	3.24E-01	4.38E-01	4.20E-01	3.94E-01	3.35E-01	4.22E-01	3.67E-01	4.81E-01	3.42E-01
SNP_917	4.68E-01	3.67E-01	1.86E-01	4.94E-01	3.61E-01	3.56E-01	3.09E-01	4.48E-01	2.12E-01	2.30E-01
SNP_918	1.11E-01	7.25E-02	3.72E-01	8.04E-02	7.58E-03	4.92E-02	1.29E-01	4.52E-01	4.31E-01	1.07E-01
SNP_919	1.65E-01	1.95E-01	2.92E-01	3.06E-01	3.70E-01	4.57E-01	3.52E-01	1.80E-01	2.57E-02	3.89E-01
SNP_920	2.86E-01	2.82E-01	2.27E-01	4.03E-01	2.16E-01	2.90E-01	4.75E-01	2.20E-01	4.81E-01	3.38E-01
SNP_921	1.08E-03	1.82E-02	3.15E-01	4.01E-01	7.78E-02	1.39E-01	6.21E-02	3.81E-01	1.47E-01	1.35E-01
SNP_922	2.80E-01	7.58E-02	1.10E-02	1.11E-01	4.92E-01	4.74E-01	1.98E-01	2.88E-01	2.27E-01	3.79E-01
SNP_923	2.96E-02	3.10E-02	1.78E-01	4.32E-01	4.72E-01	3.27E-01	8.02E-02	6.40E-02	9.58E-03	4.71E-01
SNP_924	1.70E-01	4.23E-01	2.06E-03	1.02E-01	3.01E-01	1.45E-01	1.78E-01	1.30E-01	8.73E-02	2.34E-01
SNP_925	2.67E-01	6.69E-02	3.74E-04	3.54E-01	1.65E-01	2.26E-01	4.02E-01	3.44E-01	3.03E-01	2.49E-01
SNP_926	2.79E-01	6.28E-02	8.15E-04	3.19E-01	1.56E-01	2.00E-01	4.50E-01	3.53E-01	2.83E-01	2.96E-01
SNP_927	4.76E-01	3.79E-01	2.41E-02	3.52E-02	4.87E-01	3.53E-01	1.40E-01	2.80E-02	5.39E-02	7.24E-02
SNP_928	2.68E-01	9.37E-02	2.88E-02	1.49E-01	4.28E-01	4.20E-01	3.88E-01	2.96E-01	3.53E-01	1.54E-01
SNP_929	4.93E-01	3.88E-01	2.76E-02	3.22E-02	4.72E-01	3.72E-01	1.43E-01	2.76E-02	5.82E-02	7.81E-02
SNP_930	1.78E-01	4.01E-02	9.62E-02	1.29E-01	1.01E-01	3.56E-01	3.82E-01	2.08E-01	4.52E-01	2.66E-01
SNP_931	4.65E-01	3.85E-01	2.15E-02	3.61E-02	4.75E-01	3.35E-01	1.37E-01	2.65E-02	5.43E-02	7.39E-02
SNP_932	2.10E-01	3.65E-01	1.53E-03	1.51E-01	2.83E-01	1.34E-01	1.51E-01	7.79E-02	5.22E-02	1.87E-01
SNP_933	9.57E-02	2.29E-01	4.25E-04	2.02E-01	5.93E-02	1.80E-01	2.45E-01	3.92E-01	5.06E-02	2.92E-01
SNP_934	8.73E-02	3.43E-01	1.04E-03	4.08E-01	4.79E-01	2.39E-01	2.03E-01	2.91E-01	3.47E-01	3.78E-01
SNP_935	6.89E-02	3.18E-01	1.32E-03	3.35E-01	1.95E-01	5.04E-02	3.44E-02	1.30E-01	3.84E-02	3.64E-01
SNP_936	6.89E-02	3.17E-01	1.30E-03	3.34E-01	1.94E-01	5.02E-02	3.48E-02	1.30E-01	3.77E-02	3.66E-01
SNP_937	1.05E-01	2.02E-01	2.18E-04	2.51E-01	1.03E-01	1.38E-01	7.83E-02	1.42E-01	3.44E-02	3.05E-01
SNP_938	1.02E-01	2.05E-01	1.96E-04	2.52E-01	9.82E-02	1.31E-01	7.41E-02	1.34E-01	2.96E-02	3.11E-01
SNP_939	9.76E-02	3.96E-01	1.07E-03	2.39E-01	1.82E-01	3.42E-02	3.60E-02	1.12E-01	2.66E-02	3.37E-01
SNP_940	4.11E-01	3.35E-01	6.50E-02	4.56E-01	1.66E-01	3.17E-01	4.11E-01	1.49E-01	2.05E-01	2.89E-01
SNP_941	7.77E-02	4.49E-01	5.84E-02	3.12E-02	4.76E-01	1.90E-01	1.02E-01	4.46E-02	1.34E-02	4.74E-01
SNP_942	1.79E-01	2.32E-01	6.26E-02	2.30E-01	9.72E-02	3.18E-01	1.58E-01	8.49E-02	1.01E-01	4.79E-01
SNP_943	1.79E-01	2.32E-01	6.26E-02	2.30E-01	9.72E-02	3.18E-01	1.58E-01	8.49E-02	1.01E-01	4.79E-01
SNP_944	1.79E-01	2.32E-01	6.26E-02	2.30E-01	9.72E-02	3.18E-01	1.58E-01	8.49E-02	1.01E-01	4.79E-01
SNP_945	1.79E-01	2.32E-01	6.26E-02	2.30E-01	9.72E-02	3.18E-01	1.58E-01	8.49E-02	1.01E-01	4.79E-01
SNP_946	1.79E-01	2.32E-01	6.26E-02	2.30E-01	9.72E-02	3.18E-01	1.58E-01	8.49E-02	1.01E-01	4.79E-01
SNP_947	1.79E-01	2.33E-01	6.19E-02	2.29E-01	9.79E-02	3.17E-01	1.59E-01	8.47E-02	9.96E-02	4.82E-01
SNP_948	1.75E-01	4.71E-01	2.03E-03	9.81E-02	2.88E-01	1.08E-01	7.11E-02	6.38E-02	4.55E-02	1.52E-01
SNP_949	7.76E-02	4.47E-01	5.77E-02	3.10E-02	4.78E-01	1.89E-01	1.02E-01	4.45E-02	1.31E-02	4.71E-01
SNP_950	7.77E-02	4.49E-01	5.84E-02	3.12E-02	4.76E-01	1.90E-01	1.02E-01	4.46E-02	1.34E-02	4.74E-01
SNP_951	2.77E-01	1.44E-01	2.36E-01	6.70E-02	2.83E-01	3.57E-01	4.78E-01	3.00E-01	4.64E-01	2.08E-01
SNP_952	1.74E-01	4.72E-01	1.68E-03	9.80E-02	2.96E-01	1.12E-01	7.33E-02	6.35E-02	4.62E-02	1.55E-01
SNP_953	3.79E-01	8.65E-02	4.27E-01	6.05E-02	1.32E-01	4.25E-01	4.21E-01	1.28E-02	3.24E-02	2.71E-02
SNP_954	4.34E-01	7.71E-02	3.72E-01	6.49E-02	2.44E-01	2.53E-01	2.31E-01	3.77E-02	2.78E-02	1.72E-01
SNP_955	2.37E-01	1.24E-01	5.00E-01	1.12E-01	3.28E-01	2.73E-01	1.49E-01	7.31E-02	3.81E-02	3.81E-01
SNP_956	2.71E-01	1.55E-01	2.67E-01	4.84E-01	3.24E-01	3.65E-01	1.51E-01	9.05E-02	4.07E-01	2.49E-02
SNP_957	9.60E-02	2.37E-01	7.41E-04	5.35E-02	3.26E-01	1.39E-01	1.66E-01	1.20E-01	1.12E-01	3.84E-01
SNP_958	1.94E-01	3.30E-01	1.55E-02	7.23E-03	4.04E-01	4.10E-01	2.86E-01	9.50E-02	1.74E-02	2.49E-01
SNP_959	1.89E-01	3.38E-01	1.61E-02	7.02E-03	4.25E-01	3.97E-01	2.79E-01	9.43E-02	1.84E-02	2.53E-01
SNP_960	2.24E-01	2.65E-01	1.69E-01	2.93E-01	2.78E-01	3.61E-01	3.54E-01	4.41E-01	4.56E-01	4.15E-01
SNP_961	2.59E-01	3.28E-01	3.56E-04	1.57E-01	4.87E-01	1.65E-01	1.52E-01	6.98E-02	1.24E-01	2.34E-01
SNP_962	2.84E-01	3.13E-01	4.14E-04	1.35E-01	4.95E-01	1.57E-01	1.30E-01	7.20E-02	1.17E-01	2.26E-01
SNP_963	2.46E-01	3.47E-01	2.62E-04	1.34E-01	4.76E-01	1.33E-01	1.14E-01	7.00E-02	1.29E-01	1.90E-01
SNP_964	2.49E-01	3.74E-01	2.63E-04	1.32E-01	4.67E-01	1.53E-01	1.26E-01	7.79E-02	1.22E-01	2.50E-01
SNP_965	7.25E-02	8.69E-02	4.35E-01	1.68E-01	4.33E-01	2.42E-01	1.25E-01	1.30E-01	4.84E-02	4.71E-01
SNP_966	1.85E-01	2.09E-01	3.29E-01	2.79E-01	2.53E-01	2.29E-01	3.18E-01	4.84E-01	4.57E-01	3.28E-01
SNP_967	4.68E-01	4.06E-01	6.88E-03	2.39E-01	4.35E-01	5.88E-02	3.75E-02	1.18E-01	2.01E-01	1.47E-01
SNP_968	2.08E-01	2.77E-01	1.73E-01	2.95E-01	2.73E-01	3.50E-01	3.32E-01	4.47E-01	4.56E-01	4.25E-01
SNP_969	2.08E-01	2.77E-01	1.73E-01	2.95E-01	2.73E-01	3.50E-01	3.32E-01	4.47E-01	4.56E-01	4.25E-01
SNP_970	4.07E-01	4.46E-01	1.71E-02	3.53E-01	4.65E-01	1.05E-01	1.07E-01	9.56E-02	3.42E-01	2.55E-02
SNP_971	2.98E-01	2.72E-01	1.65E-01	3.04E-02	4.74E-01	2.72E-01	2.32E-01	4.42E-01	3.93E-01	3.24E-01
SNP_972	2.71E-01	3.56E-01	2.95E-04	1.23E-01	4.62E-01	1.69E-01	1.47E-01	9.19E-02	1.35E-01	2.75E-01
SNP_973	2.08E-01	2.76E-01	1.75E-01	2.94E-01	2.72E-01	3.49E-01	3.33E-01	4.48E-01	4.60E-01	4.28E-01
SNP_974	2.08E-01	2.76E-01	1.75E-01	2.94E-01	2.72E-01	3.49E-01	3.33E-01	4.48E-01	4.60E-01	4.28E-01
SNP_975	2.08E-01	2.76E-01	1.75E-01	2.94E-01	2.72E-01	3.49E-01	3.33E-01	4.48E-01	4.60E-01	4.28E-01
SNP_976	2.41E-01	4.89E-01	7.13E-04	1.85E-01	3.13E-01	3.12E-01	2.44E-01	1.88E-01	2.75E-01	2.58E-01
SNP_977	2.42E-02	7.78E-02	3.95E-01	4.03E-01	4.91E-01	3.83E-01	4.85E-01	3.92E-01	2.14E-01	2.37E-01
SNP_978	2.75E-01	3.50E-01	4.64E-04	1.49E-01	4.92E-01	1.97E-01	1.62E-01	1.04E-01	1.49E-01	3.07E-01
SNP_979	1.33E-01	2.78E-01	1.15E-02	4.82E-02	3.55E-01	2.48E-01	2.50E-01	4.48E-01	1.82E-01	1.19E-01
SNP_980	1.52E-01	4.34E-01	4.68E-03	1.86E-01	2.10E-01	1.15E-01	1.24E-02	6.61E-02	1.43E-01	1.52E-01
SNP_981	2.75E-01	3.48E-01	4.74E-04	1.50E-01	4.94E-01	1.98E-01	1.61E-01	1.04E-01	1.51E-01	3.04E-01
SNP_982	1.68E-01	4.01E-01	3.51E-01	3.52E-01	6.49E-02	1.17E-01	4.03E-02	3.89E-01	1.85E-01	1.30E-01
SNP_983	1.71E-01	3.98E-01	1.88E-02	1.52E-02	2.59E-01	4.88E-01	4.92E-01	1.01E-01	2.63E-02	1.41E-01
SNP_984	3.41E-01	3.50E-01	3.82E-01	2.02E-01	4.77E-01	1.98E-01	6.11E-02	1.07E-01	1.79E-01	2.42E-01
SNP_985	2.07E-01	2.36E-01	2.53E-04	1.58E-01	4.43E-01	1.92E-01	1.44E-01	1.35E-01	1.71E-01	3.96E-01
SNP_986	2.28E-01	2.10E-01	5.41E-03	4.32E-01	4.31E-01	1.70E-01	5.08E-02	4.72E-02	8.65E-02	1.85E-01
SNP_987	1.26E-01	2.30E-01	4.22E-03	4.97E-01	4.62E-01	1.10E-01	3.28E-02	1.56E-01	1.92E-01	2.33E-01
SNP_988	3.34E-01	3.87E-01	2.15E-01	2.75E-01	4.65E-01	4.73E-01	3.29E-01	3.58E-01	4.75E-01	2.67E-01
SNP_989	2.07E-01	2.36E-01	2.53E-04	1.58E-01	4.43E-01	1.92E-01	1.44E-01	1.35E-01	1.71E-01	3.96E-01
SNP_990	1.31E-01	7.87E-02	2.14E-03	1.34E-01	1.50E-01	3.19E-02	3.02E-02	3.34E-01	3.99E-01	2.51E-01
SNP_991	2.51E-01	3.47E-02	5.22E-04	2.06E-01	2.06E-01	1.21E-01	1.93E-01	4.44E-01	3.69E-01	4.46E-01
SNP_992	3.10E-01	1.42E-01	2.09E-03	6.49E-02	2.87E-01	1.21E-01	2.04E-01	2.04E-01	1.81E-01	4.11E-01
SNP_993	2.15E-01	2.21E-01	3.40E-04	1.32E-01	4.95E-01	1.77E-01	1.26E-01	1.12E-01	1.63E-01	3.55E-01
SNP_994	2.66E-01	1.32E-01	1.20E-03	2.47E-01	4.49E-01	3.15E-01	1.77E-01	4.98E-01	9.62E-02	2.45E-01
SNP_995	2.16E-01	3.54E-02	6.77E-02	1.23E-01	6.86E-02	2.24E-01	1.10E-01	2.57E-01	2.57E-01	3.52E-01
SNP_996	2.41E-01	2.27E-01	1.55E-03	2.55E-01	1.40E-01	1.04E-02	5.96E-03	1.93E-01	3.80E-01	2.61E-01
SNP_997	2.31E-01	4.04E-01	2.08E-01	4.32E-01	2.37E-01	3.68E-01	3.55E-01	4.67E-01	3.95E-01	4.71E-01
SNP_998	1.73E-01	1.33E-02	4.32E-03	4.69E-01	2.26E-01	4.23E-01	4.96E-01	2.47E-01	6.11E-02	1.33E-01
SNP_999	4.78E-01	1.08E-01	2.21E-03	2.92E-01	4.22E-01	2.82E-02	1.61E-02	7.40E-02	1.52E-01	1.27E-01
SNP_1000	2.12E-01	3.43E-02	1.97E-03	3.48E-01	3.21E-01	3.89E-01	3.81E-01	4.68E-01	1.62E-01	1.46E-01
SNP_1001	3.80E-01	3.94E-01	1.51E-02	2.41E-01	2.56E-01	9.30E-03	3.12E-03	3.58E-03	2.59E-02	1.78E-02
SNP_1002	2.57E-01	1.52E-01	1.72E-02	2.79E-01	1.46E-01	9.49E-03	9.97E-04	2.29E-02	1.03E-01	5.15E-02
SNP_1003	2.19E-01	7.34E-02	2.83E-02	4.20E-01	2.20E-01	8.45E-02	9.64E-03	8.27E-02	4.44E-01	1.54E-02
SNP_1004	2.79E-01	4.14E-01	4.68E-01	1.27E-01	4.96E-01	3.18E-01	1.82E-01	1.03E-01	9.81E-02	1.01E-01
SNP_1005	2.54E-01	4.46E-01	4.70E-01	1.40E-01	4.73E-01	3.50E-01	2.05E-01	1.10E-01	1.01E-01	1.15E-01
SNP_1006	2.34E-01	1.92E-01	1.74E-03	2.62E-01	1.71E-01	1.54E-02	8.63E-03	2.09E-01	4.00E-01	2.90E-01
SNP_1007	2.09E-01	2.51E-01	2.30E-02	1.22E-01	4.66E-01	2.74E-01	2.29E-01	4.83E-01	2.48E-01	9.22E-02
SNP_1008	2.31E-01	4.04E-01	2.08E-01	4.32E-01	2.37E-01	3.68E-01	3.55E-01	4.67E-01	3.95E-01	4.71E-01
SNP_1009	3.14E-01	4.74E-02	1.45E-01	2.96E-02	4.90E-01	2.92E-01	2.83E-01	9.45E-02	8.07E-02	1.99E-01
SNP_1010	5.23E-02	3.94E-01	1.68E-01	2.01E-02	2.47E-01	6.73E-02	4.80E-02	1.39E-01	1.31E-01	2.48E-01
SNP_1011	7.84E-02	9.39E-02	3.63E-01	2.41E-01	3.65E-02	3.59E-02	1.11E-02	5.17E-02	4.11E-02	3.63E-01
SNP_1012	3.70E-01	2.07E-01	1.88E-03	8.11E-02	2.37E-01	1.06E-01	4.80E-02	4.33E-01	4.75E-01	1.49E-01
SNP_1013	4.12E-01	5.62E-02	1.98E-03	3.69E-01	3.15E-01	2.57E-01	4.29E-01	1.71E-02	9.89E-03	3.57E-01
SNP_1014	4.61E-01	9.45E-02	2.18E-03	3.89E-01	2.47E-01	3.00E-01	3.70E-01	2.51E-02	1.42E-02	4.72E-01
SNP_1015	2.83E-01	2.98E-01	4.38E-04	2.95E-01	8.27E-02	4.01E-02	3.88E-02	2.86E-01	3.08E-01	3.02E-01
SNP_1016	3.42E-01	3.81E-01	1.38E-01	1.28E-01	2.65E-01	2.74E-01	2.76E-01	4.73E-01	3.40E-01	4.03E-02
SNP_1017	4.12E-01	1.94E-01	1.05E-01	6.19E-03	2.01E-01	2.91E-01	1.97E-01	4.52E-01	2.07E-01	2.85E-01
SNP_1018	2.77E-01	2.98E-01	4.57E-04	2.60E-01	8.82E-02	4.29E-02	4.18E-02	2.43E-01	2.36E-01	3.07E-01
SNP_1019	2.79E-01	1.28E-01	6.18E-03	2.64E-01	4.73E-02	1.63E-02	1.22E-02	2.34E-02	5.53E-02	7.74E-02
SNP_1020	3.47E-01	2.52E-02	3.81E-01	3.55E-01	4.80E-01	2.21E-01	1.28E-01	2.61E-01	2.73E-01	1.81E-01
SNP_1021	3.49E-01	4.86E-02	2.49E-02	3.30E-01	8.38E-02	1.27E-01	3.75E-01	1.08E-01	3.78E-01	2.41E-01
SNP_1022	4.15E-01	4.03E-02	3.56E-01	4.14E-01	4.32E-01	3.20E-01	7.25E-02	2.28E-01	3.53E-01	8.88E-02
SNP_1023	3.66E-01	1.72E-01	1.35E-02	2.18E-01	1.02E-01	9.73E-02	4.70E-01	6.89E-02	2.41E-01	1.23E-01
SNP_1024	3.98E-01	4.86E-01	5.39E-02	3.30E-01	5.88E-02	1.88E-01	1.89E-01	3.02E-01	1.84E-01	7.52E-02
SNP_1025	1.75E-01	8.65E-02	4.82E-01	1.94E-01	1.74E-01	2.50E-01	7.86E-02	3.66E-01	2.07E-01	4.60E-01
SNP_1026	4.70E-01	4.08E-01	6.40E-02	4.42E-01	1.70E-01	4.32E-01	3.05E-01	1.38E-01	1.67E-01	1.35E-01
SNP_1027	2.16E-02	8.65E-02	1.76E-01	1.52E-01	3.99E-01	1.31E-01	6.25E-03	4.04E-02	9.41E-02	1.54E-01
SNP_1028	3.01E-01	4.24E-01	4.84E-01	3.19E-01	2.43E-01	3.92E-01	2.36E-01	2.56E-01	2.88E-01	2.28E-01
SNP_1029	3.33E-01	3.31E-01	1.49E-01	2.53E-01	4.27E-01	3.67E-01	2.46E-01	9.76E-02	2.71E-03	4.15E-01
SNP_1030	2.09E-01	3.81E-01	2.11E-02	2.99E-01	9.00E-02	2.77E-01	4.46E-01	3.32E-01	3.26E-01	4.43E-01
SNP_1031	4.71E-02	1.19E-01	2.40E-01	4.17E-01	3.55E-01	6.52E-02	7.37E-02	3.16E-01	2.91E-01	3.46E-01
SNP_1032	7.97E-02	3.11E-01	3.88E-01	2.55E-01	2.65E-01	4.81E-01	4.52E-01	3.23E-01	1.98E-01	4.96E-01
SNP_1033	1.15E-01	1.37E-01	3.65E-01	1.39E-01	1.84E-01	1.12E-01	5.76E-02	1.97E-01	8.54E-02	3.68E-01
SNP_1034	2.49E-01	2.29E-01	5.39E-02	4.61E-02	2.55E-01	4.64E-01	1.25E-01	1.51E-01	2.64E-01	3.26E-01
SNP_1035	1.04E-01	3.30E-01	2.87E-01	4.24E-01	3.16E-01	3.56E-01	3.74E-01	3.50E-01	2.19E-01	2.88E-01
SNP_1036	2.33E-01	2.09E-01	5.85E-02	4.82E-02	2.56E-01	4.52E-01	1.22E-01	1.47E-01	2.52E-01	3.32E-01
SNP_1037	7.61E-02	3.44E-01	3.08E-01	5.41E-03	4.86E-02	1.16E-01	1.93E-01	2.35E-01	1.01E-01	4.57E-01
SNP_1038	1.06E-01	3.37E-01	2.95E-01	4.41E-01	3.32E-01	3.42E-01	3.65E-01	3.37E-01	2.13E-01	2.95E-01
SNP_1039	4.74E-01	1.32E-01	4.48E-01	3.08E-01	3.03E-01	4.90E-01	1.82E-01	9.76E-02	3.88E-02	4.27E-01
SNP_1040	4.14E-01	1.71E-01	8.53E-02	3.53E-01	1.41E-01	3.72E-01	4.48E-01	4.59E-01	2.25E-01	1.31E-01
SNP_1041	4.33E-01	1.83E-01	9.44E-02	3.24E-01	1.60E-01	3.87E-01	4.60E-01	4.66E-01	2.22E-01	1.28E-01
SNP_1042	4.27E-01	1.94E-01	8.45E-02	3.40E-01	1.55E-01	3.72E-01	4.50E-01	4.63E-01	2.18E-01	1.19E-01
SNP_1043	2.87E-01	9.79E-02	6.48E-02	4.29E-01	8.10E-02	2.50E-01	3.84E-01	3.10E-01	3.40E-01	8.73E-02
SNP_1044	1.28E-01	1.97E-01	5.56E-02	1.81E-01	6.99E-02	1.55E-01	2.75E-01	2.24E-01	1.98E-01	2.11E-01
SNP_1045	1.45E-01	1.99E-01	5.72E-02	1.71E-01	6.23E-02	1.47E-01	2.58E-01	2.24E-01	2.00E-01	1.79E-01
SNP_1046	3.62E-01	7.64E-02	1.21E-01	1.27E-01	2.37E-01	4.18E-01	2.09E-01	9.74E-02	1.12E-01	2.21E-01
SNP_1047	4.12E-01	1.52E-01	1.30E-01	3.23E-01	4.57E-02	2.40E-01	3.98E-01	1.77E-01	3.42E-01	1.17E-01
SNP_1048	2.62E-01	1.90E-01	4.70E-01	2.79E-01	2.25E-01	4.90E-01	3.83E-01	3.64E-01	2.03E-01	3.39E-01
SNP_1049	3.25E-01	6.61E-02	1.01E-01	3.94E-01	7.17E-02	1.33E-01	3.07E-01	3.13E-01	1.14E-01	3.97E-02
SNP_1050	9.76E-02	3.89E-01	4.35E-01	3.23E-01	3.38E-01	4.86E-01	4.19E-01	3.15E-01	3.95E-01	4.48E-01
SNP_1051	1.59E-01	1.58E-01	6.56E-02	2.43E-01	9.99E-03	5.80E-02	1.74E-01	1.38E-01	8.59E-02	5.74E-02
SNP_1052	1.48E-02	3.78E-01	1.10E-01	3.32E-01	1.95E-01	3.65E-01	2.11E-01	4.34E-01	4.62E-01	3.89E-01
SNP_1053	1.48E-02	3.78E-01	1.10E-01	3.32E-01	1.95E-01	3.65E-01	2.11E-01	4.34E-01	4.62E-01	3.89E-01
SNP_1054	1.20E-02	4.65E-01	8.29E-02	3.75E-01	1.37E-01	2.98E-01	2.62E-01	3.83E-01	4.24E-01	4.35E-01
SNP_1055	5.29E-03	1.69E-01	6.77E-02	3.59E-01	2.51E-01	3.24E-01	9.66E-02	9.53E-02	1.89E-01	2.91E-01
SNP_1056	7.75E-03	3.03E-01	1.06E-01	4.79E-01	3.80E-02	1.78E-01	4.63E-01	1.54E-01	1.57E-01	4.65E-01
SNP_1057	1.01E-03	3.72E-01	1.83E-01	4.16E-01	1.17E-01	3.45E-01	1.73E-01	2.24E-01	3.44E-01	2.67E-01
SNP_1058	4.10E-04	1.71E-01	1.32E-01	1.99E-01	8.41E-02	1.77E-01	2.52E-01	2.39E-01	7.81E-03	1.33E-01
SNP_1059	1.40E-01	4.63E-01	3.24E-01	3.14E-01	1.67E-01	1.28E-01	1.92E-01	3.14E-02	2.69E-01	1.61E-01
SNP_1060	2.23E-03	1.55E-01	2.86E-01	4.42E-01	8.69E-02	1.74E-01	4.09E-01	2.92E-01	4.06E-01	4.50E-01
SNP_1061	2.50E-03	1.57E-01	2.97E-01	4.50E-01	9.18E-02	1.89E-01	4.15E-01	2.93E-01	4.04E-01	4.48E-01
SNP_1062	2.32E-02	2.62E-01	2.13E-02	4.35E-01	2.20E-01	3.15E-01	1.41E-01	4.68E-01	1.74E-01	2.59E-01
SNP_1063	1.44E-02	3.35E-01	1.56E-02	3.09E-01	2.18E-01	2.11E-01	8.05E-02	4.39E-01	1.45E-01	2.35E-01
SNP_1064	8.70E-02	4.93E-01	3.25E-01	4.09E-01	2.45E-01	1.78E-01	1.56E-01	3.48E-02	4.89E-01	2.07E-01
SNP_1065	5.52E-05	1.57E-01	1.45E-01	3.90E-01	3.77E-01	2.49E-01	3.87E-01	4.03E-01	4.18E-02	2.27E-01
SNP_1066	3.30E-07	1.94E-01	3.81E-02	3.44E-01	3.17E-01	7.96E-02	1.60E-01	1.44E-01	4.74E-01	1.68E-01
SNP_1067	9.08E-03	1.59E-01	9.98E-02	4.78E-01	1.35E-01	2.69E-01	3.90E-01	3.13E-01	2.32E-01	4.43E-01
SNP_1068	4.90E-05	1.17E-01	3.27E-01	1.51E-01	3.42E-01	4.11E-01	2.69E-01	2.80E-01	2.41E-02	1.89E-01
SNP_1069	1.67E-01	4.28E-01	1.81E-01	3.82E-01	3.81E-01	4.56E-01	4.12E-01	4.14E-01	5.63E-02	4.27E-01
SNP_1070	7.50E-02	4.87E-01	2.95E-01	3.94E-01	2.39E-01	1.74E-01	1.68E-01	3.22E-02	4.87E-01	2.02E-01
SNP_1071	9.08E-03	1.59E-01	9.98E-02	4.78E-01	1.35E-01	2.69E-01	3.90E-01	3.13E-01	2.32E-01	4.43E-01
SNP_1072	2.22E-02	2.83E-01	2.19E-02	3.95E-01	2.05E-01	2.97E-01	1.41E-01	4.73E-01	1.68E-01	2.70E-01
SNP_1073	1.20E-02	1.39E-01	1.10E-01	4.54E-01	1.33E-01	2.71E-01	3.99E-01	2.90E-01	2.55E-01	4.56E-01
SNP_1074	1.19E-02	1.38E-01	1.09E-01	4.53E-01	1.34E-01	2.71E-01	3.98E-01	2.91E-01	2.52E-01	4.59E-01
SNP_1075	2.37E-02	2.40E-01	9.34E-02	3.71E-01	1.42E-01	2.93E-01	3.96E-01	3.99E-01	3.00E-01	3.59E-01
SNP_1076	1.18E-04	1.07E-01	1.99E-01	3.10E-01	1.42E-01	4.36E-01	3.57E-01	9.82E-02	2.32E-01	2.22E-01
SNP_1077	1.29E-04	1.13E-01	2.03E-01	3.17E-01	1.36E-01	4.20E-01	3.63E-01	1.02E-01	2.32E-01	2.32E-01
SNP_1078	3.32E-05	1.36E-01	7.30E-02	3.75E-01	3.25E-01	4.42E-01	3.62E-01	3.79E-01	4.39E-02	2.37E-01
SNP_1079	1.29E-04	1.12E-01	2.01E-01	3.16E-01	1.37E-01	4.21E-01	3.65E-01	1.01E-01	2.30E-01	2.34E-01
SNP_1080	1.97E-04	2.24E-01	1.56E-01	3.54E-01	1.79E-01	4.09E-01	2.66E-01	2.87E-01	2.54E-02	3.05E-01
SNP_1081	5.87E-04	2.27E-01	1.54E-01	2.25E-01	1.92E-01	4.94E-01	3.37E-01	5.86E-02	2.86E-01	1.36E-01
SNP_1082	3.20E-04	1.01E-01	1.41E-01	2.69E-01	8.16E-02	3.00E-01	4.55E-01	1.73E-01	1.48E-01	4.19E-01
SNP_1083	1.42E-04	2.80E-01	1.17E-01	7.67E-02	3.03E-01	4.24E-01	2.92E-01	6.86E-02	2.00E-01	2.08E-01
SNP_1084	5.49E-03	1.16E-01	1.26E-02	2.75E-01	4.18E-01	2.77E-01	3.35E-01	2.62E-01	2.06E-01	2.26E-01
SNP_1085	6.06E-02	1.08E-01	1.56E-01	1.99E-01	8.80E-02	2.56E-01	2.92E-01	4.58E-01	1.94E-01	3.81E-01
SNP_1086	3.02E-02	6.62E-02	3.77E-02	1.81E-01	3.11E-01	3.59E-01	4.60E-01	4.98E-02	4.09E-03	4.42E-01
SNP_1087	1.97E-03	2.12E-01	1.11E-01	1.19E-01	2.83E-01	1.74E-01	3.19E-01	3.00E-01	1.97E-01	2.16E-01
SNP_1088	5.61E-03	1.78E-01	2.72E-01	3.65E-01	4.98E-01	1.74E-01	1.21E-01	1.84E-02	5.76E-02	2.14E-01
SNP_1089	6.02E-02	5.83E-02	3.86E-02	2.91E-01	4.80E-01	3.06E-01	4.76E-01	3.22E-02	1.92E-03	4.11E-01
SNP_1090	5.64E-03	9.77E-02	1.75E-01	3.94E-01	2.57E-01	1.79E-01	4.21E-01	3.50E-01	3.89E-01	4.13E-01
SNP_1091	9.04E-03	1.51E-01	2.37E-01	2.83E-01	4.74E-01	2.92E-01	4.47E-01	4.31E-02	7.01E-03	3.90E-01
SNP_1092	2.89E-02	1.20E-01	5.12E-02	2.61E-01	3.07E-01	2.11E-01	4.95E-01	2.83E-02	1.13E-03	4.85E-01
SNP_1093	6.65E-04	1.23E-01	1.05E-01	1.82E-01	2.21E-01	2.60E-01	2.95E-01	1.23E-01	3.08E-01	3.23E-01
SNP_1094	3.56E-02	1.38E-01	5.17E-02	3.18E-01	7.69E-02	5.70E-02	1.84E-02	1.19E-03	4.37E-02	5.35E-02
SNP_1095	3.80E-02	1.35E-01	5.44E-02	2.37E-01	1.32E-01	4.51E-02	1.99E-01	3.88E-02	5.17E-02	4.89E-01
SNP_1096	2.27E-01	5.29E-02	2.51E-01	2.11E-01	4.57E-01	3.96E-01	8.41E-02	5.05E-03	4.99E-02	7.81E-02
SNP_1097	7.73E-03	9.53E-02	1.43E-02	3.89E-01	4.69E-01	4.65E-01	4.32E-01	4.42E-01	3.85E-01	4.37E-01
SNP_1098	5.44E-02	2.40E-03	1.06E-01	3.31E-01	2.88E-01	3.06E-01	3.68E-01	3.62E-03	1.09E-03	3.17E-02
SNP_1099	8.26E-02	3.95E-03	2.86E-01	2.91E-01	4.85E-01	3.81E-01	6.31E-02	4.75E-03	1.42E-02	6.49E-02
SNP_1100	1.24E-01	4.65E-03	3.28E-01	2.71E-01	4.30E-01	3.33E-01	4.57E-02	2.77E-03	1.29E-02	2.81E-02
SNP_1101	6.23E-03	2.05E-01	9.20E-02	2.20E-01	7.76E-02	3.65E-01	8.76E-02	6.16E-02	4.36E-01	3.72E-01
SNP_1102	4.12E-03	3.63E-02	5.82E-02	3.58E-01	4.92E-01	3.25E-01	3.30E-01	1.02E-01	3.39E-01	2.88E-01
SNP_1103	5.22E-02	2.18E-03	1.37E-01	3.02E-01	3.98E-01	2.50E-01	8.88E-02	1.00E-02	5.71E-02	1.16E-01
SNP_1104	2.61E-01	4.79E-01	2.50E-01	2.91E-01	3.99E-01	3.25E-01	9.30E-02	2.42E-01	2.16E-01	1.17E-01
SNP_1105	7.81E-02	8.89E-02	3.17E-01	4.44E-01	3.95E-01	2.78E-01	2.59E-01	4.15E-01	2.06E-02	2.50E-01
SNP_1106	2.51E-01	1.29E-01	3.84E-01	3.22E-01	1.33E-01	3.76E-01	3.86E-02	3.61E-01	4.67E-02	1.30E-01
SNP_1107	2.31E-01	5.00E-01	4.71E-01	3.92E-01	4.51E-01	3.05E-01	2.62E-01	3.31E-01	3.84E-01	2.60E-01
SNP_1108	3.19E-02	4.86E-02	2.78E-01	3.99E-01	1.54E-01	3.88E-01	1.03E-01	3.40E-01	2.45E-02	3.63E-01
SNP_1109	1.49E-01	1.61E-02	3.63E-01	3.03E-01	1.01E-01	4.86E-01	4.22E-01	2.77E-01	9.35E-02	3.03E-01
SNP_1110	1.49E-01	1.59E-02	3.65E-01	3.02E-01	1.00E-01	4.85E-01	4.20E-01	2.77E-01	9.20E-02	3.06E-01
SNP_1111	4.18E-02	4.01E-03	2.77E-01	2.82E-01	8.96E-02	1.43E-01	1.67E-01	1.82E-02	2.41E-02	1.64E-01
SNP_1112	2.40E-02	4.00E-01	1.66E-01	4.68E-01	4.71E-01	9.16E-02	2.47E-02	7.78E-02	4.37E-01	3.44E-01
SNP_1113	3.39E-03	4.82E-02	8.33E-02	3.74E-02	4.79E-01	3.92E-01	2.41E-01	4.55E-01	4.72E-01	4.59E-01
SNP_1114	1.43E-02	3.30E-03	1.85E-01	8.45E-02	3.06E-01	2.62E-01	3.84E-01	1.02E-01	6.48E-02	3.01E-01
SNP_1115	1.27E-02	3.79E-03	1.98E-01	9.23E-02	3.07E-01	2.85E-01	4.30E-01	1.20E-01	6.76E-02	3.67E-01
SNP_1116	1.81E-02	6.33E-03	1.91E-01	1.64E-01	2.62E-01	3.00E-01	4.36E-01	6.82E-02	1.46E-02	4.22E-01
SNP_1117	1.29E-01	2.60E-02	3.28E-01	3.35E-01	4.25E-01	2.42E-01	4.08E-01	5.04E-02	1.51E-03	1.62E-01
SNP_1118	2.86E-01	2.37E-02	4.60E-01	3.83E-01	2.20E-01	2.77E-01	4.80E-01	9.01E-02	9.72E-03	3.11E-01
SNP_1119	2.95E-01	6.61E-02	4.75E-01	4.58E-01	3.19E-01	3.73E-01	2.81E-01	2.15E-02	5.07E-04	1.86E-01
SNP_1120	3.54E-01	6.54E-02	4.86E-01	4.72E-01	3.43E-01	4.00E-01	3.00E-01	1.89E-02	5.19E-04	1.78E-01
SNP_1121	2.30E-01	4.14E-01	2.40E-01	6.06E-02	2.29E-01	1.13E-01	2.53E-01	1.89E-02	1.01E-02	4.10E-01
SNP_1122	1.70E-02	3.23E-01	1.21E-01	5.79E-02	2.49E-01	3.74E-01	2.83E-01	2.65E-01	1.45E-01	2.75E-01
SNP_1123	1.59E-01	3.38E-02	3.81E-01	8.41E-02	3.47E-01	4.69E-01	1.46E-01	5.06E-02	4.70E-01	2.42E-01
SNP_1124	3.17E-01	5.43E-02	3.52E-01	4.18E-01	4.60E-01	2.46E-01	4.83E-01	4.96E-01	1.73E-01	3.27E-01
SNP_1125	2.28E-01	1.06E-01	3.42E-01	3.97E-01	2.03E-01	1.12E-01	3.35E-02	4.63E-01	1.96E-01	2.67E-01
SNP_1126	1.78E-01	3.33E-01	3.27E-01	3.20E-01	6.96E-02	1.37E-01	1.12E-02	3.63E-01	4.37E-01	2.36E-01
SNP_1127	4.48E-01	3.67E-01	1.24E-01	3.30E-01	3.36E-02	1.38E-01	1.21E-02	4.58E-01	3.31E-01	9.38E-02
SNP_1128	1.75E-01	1.14E-01	3.09E-01	4.06E-01	1.01E-01	5.07E-02	2.85E-02	4.94E-01	1.70E-01	3.36E-01
SNP_1129	3.70E-02	4.38E-01	3.14E-01	2.28E-01	1.26E-01	8.59E-02	1.21E-02	4.19E-01	3.11E-01	3.19E-01
SNP_1130	1.72E-01	1.22E-01	3.10E-01	4.06E-01	9.99E-02	4.83E-02	2.97E-02	4.96E-01	1.72E-01	3.35E-01
SNP_1131	2.28E-01	4.36E-01	2.27E-01	4.79E-01	5.56E-02	4.31E-02	4.89E-02	4.78E-01	4.06E-01	2.93E-01
SNP_1132	5.83E-02	3.41E-01	2.69E-01	4.74E-01	9.17E-02	2.68E-02	4.81E-02	4.36E-01	4.35E-01	1.13E-01
SNP_1133	1.86E-02	3.91E-01	4.23E-01	1.38E-01	3.80E-01	5.54E-02	7.10E-02	1.92E-01	4.64E-01	1.61E-01
SNP_1134	8.28E-02	9.56E-02	4.12E-01	3.30E-01	3.73E-01	3.25E-02	1.64E-02	1.36E-01	1.48E-01	4.56E-01
SNP_1135	4.31E-01	2.82E-01	2.25E-01	3.92E-01	3.84E-01	1.76E-01	3.45E-01	1.23E-01	2.72E-01	1.25E-01
SNP_1136	9.01E-02	4.07E-01	3.31E-01	3.03E-02	4.53E-01	3.74E-01	1.70E-01	8.30E-02	2.79E-01	6.43E-02
SNP_1137	7.03E-02	4.00E-01	2.31E-01	2.48E-01	2.53E-01	3.78E-01	1.61E-01	3.80E-02	2.33E-01	4.28E-02
SNP_1138	7.95E-02	1.20E-01	2.63E-01	3.40E-01	4.46E-01	4.37E-01	2.71E-01	3.01E-01	2.98E-01	4.34E-01
SNP_1139	8.05E-04	4.50E-01	2.00E-02	4.96E-01	4.52E-01	4.97E-01	5.58E-02	2.70E-01	2.68E-01	4.02E-01
SNP_1140	4.31E-01	3.59E-01	1.71E-01	4.47E-01	3.07E-01	2.62E-01	4.07E-01	2.07E-01	1.18E-01	1.69E-01
SNP_1141	7.16E-02	2.09E-01	5.70E-02	2.89E-01	2.32E-01	3.09E-01	2.17E-01	1.88E-02	1.79E-01	5.03E-03
SNP_1142	2.32E-01	1.19E-01	2.39E-01	4.75E-01	1.62E-01	1.18E-01	9.32E-02	7.55E-02	1.72E-02	1.03E-01
SNP_1143	1.58E-01	2.66E-01	4.98E-01	1.83E-01	2.41E-01	3.20E-01	3.93E-01	4.97E-01	3.76E-01	4.95E-01
SNP_1144	2.90E-01	1.90E-01	4.70E-01	3.39E-01	1.95E-01	2.05E-01	4.85E-01	4.08E-01	1.20E-01	4.23E-01
SNP_1145	3.76E-01	2.70E-02	4.22E-01	3.97E-01	4.21E-01	4.78E-01	2.98E-01	2.25E-01	4.93E-02	2.75E-01
SNP_1146	1.38E-03	3.01E-01	1.67E-01	4.58E-01	3.87E-01	4.21E-01	3.95E-01	2.20E-01	4.02E-01	4.49E-01
SNP_1147	1.40E-02	2.24E-01	2.67E-01	1.33E-01	1.98E-01	5.79E-02	8.67E-02	2.81E-02	3.17E-01	5.89E-02
SNP_1148	1.89E-01	2.62E-01	3.06E-01	4.73E-01	1.66E-01	3.68E-01	4.97E-01	3.22E-01	1.69E-01	2.78E-01
SNP_1149	4.81E-01	3.28E-01	2.45E-01	4.07E-01	3.99E-01	3.18E-01	4.01E-01	2.68E-01	1.09E-01	2.60E-01
SNP_1150	2.94E-01	1.05E-01	3.18E-01	4.65E-01	3.24E-01	3.32E-01	2.39E-01	3.03E-01	1.05E-02	1.25E-01
SNP_1151	1.05E-01	4.99E-01	1.79E-01	3.82E-01	4.20E-01	4.36E-01	3.96E-01	2.92E-01	4.10E-02	1.61E-01
SNP_1152	3.17E-01	2.33E-01	4.01E-01	4.11E-01	3.83E-01	2.76E-01	4.80E-01	1.13E-01	5.37E-02	3.17E-01
SNP_1153	7.10E-02	4.24E-04	2.40E-01	1.18E-01	2.58E-01	3.77E-01	2.93E-01	2.79E-01	3.21E-02	3.31E-01
SNP_1154	4.02E-01	3.06E-01	4.48E-01	4.44E-01	3.48E-01	4.93E-01	2.73E-01	4.34E-01	4.57E-01	4.54E-01
SNP_1155	7.25E-02	6.31E-04	2.27E-01	1.37E-01	2.59E-01	4.08E-01	3.72E-01	2.92E-01	1.90E-02	2.01E-01
SNP_1156	7.97E-02	9.54E-04	1.63E-01	1.16E-01	4.10E-01	3.72E-01	3.92E-01	2.23E-01	8.32E-03	3.38E-01
SNP_1157	7.97E-02	9.54E-04	1.63E-01	1.16E-01	4.10E-01	3.72E-01	3.92E-01	2.23E-01	8.32E-03	3.38E-01
SNP_1158	7.54E-02	6.70E-03	3.39E-01	4.39E-01	4.91E-01	4.44E-01	4.58E-01	1.30E-01	8.92E-02	1.01E-01
SNP_1159	5.11E-02	1.19E-02	3.02E-01	9.57E-02	4.86E-01	3.89E-01	4.32E-01	2.68E-01	1.08E-01	1.76E-01
SNP_1160	2.42E-01	2.16E-01	2.63E-01	2.06E-01	8.58E-02	4.38E-01	4.80E-01	3.70E-01	3.26E-01	1.88E-01
SNP_1161	1.52E-01	2.07E-01	2.04E-01	2.12E-01	9.94E-02	3.65E-01	3.68E-01	4.38E-01	3.36E-01	2.68E-01
SNP_1162	1.52E-01	2.03E-01	2.06E-01	2.20E-01	9.40E-02	3.60E-01	3.70E-01	4.30E-01	3.28E-01	2.69E-01
SNP_1163	3.25E-01	2.18E-01	3.90E-01	4.84E-01	2.32E-01	3.85E-01	4.84E-01	3.60E-01	4.88E-01	3.26E-01
SNP_1164	3.18E-01	1.74E-01	4.18E-01	4.52E-02	6.90E-02	4.58E-01	3.19E-01	7.32E-02	6.34E-02	3.00E-01
SNP_1165	3.63E-01	2.46E-01	4.70E-01	4.81E-02	6.85E-02	4.54E-01	3.39E-01	2.19E-01	9.67E-02	1.75E-01
SNP_1166	3.17E-02	1.26E-01	3.06E-01	9.54E-03	2.58E-01	4.42E-01	3.27E-01	1.30E-01	5.65E-02	1.11E-01
SNP_1167	2.85E-01	1.69E-01	3.73E-01	4.84E-01	2.68E-01	3.31E-01	4.66E-01	3.92E-01	4.95E-01	3.40E-01
SNP_1168	3.46E-01	9.25E-02	3.42E-01	2.86E-01	5.25E-02	2.84E-01	3.48E-01	3.64E-01	4.44E-01	4.47E-01
SNP_1169	2.95E-01	1.68E-01	3.67E-01	4.94E-01	2.69E-01	3.14E-01	4.67E-01	3.92E-01	4.95E-01	3.41E-01
SNP_1170	3.62E-01	1.40E-01	3.42E-01	1.77E-02	1.28E-01	2.53E-01	4.89E-01	2.11E-01	2.05E-01	3.55E-01
SNP_1171	2.78E-02	4.52E-01	2.99E-01	6.24E-02	1.22E-01	3.11E-01	2.10E-01	1.51E-01	2.19E-01	2.83E-01
SNP_1172	2.80E-01	4.59E-02	3.54E-01	1.80E-01	3.95E-01	4.72E-01	2.24E-01	9.82E-02	1.78E-02	4.48E-01
SNP_1173	2.79E-01	4.95E-02	3.51E-01	1.86E-01	3.90E-01	4.57E-01	2.21E-01	9.43E-02	1.79E-02	4.36E-01
SNP_1174	3.86E-01	1.81E-01	2.38E-01	2.46E-02	3.37E-01	2.35E-01	3.05E-01	3.57E-01	1.50E-01	3.99E-01
SNP_1175	3.39E-01	3.66E-01	1.86E-01	1.73E-01	1.83E-01	4.41E-01	4.93E-01	3.76E-01	4.25E-01	8.61E-02
SNP_1176	7.40E-03	2.16E-02	1.81E-01	4.27E-01	1.10E-01	1.29E-01	2.25E-01	2.83E-02	3.34E-02	4.53E-01
SNP_1177	3.13E-02	3.54E-01	4.94E-01	4.83E-01	4.61E-01	2.98E-01	1.20E-01	3.25E-01	2.22E-01	4.16E-01
SNP_1178	7.76E-02	4.41E-01	1.29E-01	5.86E-02	2.01E-01	2.96E-01	1.50E-01	1.11E-01	3.91E-01	4.23E-01
SNP_1179	4.53E-02	4.32E-01	4.12E-01	4.94E-01	3.10E-01	2.73E-01	1.95E-01	4.38E-01	2.71E-01	4.48E-01
SNP_1180	8.03E-02	2.81E-01	2.34E-01	2.27E-01	4.79E-01	2.16E-01	4.46E-02	6.80E-02	4.56E-01	3.80E-02
SNP_1181	3.96E-01	4.75E-01	3.99E-01	3.47E-01	4.29E-01	3.26E-01	2.79E-01	1.69E-01	5.85E-02	3.42E-01
SNP_1182	3.85E-01	1.82E-01	3.67E-01	4.59E-01	4.32E-01	2.05E-01	4.86E-01	6.03E-02	1.38E-01	2.21E-01
SNP_1183	2.59E-02	3.11E-01	2.52E-01	2.28E-01	3.28E-01	4.96E-01	1.92E-02	6.21E-03	5.23E-02	4.25E-01
SNP_1184	3.30E-01	4.25E-01	2.70E-01	3.24E-01	3.69E-01	1.86E-01	3.50E-01	4.44E-01	3.16E-01	9.91E-02
SNP_1185	1.08E-01	1.27E-01	4.43E-01	3.92E-01	3.68E-01	2.17E-01	1.09E-01	3.56E-01	2.67E-01	3.66E-01
SNP_1186	4.13E-02	3.68E-01	3.72E-01	4.99E-02	4.44E-01	3.09E-01	7.61E-02	3.05E-03	2.87E-02	1.87E-02
SNP_1187	3.17E-01	4.16E-01	4.71E-02	2.66E-01	3.11E-01	3.50E-01	2.75E-01	4.38E-01	1.15E-01	4.68E-01
SNP_1188	3.96E-01	3.46E-01	1.27E-02	7.74E-02	1.20E-01	1.38E-01	2.82E-01	1.98E-01	1.83E-01	3.69E-01
SNP_1189	6.15E-02	2.16E-01	2.82E-01	5.67E-02	2.16E-01	9.25E-02	6.62E-02	3.59E-02	4.88E-02	1.23E-01
SNP_1190	3.39E-01	3.08E-01	8.51E-02	4.35E-01	3.98E-02	4.71E-02	1.78E-01	1.43E-01	1.74E-01	4.04E-01
SNP_1191	2.87E-01	2.00E-01	2.63E-01	4.56E-01	1.58E-01	1.31E-01	1.56E-01	2.03E-01	4.39E-01	3.31E-01
SNP_1192	4.27E-01	4.89E-01	3.10E-01	4.18E-01	4.08E-01	4.48E-01	2.33E-02	2.04E-01	6.56E-02	3.11E-01
SNP_1193	4.40E-01	3.25E-01	8.54E-02	4.58E-01	7.42E-02	1.29E-01	2.61E-01	8.27E-02	1.39E-01	1.89E-01
SNP_1194	6.57E-02	6.43E-02	3.71E-01	1.12E-01	4.89E-01	1.24E-01	5.29E-02	4.40E-01	1.03E-03	1.31E-01
SNP_1195	1.98E-03	4.54E-01	2.98E-03	3.72E-01	2.83E-01	4.05E-01	3.02E-01	6.10E-03	1.29E-02	4.35E-01
SNP_1196	9.11E-03	2.11E-01	1.93E-01	3.74E-01	2.18E-01	5.63E-02	4.38E-01	4.19E-02	5.23E-02	3.28E-01
SNP_1197	9.45E-03	2.24E-01	2.01E-01	3.75E-01	2.15E-01	5.59E-02	4.41E-01	3.86E-02	4.79E-02	3.23E-01
SNP_1198	7.68E-03	2.31E-01	2.11E-01	3.78E-01	2.38E-01	5.43E-02	4.60E-01	4.62E-02	5.88E-02	3.27E-01
SNP_1199	3.54E-03	2.16E-02	4.58E-01	1.36E-01	1.88E-01	4.47E-01	4.11E-01	7.26E-02	1.92E-02	4.30E-01
SNP_1200	9.74E-02	4.18E-01	2.20E-01	2.49E-01	4.17E-01	5.90E-02	2.96E-01	3.67E-02	4.80E-02	2.97E-01
SNP_1201	3.54E-03	2.94E-01	1.40E-01	2.75E-01	3.77E-01	5.59E-02	6.22E-02	3.19E-01	2.17E-02	3.46E-01
SNP_1202	4.32E-03	2.61E-01	1.80E-01	2.97E-01	3.91E-01	6.31E-02	1.36E-01	3.15E-01	3.00E-02	2.11E-01
SNP_1203	1.16E-01	3.97E-01	8.86E-02	4.64E-01	2.96E-01	3.65E-01	1.71E-01	3.67E-01	1.48E-01	4.34E-02
SNP_1204	8.97E-02	3.93E-01	9.71E-02	3.94E-01	1.75E-01	4.55E-01	1.32E-01	2.32E-01	7.53E-02	3.43E-02
SNP_1205	1.16E-01	4.00E-01	8.60E-02	4.51E-01	3.22E-01	3.50E-01	1.80E-01	3.78E-01	1.57E-01	4.17E-02
SNP_1206	7.76E-03	1.15E-01	3.66E-01	6.55E-02	4.83E-01	2.63E-01	5.00E-01	1.46E-01	5.50E-02	3.21E-01
SNP_1207	1.16E-01	4.00E-01	8.60E-02	4.51E-01	3.22E-01	3.50E-01	1.80E-01	3.78E-01	1.57E-01	4.17E-02
SNP_1208	1.16E-01	3.98E-01	8.50E-02	4.50E-01	3.23E-01	3.50E-01	1.79E-01	3.78E-01	1.59E-01	4.23E-02
SNP_1209	3.40E-03	1.27E-01	1.12E-01	1.91E-01	4.86E-01	3.05E-01	1.60E-01	2.01E-01	2.94E-02	1.78E-01
SNP_1210	9.51E-03	4.67E-01	3.14E-01	3.60E-01	4.55E-01	1.20E-01	1.44E-01	2.70E-01	2.63E-02	2.25E-02
SNP_1211	4.80E-01	4.77E-01	4.20E-01	3.99E-01	4.73E-01	4.36E-01	3.12E-01	4.25E-01	4.39E-01	3.30E-01
SNP_1212	9.78E-03	4.71E-01	3.91E-01	3.61E-01	4.31E-01	1.32E-01	2.68E-01	2.56E-01	4.22E-02	4.98E-02
SNP_1213	3.73E-02	8.58E-02	2.65E-01	3.16E-01	3.43E-01	3.33E-01	2.94E-01	1.33E-01	3.44E-01	5.99E-02
SNP_1214	3.89E-01	4.17E-01	2.91E-01	3.29E-01	4.88E-01	4.96E-01	3.13E-01	3.72E-01	4.48E-01	1.07E-01
SNP_1215	4.05E-02	3.29E-01	4.43E-01	2.85E-01	2.80E-01	1.81E-01	2.24E-01	7.28E-02	3.44E-01	3.18E-02
SNP_1216	4.05E-02	3.31E-01	4.46E-01	2.84E-01	2.79E-01	1.81E-01	2.26E-01	7.26E-02	3.47E-01	3.23E-02
SNP_1217	1.37E-01	8.34E-02	2.61E-01	2.41E-01	3.06E-01	4.80E-01	4.49E-01	4.03E-01	2.08E-01	2.32E-01
SNP_1218	1.62E-02	2.69E-01	4.29E-01	3.34E-01	3.51E-01	2.04E-01	2.24E-01	2.75E-01	3.11E-01	7.43E-02
SNP_1219	4.54E-02	5.54E-02	3.44E-01	1.00E-01	1.74E-01	3.64E-01	3.25E-01	3.47E-01	1.45E-01	3.59E-03
SNP_1220	4.98E-01	4.92E-01	3.78E-01	1.74E-01	4.07E-01	4.81E-01	2.44E-01	2.93E-01	2.19E-02	3.80E-02
SNP_1221	7.87E-02	4.97E-01	2.08E-01	1.21E-01	3.52E-01	4.84E-01	4.57E-01	4.25E-01	8.04E-03	1.00E-03
SNP_1222	3.89E-01	4.17E-01	2.91E-01	3.29E-01	4.88E-01	4.96E-01	3.13E-01	3.72E-01	4.48E-01	1.07E-01
SNP_1223	7.88E-02	4.99E-01	2.06E-01	1.20E-01	3.53E-01	4.83E-01	4.55E-01	4.25E-01	8.23E-03	1.03E-03
SNP_1224	3.44E-02	1.54E-01	3.19E-01	2.19E-01	2.34E-01	1.83E-01	4.24E-01	5.00E-01	2.49E-01	3.93E-02
SNP_1225	2.89E-02	1.88E-01	2.95E-01	1.20E-01	4.20E-01	2.71E-01	3.82E-01	1.90E-01	4.18E-02	2.95E-01
SNP_1226	7.09E-02	1.80E-01	1.49E-01	3.28E-01	3.77E-01	3.47E-01	4.65E-01	4.00E-01	4.00E-01	1.49E-02
SNP_1227	2.79E-01	1.75E-01	3.70E-01	3.23E-01	3.81E-01	2.38E-01	2.60E-01	3.75E-01	2.17E-03	7.69E-02
SNP_1228	1.32E-02	1.11E-01	3.39E-01	8.20E-02	4.21E-01	4.99E-01	7.89E-02	1.09E-01	3.16E-01	2.89E-03
SNP_1229	3.24E-02	1.25E-01	3.74E-01	7.38E-02	3.95E-01	4.79E-01	6.13E-02	1.98E-01	4.80E-01	1.68E-03
SNP_1230	4.06E-01	5.19E-02	3.96E-01	2.81E-01	4.73E-01	2.33E-01	1.53E-01	1.08E-01	6.28E-03	4.22E-01
SNP_1231	1.58E-01	5.54E-02	3.40E-01	3.52E-01	2.83E-01	1.29E-01	2.29E-01	1.68E-01	8.89E-03	4.41E-01
SNP_1232	1.36E-01	4.72E-01	4.69E-01	6.78E-02	3.43E-01	4.99E-01	4.22E-01	3.98E-01	4.74E-01	1.93E-01
SNP_1233	4.12E-01	3.43E-01	1.21E-01	2.06E-01	4.89E-01	3.82E-01	3.38E-01	1.45E-01	8.77E-02	6.36E-03
SNP_1234	6.33E-03	5.65E-02	2.29E-01	6.73E-02	1.39E-01	1.39E-01	1.92E-01	5.23E-02	1.19E-02	4.93E-01
SNP_1235	1.14E-01	6.82E-02	3.07E-01	4.73E-01	2.06E-01	9.34E-02	2.55E-01	1.74E-01	1.02E-02	4.04E-01
SNP_1236	1.03E-01	7.93E-02	2.92E-01	4.63E-01	2.12E-01	9.95E-02	2.47E-01	1.72E-01	1.04E-02	4.09E-01
SNP_1237	4.97E-01	4.93E-01	4.42E-01	2.20E-01	2.65E-01	3.24E-01	8.95E-02	2.66E-01	3.21E-02	3.11E-01
SNP_1238	9.43E-04	5.36E-02	2.42E-01	4.08E-02	1.12E-01	8.40E-02	2.20E-01	8.14E-03	2.19E-03	4.50E-01
SNP_1239	4.36E-02	4.65E-01	3.83E-01	3.53E-02	3.98E-01	4.39E-01	4.86E-01	7.39E-02	2.98E-01	3.31E-01
SNP_1240	3.13E-01	4.84E-01	9.98E-02	4.75E-01	2.66E-02	2.09E-01	6.92E-02	9.46E-02	3.84E-01	2.41E-01
SNP_1241	2.27E-01	1.06E-01	1.54E-01	4.21E-01	2.40E-02	2.86E-01	2.25E-01	1.41E-01	3.20E-01	4.19E-01
SNP_1242	4.73E-01	4.61E-01	1.70E-01	3.74E-01	1.65E-01	2.03E-01	8.70E-02	2.43E-01	4.67E-01	2.00E-01
SNP_1243	4.11E-01	1.51E-01	6.20E-02	3.28E-01	9.79E-02	1.01E-02	4.95E-02	2.40E-01	2.72E-03	1.15E-01
SNP_1244	1.29E-01	1.56E-01	3.45E-01	2.29E-01	6.16E-02	9.46E-02	3.57E-01	1.56E-01	8.50E-03	4.30E-01
SNP_1245	1.31E-01	2.31E-01	1.50E-01	4.51E-01	4.54E-01	1.49E-01	3.93E-02	3.51E-01	4.79E-01	3.30E-01
SNP_1246	5.39E-02	2.26E-01	2.55E-02	2.11E-01	4.28E-01	2.00E-01	4.33E-02	4.97E-01	3.45E-01	3.19E-01
SNP_1247	6.86E-02	1.81E-01	1.20E-02	3.93E-01	1.10E-01	2.65E-01	6.43E-02	1.78E-01	2.24E-01	2.19E-01
SNP_1248	3.95E-01	6.91E-02	3.63E-01	1.46E-02	2.47E-01	4.41E-01	1.15E-01	1.89E-02	2.01E-03	3.02E-01
SNP_1249	1.59E-01	4.91E-01	2.05E-01	1.79E-01	4.37E-01	3.01E-01	1.06E-01	2.56E-01	4.50E-01	1.25E-01
SNP_1250	2.11E-01	2.04E-02	4.60E-02	3.18E-01	4.86E-02	1.55E-01	2.03E-01	7.66E-03	3.94E-02	2.99E-02
SNP_1251	1.59E-01	4.93E-01	2.03E-01	1.80E-01	4.38E-01	3.01E-01	1.06E-01	2.56E-01	4.47E-01	1.24E-01
SNP_1252	1.56E-02	5.65E-02	2.77E-02	6.39E-03	2.73E-02	1.32E-01	4.29E-01	3.36E-02	3.15E-02	1.84E-01
SNP_1253	1.43E-01	4.75E-01	1.91E-01	1.47E-01	4.67E-01	2.84E-01	9.07E-02	2.87E-01	3.96E-01	1.21E-01
SNP_1254	2.07E-01	2.40E-02	4.19E-02	3.01E-01	4.72E-02	1.50E-01	2.08E-01	8.29E-03	3.80E-02	3.60E-02
SNP_1255	1.69E-01	1.66E-01	3.02E-02	4.39E-01	1.90E-01	2.22E-01	4.22E-01	1.67E-02	1.39E-01	5.80E-02
SNP_1256	2.19E-01	4.97E-01	2.78E-01	1.69E-01	4.08E-01	2.82E-01	1.02E-01	2.69E-01	4.56E-01	1.31E-01
SNP_1257	1.69E-01	1.67E-01	2.97E-02	4.38E-01	1.89E-01	2.21E-01	4.20E-01	1.68E-02	1.41E-01	5.72E-02
SNP_1258	8.24E-02	2.45E-01	2.79E-01	3.98E-02	8.69E-02	2.21E-01	1.25E-01	3.56E-01	4.76E-01	3.24E-01
SNP_1259	3.06E-01	9.01E-02	4.31E-01	2.61E-03	2.28E-01	4.89E-01	2.98E-02	1.14E-01	2.51E-01	1.66E-01
SNP_1260	2.16E-01	2.54E-01	4.95E-01	1.54E-01	1.43E-01	1.34E-01	3.79E-01	2.28E-02	1.18E-02	3.43E-01
SNP_1261	2.39E-01	1.61E-01	3.35E-01	3.85E-02	3.63E-01	4.77E-01	1.55E-01	4.14E-01	2.14E-01	4.80E-01
SNP_1262	2.74E-02	2.13E-01	2.33E-02	1.12E-01	3.18E-01	2.92E-01	9.52E-02	8.87E-02	9.69E-02	2.59E-01
SNP_1263	2.63E-02	2.55E-01	2.11E-02	1.09E-01	3.27E-01	3.42E-01	1.02E-01	9.43E-02	1.20E-01	2.37E-01
SNP_1264	6.41E-02	2.04E-01	3.34E-02	1.23E-02	3.77E-01	3.37E-01	7.58E-02	7.90E-02	9.00E-02	3.50E-01
SNP_1265	2.08E-01	2.73E-01	4.62E-02	1.23E-02	2.85E-01	2.83E-01	3.97E-01	4.15E-01	4.53E-01	2.26E-01
SNP_1266	2.23E-01	3.23E-01	4.57E-01	1.17E-03	3.61E-01	7.15E-02	1.68E-02	1.11E-01	1.71E-01	2.49E-01
SNP_1267	1.41E-01	1.65E-01	6.34E-02	1.49E-03	4.26E-01	4.94E-01	9.75E-02	9.19E-02	7.56E-02	4.45E-01
SNP_1268	1.52E-02	4.81E-02	8.97E-02	2.27E-05	2.24E-01	4.41E-01	6.67E-02	2.69E-01	1.10E-01	3.62E-01
SNP_1269	5.59E-02	2.43E-01	5.85E-02	1.10E-01	4.09E-01	4.51E-01	3.52E-01	1.99E-01	2.80E-01	2.03E-01
SNP_1270	6.15E-02	2.67E-01	7.59E-02	1.46E-03	4.32E-01	4.37E-01	4.26E-02	2.81E-01	2.16E-01	4.26E-01
SNP_1271	6.54E-02	3.57E-01	8.28E-02	1.43E-04	2.19E-01	2.49E-01	1.96E-02	2.14E-01	9.74E-02	4.14E-01
SNP_1272	6.53E-02	3.27E-01	7.76E-02	1.81E-04	2.50E-01	2.74E-01	2.39E-02	2.41E-01	1.17E-01	3.98E-01
SNP_1273	4.75E-02	1.79E-01	8.13E-02	1.26E-01	4.54E-01	4.94E-01	4.33E-01	2.51E-01	3.30E-01	2.10E-01
SNP_1274	1.28E-01	6.69E-02	1.09E-01	3.32E-03	7.74E-02	2.50E-01	2.07E-01	2.28E-01	1.23E-01	4.11E-01
SNP_1275	2.79E-01	1.17E-01	1.91E-01	9.57E-05	9.65E-02	2.68E-01	3.69E-01	9.45E-02	1.25E-01	1.96E-01
SNP_1276	2.74E-02	2.16E-02	3.54E-02	1.32E-04	2.88E-01	1.54E-01	1.34E-01	4.25E-01	1.85E-01	4.38E-01
SNP_1277	1.62E-01	8.01E-03	5.25E-02	1.66E-04	9.91E-02	3.95E-01	2.33E-01	4.08E-01	4.23E-01	3.80E-01
SNP_1278	2.11E-01	3.76E-02	2.56E-02	5.79E-03	1.93E-01	3.01E-01	1.55E-01	1.82E-01	4.79E-02	3.87E-01
SNP_1279	4.75E-02	1.79E-01	8.13E-02	1.26E-01	4.54E-01	4.94E-01	4.33E-01	2.51E-01	3.30E-01	2.10E-01
SNP_1280	3.77E-02	6.64E-02	2.90E-02	1.59E-03	9.25E-02	1.01E-01	3.08E-01	3.39E-01	7.58E-02	4.17E-01
SNP_1281	4.25E-02	1.05E-01	1.36E-02	2.09E-02	9.99E-02	3.05E-01	4.50E-01	2.06E-01	1.73E-02	2.52E-01
SNP_1282	3.24E-01	4.95E-01	3.71E-01	4.13E-01	6.40E-02	2.50E-01	2.68E-01	5.17E-02	8.57E-03	4.93E-01
SNP_1283	5.95E-02	3.36E-01	3.96E-01	3.93E-01	2.53E-01	3.58E-01	6.62E-02	1.15E-01	4.90E-02	4.66E-01
SNP_1284	1.56E-01	3.75E-01	3.12E-01	3.43E-01	2.15E-01	2.93E-01	3.68E-02	2.32E-02	1.43E-02	1.20E-01
SNP_1285	3.84E-02	1.04E-01	8.54E-02	1.32E-01	4.88E-01	4.44E-01	4.94E-01	4.71E-01	3.56E-01	3.05E-01
SNP_1286	1.58E-01	3.77E-01	3.07E-01	3.32E-01	2.28E-01	2.81E-01	3.65E-02	2.33E-02	1.43E-02	1.20E-01
SNP_1287	2.80E-01	2.80E-02	6.55E-02	3.31E-01	2.22E-02	4.58E-01	2.07E-01	4.24E-01	3.58E-01	2.47E-01
SNP_1288	2.04E-01	3.06E-03	4.55E-02	4.16E-01	4.95E-02	2.37E-01	3.39E-01	3.37E-02	1.95E-02	4.88E-01
SNP_1289	1.19E-01	2.59E-01	1.32E-01	1.54E-01	2.89E-01	4.75E-01	4.51E-01	2.84E-01	2.66E-01	2.87E-01
SNP_1290	6.02E-02	1.64E-01	8.31E-02	7.56E-02	4.85E-01	4.19E-01	4.64E-01	3.65E-01	4.17E-01	2.10E-01
SNP_1291	1.18E-01	2.64E-01	1.33E-01	1.51E-01	2.98E-01	4.79E-01	4.45E-01	2.74E-01	2.59E-01	2.88E-01
SNP_1292	1.20E-01	2.21E-01	1.10E-01	2.02E-01	2.76E-01	4.44E-01	3.99E-01	3.02E-01	3.12E-01	2.71E-01
SNP_1293	6.02E-02	1.64E-01	8.31E-02	7.56E-02	4.85E-01	4.19E-01	4.64E-01	3.65E-01	4.17E-01	2.10E-01
SNP_1294	7.23E-02	1.42E-01	2.16E-01	8.21E-02	6.91E-02	3.27E-01	2.91E-01	4.60E-01	3.03E-01	2.42E-01
SNP_1295	1.73E-01	8.86E-02	3.13E-01	4.71E-01	1.47E-01	5.95E-02	8.08E-02	1.02E-01	4.36E-02	3.18E-01
SNP_1296	2.90E-01	7.02E-02	3.57E-01	2.79E-01	2.22E-03	1.74E-01	2.18E-01	4.52E-01	4.93E-01	1.81E-01
SNP_1297	2.34E-01	1.85E-01	4.60E-01	4.07E-01	7.38E-02	1.21E-01	4.47E-02	2.36E-01	4.57E-01	2.59E-01
SNP_1298	3.97E-02	1.21E-01	6.93E-02	1.36E-01	2.18E-01	2.55E-02	1.08E-01	2.91E-01	4.84E-01	1.16E-01
SNP_1299	1.00E-01	5.32E-02	1.36E-01	1.19E-01	7.34E-02	3.46E-01	1.64E-01	3.77E-01	3.61E-01	2.41E-01
SNP_1300	1.00E-01	5.36E-02	1.37E-01	1.20E-01	7.28E-02	3.46E-01	1.65E-01	3.76E-01	3.58E-01	2.39E-01
SNP_1301	9.17E-02	1.51E-01	1.25E-01	3.27E-01	5.03E-02	1.30E-01	6.06E-02	5.01E-02	3.78E-01	2.13E-01
SNP_1302	9.15E-02	4.79E-02	1.26E-01	1.17E-01	7.47E-02	3.50E-01	1.65E-01	3.86E-01	3.64E-01	2.39E-01
SNP_1303	9.84E-02	2.94E-02	1.59E-01	2.85E-02	9.57E-02	3.79E-01	1.66E-01	3.01E-01	2.78E-01	2.01E-01
SNP_1304	9.35E-02	2.72E-02	1.63E-01	2.80E-02	9.58E-02	3.85E-01	1.68E-01	2.96E-01	2.64E-01	1.98E-01
SNP_1305	2.23E-01	9.15E-02	5.67E-02	1.32E-01	7.74E-02	3.16E-01	2.26E-01	3.20E-01	4.02E-01	2.38E-01
SNP_1306	2.42E-01	1.38E-01	4.22E-02	1.95E-01	8.84E-02	1.81E-01	3.29E-01	2.32E-01	3.74E-01	2.73E-01
SNP_1307	2.61E-01	1.35E-01	4.37E-02	1.95E-01	9.88E-02	1.85E-01	3.27E-01	2.54E-01	3.59E-01	2.89E-01
SNP_1308	2.84E-01	2.24E-01	1.42E-01	5.01E-02	8.18E-02	4.59E-01	3.78E-01	2.52E-01	8.91E-02	2.75E-01
SNP_1309	7.94E-02	7.92E-02	2.98E-01	1.61E-03	3.91E-01	1.81E-01	1.27E-01	2.24E-01	3.01E-01	1.42E-01
SNP_1310	3.78E-01	1.72E-01	2.44E-01	5.05E-02	3.84E-02	3.44E-01	3.86E-01	1.38E-01	1.63E-01	4.31E-01
SNP_1311	9.79E-02	3.03E-01	1.61E-01	6.05E-02	1.07E-01	2.99E-01	4.37E-01	3.40E-01	2.32E-01	3.90E-01
SNP_1312	4.20E-01	2.26E-01	7.80E-02	3.96E-01	1.19E-01	2.47E-01	2.76E-01	1.34E-02	4.37E-02	2.96E-01
SNP_1313	3.05E-01	2.61E-01	4.55E-01	4.67E-02	4.51E-01	2.91E-01	1.81E-01	1.46E-01	3.25E-01	1.50E-01
SNP_1314	2.71E-01	2.03E-02	4.93E-01	2.42E-01	3.78E-01	2.52E-01	5.02E-02	9.39E-03	3.98E-02	1.88E-01
SNP_1315	4.22E-01	3.96E-01	1.91E-01	4.69E-01	3.60E-02	3.03E-01	4.20E-01	4.72E-01	4.03E-01	2.35E-01
SNP_1316	3.04E-01	2.62E-01	4.53E-01	4.70E-02	4.53E-01	2.92E-01	1.80E-01	1.46E-01	3.28E-01	1.48E-01
SNP_1317	2.57E-01	8.46E-02	3.32E-01	1.74E-01	3.44E-01	2.15E-01	2.61E-02	7.74E-03	2.53E-01	8.00E-02
SNP_1318	3.94E-01	3.32E-02	2.49E-01	1.35E-01	4.79E-01	3.05E-01	4.06E-02	3.95E-03	5.46E-02	1.33E-01
SNP_1319	3.05E-01	9.48E-02	3.50E-01	2.41E-01	4.20E-01	2.80E-01	2.93E-02	9.64E-03	2.44E-01	9.35E-02
SNP_1320	3.40E-01	6.88E-02	1.54E-01	3.64E-01	5.88E-02	1.94E-01	1.92E-01	8.31E-03	3.47E-02	2.00E-01
SNP_1321	3.07E-01	2.59E-01	4.78E-01	4.92E-02	4.29E-01	2.82E-01	1.85E-01	1.41E-01	3.21E-01	1.45E-01
SNP_1322	3.24E-01	5.91E-02	1.31E-01	3.15E-01	6.23E-02	2.20E-01	2.05E-01	7.34E-03	3.08E-02	1.94E-01
SNP_1323	2.96E-02	8.06E-02	2.72E-01	3.26E-01	1.14E-01	2.91E-01	3.36E-01	1.27E-02	9.09E-02	2.28E-01
SNP_1324	3.05E-01	2.61E-01	4.55E-01	4.67E-02	4.51E-01	2.91E-01	1.81E-01	1.46E-01	3.25E-01	1.50E-01
SNP_1325	2.68E-01	1.98E-01	2.46E-01	3.73E-01	3.23E-01	4.28E-01	3.38E-01	7.95E-02	3.67E-01	8.79E-02
SNP_1326	5.14E-02	3.94E-01	4.91E-01	5.62E-03	3.43E-01	2.39E-01	1.63E-01	2.62E-01	3.47E-01	4.34E-01
SNP_1327	3.84E-01	6.74E-02	2.06E-01	3.67E-01	1.39E-01	2.68E-01	4.87E-01	1.52E-01	4.48E-01	4.10E-01
SNP_1328	1.21E-02	1.32E-01	5.84E-02	1.71E-01	3.68E-01	1.61E-01	3.66E-02	2.03E-01	4.60E-01	2.02E-01
SNP_1329	7.96E-02	3.68E-01	2.04E-01	3.96E-02	4.64E-01	2.02E-01	1.34E-01	1.26E-01	4.81E-01	1.55E-01
SNP_1330	2.04E-01	3.82E-01	2.70E-01	1.64E-01	4.28E-01	3.48E-01	1.31E-01	2.99E-01	3.47E-01	2.73E-01
SNP_1331	2.04E-01	3.82E-01	2.70E-01	1.64E-01	4.28E-01	3.48E-01	1.31E-01	2.99E-01	3.47E-01	2.73E-01
SNP_1332	9.13E-04	1.45E-01	8.89E-02	2.17E-01	2.13E-01	2.76E-01	4.73E-01	1.74E-01	9.30E-02	4.53E-01
SNP_1333	4.70E-02	4.76E-01	5.09E-03	4.73E-01	1.29E-01	4.65E-01	3.10E-02	6.89E-02	6.87E-02	2.09E-01
SNP_1334	1.86E-01	3.13E-01	2.21E-02	3.90E-01	3.88E-01	3.50E-01	1.78E-03	3.39E-01	2.28E-01	1.08E-01
SNP_1335	7.61E-02	4.86E-01	1.34E-02	4.27E-01	2.24E-01	3.98E-01	9.30E-03	6.64E-02	7.70E-02	1.65E-01
SNP_1336	7.60E-02	4.84E-01	1.32E-02	4.26E-01	2.22E-01	3.99E-01	9.20E-03	6.66E-02	7.83E-02	1.63E-01
SNP_1337	7.60E-02	4.84E-01	1.32E-02	4.26E-01	2.22E-01	3.99E-01	9.20E-03	6.66E-02	7.83E-02	1.63E-01
SNP_1338	2.81E-01	1.71E-01	2.18E-01	3.95E-01	4.42E-01	4.77E-01	4.91E-01	4.28E-01	1.93E-01	3.52E-01
SNP_1339	2.74E-01	1.66E-01	1.99E-01	4.09E-01	4.16E-01	4.91E-01	4.89E-01	4.27E-01	2.01E-01	3.94E-01
SNP_1340	1.34E-02	1.27E-01	4.29E-01	1.80E-01	1.36E-01	2.98E-01	1.33E-01	2.15E-02	2.44E-02	2.42E-01
SNP_1341	1.67E-01	1.66E-01	5.06E-02	9.76E-02	3.88E-01	3.20E-01	1.79E-01	3.30E-01	3.72E-01	1.41E-01
SNP_1342	3.06E-03	2.43E-02	2.64E-01	2.63E-01	1.96E-01	3.17E-01	1.08E-01	3.71E-02	1.47E-01	2.22E-01
SNP_1343	5.60E-02	7.86E-02	1.77E-01	3.49E-01	3.25E-01	2.95E-01	1.79E-01	2.17E-01	1.24E-01	4.54E-01
SNP_1344	2.68E-01	1.75E-01	2.27E-01	3.70E-01	4.38E-01	4.83E-01	5.00E-01	4.25E-01	1.95E-01	3.93E-01
SNP_1345	2.55E-01	1.55E-01	2.06E-01	4.42E-01	4.23E-01	4.54E-01	4.96E-01	4.46E-01	2.16E-01	3.25E-01
SNP_1346	3.39E-01	2.43E-01	2.48E-01	4.69E-01	4.53E-01	4.06E-01	4.26E-01	4.98E-01	3.09E-01	4.03E-01
SNP_1347	1.80E-01	3.62E-01	1.88E-02	3.39E-01	4.62E-01	3.02E-01	1.49E-01	1.59E-02	3.46E-02	2.65E-01
SNP_1348	1.90E-01	5.46E-03	1.29E-01	1.08E-01	4.96E-01	4.52E-01	4.69E-02	2.63E-01	4.42E-01	1.48E-01
SNP_1349	9.71E-02	3.38E-01	3.48E-01	3.84E-01	9.91E-02	1.16E-01	1.47E-01	3.33E-01	3.65E-01	4.74E-01
SNP_1350	7.94E-02	1.48E-01	2.88E-01	3.79E-01	1.65E-01	1.97E-01	1.95E-01	2.84E-01	2.75E-01	4.07E-01
SNP_1351	3.07E-01	2.03E-01	2.32E-01	4.72E-01	4.70E-01	4.10E-01	4.26E-01	4.84E-01	3.15E-01	3.68E-01
SNP_1352	3.39E-01	2.43E-01	2.48E-01	4.69E-01	4.53E-01	4.06E-01	4.26E-01	4.98E-01	3.09E-01	4.03E-01
SNP_1353	1.86E-01	1.47E-01	2.76E-01	1.20E-01	2.14E-01	2.85E-01	3.70E-02	1.51E-01	9.01E-03	1.52E-01
SNP_1354	3.73E-01	2.46E-02	4.50E-01	1.36E-01	1.57E-01	3.17E-01	8.74E-02	2.54E-01	4.84E-01	4.25E-01
SNP_1355	1.48E-01	3.45E-01	3.50E-01	3.11E-01	2.22E-01	2.62E-01	1.38E-01	1.61E-01	2.03E-01	3.61E-01
SNP_1356	3.98E-01	2.09E-02	1.83E-02	2.30E-01	4.93E-01	2.79E-01	5.40E-03	3.62E-03	1.20E-02	9.25E-02
SNP_1357	3.94E-01	1.99E-02	1.78E-02	2.32E-01	4.95E-01	2.68E-01	4.91E-03	3.10E-03	1.04E-02	9.12E-02
SNP_1358	3.94E-01	1.99E-02	1.78E-02	2.32E-01	4.95E-01	2.68E-01	4.91E-03	3.10E-03	1.04E-02	9.12E-02
SNP_1359	3.25E-02	6.66E-03	6.69E-02	6.15E-02	4.04E-02	2.60E-01	2.14E-01	3.31E-01	5.00E-01	1.36E-01
SNP_1360	1.37E-01	1.42E-01	2.64E-01	4.25E-01	1.91E-01	4.73E-01	1.25E-01	2.60E-01	2.82E-01	3.06E-01
SNP_1361	5.73E-03	4.99E-01	2.21E-01	4.97E-01	4.08E-01	1.88E-01	9.36E-02	2.51E-01	5.33E-02	2.19E-01
SNP_1362	2.27E-01	2.44E-01	2.17E-02	7.49E-02	2.51E-01	1.18E-01	1.14E-02	3.06E-01	1.14E-01	1.65E-01
SNP_1363	4.74E-02	6.11E-02	2.64E-03	1.38E-01	1.50E-01	1.79E-01	2.35E-02	1.05E-01	4.71E-01	1.70E-01
SNP_1364	2.95E-01	1.78E-01	2.01E-02	1.32E-01	2.52E-01	1.60E-01	2.18E-02	1.82E-01	7.67E-02	5.00E-02
SNP_1365	2.95E-01	1.79E-01	1.97E-02	1.33E-01	2.53E-01	1.61E-01	2.15E-02	1.83E-01	7.55E-02	4.93E-02
SNP_1366	4.80E-02	6.42E-02	2.86E-03	1.47E-01	1.57E-01	1.72E-01	2.19E-02	1.10E-01	4.67E-01	1.77E-01
SNP_1367	1.05E-02	1.42E-01	6.27E-03	1.81E-01	2.28E-01	2.45E-01	1.06E-01	3.60E-02	4.95E-02	3.35E-01
SNP_1368	2.87E-02	3.81E-01	1.10E-02	1.07E-01	1.55E-01	4.17E-02	1.47E-02	8.19E-02	2.59E-01	4.06E-01
SNP_1369	2.85E-02	3.45E-01	1.25E-02	1.34E-01	1.63E-01	3.20E-02	1.26E-02	4.94E-02	2.26E-01	3.62E-01
SNP_1370	5.23E-02	3.91E-01	2.08E-02	3.84E-01	9.01E-02	4.32E-01	1.90E-01	1.12E-01	4.68E-01	1.05E-01
SNP_1371	2.68E-02	4.12E-01	8.90E-03	3.30E-01	9.78E-02	3.11E-01	7.92E-02	5.63E-02	2.16E-01	3.02E-01
SNP_1372	1.73E-02	4.01E-01	6.25E-03	3.18E-01	8.51E-02	3.86E-01	1.12E-01	6.09E-02	2.28E-01	1.89E-01
SNP_1373	1.51E-01	1.62E-01	2.44E-01	3.47E-01	2.40E-01	4.16E-01	1.09E-01	2.79E-01	2.97E-01	2.64E-01
SNP_1374	1.61E-02	3.54E-01	5.89E-03	2.79E-01	9.92E-02	4.07E-01	1.06E-01	8.79E-02	2.73E-01	1.64E-01
SNP_1375	4.46E-02	3.82E-01	1.06E-01	3.51E-01	1.84E-01	3.24E-01	1.26E-01	1.51E-01	4.70E-01	3.18E-01
SNP_1376	3.65E-01	9.24E-03	4.72E-01	2.72E-01	4.58E-01	1.79E-01	5.03E-02	4.25E-01	4.67E-01	3.34E-01
SNP_1377	1.92E-02	2.24E-01	3.95E-03	2.65E-02	3.58E-01	1.08E-01	4.41E-02	3.46E-01	3.10E-01	3.39E-01
SNP_1378	4.46E-01	1.09E-02	7.94E-02	3.89E-01	3.53E-01	7.58E-02	5.80E-03	9.49E-02	3.49E-01	7.52E-03
SNP_1379	4.95E-01	1.18E-02	9.21E-02	3.57E-01	3.00E-01	1.18E-01	9.10E-03	9.22E-02	3.15E-01	6.66E-03
SNP_1380	1.57E-01	2.88E-01	1.79E-01	4.36E-01	2.37E-01	1.27E-01	1.48E-01	1.87E-01	4.06E-01	2.05E-01
SNP_1381	1.51E-01	3.57E-01	2.11E-01	4.14E-01	2.38E-01	1.53E-01	1.54E-01	1.64E-01	3.84E-01	1.56E-01
SNP_1382	4.79E-01	1.58E-02	6.84E-02	4.61E-01	2.29E-01	1.25E-01	1.05E-02	1.35E-01	2.19E-01	6.27E-03
SNP_1383	1.26E-01	3.49E-01	3.50E-01	3.55E-01	1.42E-01	1.26E-01	1.13E-01	7.19E-02	2.63E-01	1.49E-01
SNP_1384	1.50E-01	3.16E-01	2.47E-01	3.58E-01	2.07E-01	1.12E-01	1.29E-01	9.60E-02	3.38E-01	1.42E-01
SNP_1385	1.81E-01	1.54E-01	1.05E-01	1.73E-01	3.44E-01	1.07E-01	5.61E-02	3.13E-01	3.70E-01	3.37E-01
SNP_1386	4.54E-01	1.69E-02	8.31E-02	4.61E-01	2.90E-01	1.03E-01	8.85E-03	1.20E-01	2.32E-01	9.70E-03
SNP_1387	4.41E-01	1.32E-02	8.80E-02	4.89E-01	2.83E-01	8.49E-02	8.14E-03	8.20E-02	2.63E-01	7.89E-03
SNP_1388	3.69E-01	2.31E-02	7.50E-02	4.22E-01	2.56E-01	1.20E-01	5.49E-03	7.83E-02	2.51E-01	4.64E-03
SNP_1389	1.31E-01	3.38E-01	3.58E-01	3.89E-01	1.34E-01	1.20E-01	1.13E-01	5.83E-02	2.01E-01	1.58E-01
SNP_1390	4.38E-01	2.56E-02	4.34E-02	4.82E-01	4.13E-01	9.39E-02	2.22E-02	1.59E-01	2.21E-01	3.04E-02
SNP_1391	1.38E-01	3.69E-01	1.41E-01	3.18E-01	1.20E-01	9.69E-02	2.35E-01	1.30E-01	3.45E-01	2.64E-01
SNP_1392	1.46E-01	4.05E-01	1.36E-01	3.66E-01	1.15E-01	1.16E-01	2.45E-01	1.80E-01	3.78E-01	2.92E-01
SNP_1393	1.41E-01	3.72E-01	1.38E-01	3.09E-01	1.35E-01	1.16E-01	2.46E-01	1.30E-01	3.50E-01	2.76E-01
SNP_1394	1.41E-01	3.72E-01	1.38E-01	3.09E-01	1.35E-01	1.16E-01	2.46E-01	1.30E-01	3.50E-01	2.76E-01
SNP_1395	2.51E-01	5.39E-03	1.45E-01	3.83E-01	4.24E-01	8.59E-02	1.82E-02	1.32E-01	2.34E-01	2.52E-02
SNP_1396	1.31E-01	4.20E-01	2.17E-01	1.56E-01	3.43E-01	4.54E-01	2.02E-01	1.18E-01	1.00E-03	2.07E-02
SNP_1397	1.42E-01	3.34E-01	3.39E-01	4.01E-01	1.39E-01	1.25E-01	1.20E-01	6.26E-02	2.15E-01	1.56E-01
SNP_1398	9.43E-02	2.69E-01	2.60E-01	4.96E-01	2.47E-01	2.52E-01	2.44E-01	9.11E-02	1.97E-01	3.92E-01
SNP_1399	7.35E-02	8.63E-02	1.06E-01	2.26E-01	3.09E-01	4.83E-01	3.18E-01	3.82E-01	3.74E-01	3.05E-01
SNP_1400	1.57E-03	2.28E-03	7.17E-02	1.18E-01	1.49E-01	4.04E-01	1.55E-01	3.01E-01	2.64E-01	3.79E-01
SNP_1401	5.59E-04	2.52E-03	3.64E-02	1.37E-01	1.33E-01	3.84E-01	4.68E-02	3.86E-01	4.79E-01	4.33E-01
SNP_1402	3.00E-01	1.74E-01	4.85E-01	4.99E-01	3.06E-01	3.38E-01	4.01E-01	1.41E-01	2.09E-01	4.53E-01
SNP_1403	4.79E-01	5.25E-02	2.68E-01	4.06E-01	4.33E-01	1.13E-01	1.17E-01	3.60E-01	4.44E-01	1.76E-01
SNP_1404	3.36E-02	5.09E-02	2.51E-01	3.55E-01	1.16E-01	3.40E-01	5.08E-03	4.84E-01	2.33E-02	1.87E-01
SNP_1405	6.50E-03	7.53E-02	1.40E-02	1.81E-01	4.90E-02	1.32E-01	7.28E-02	2.76E-01	9.54E-02	2.36E-01
SNP_1406	6.56E-03	7.05E-02	1.57E-02	1.80E-01	4.80E-02	1.25E-01	7.65E-02	2.62E-01	9.17E-02	2.47E-01
SNP_1407	3.00E-01	3.95E-01	4.79E-01	3.44E-01	4.45E-01	3.87E-01	1.32E-01	4.65E-01	1.68E-01	1.79E-01
SNP_1408	3.47E-02	1.11E-01	6.72E-02	1.53E-01	3.59E-01	4.50E-01	9.12E-03	1.13E-01	1.23E-02	4.58E-01
SNP_1409	3.62E-02	1.49E-01	1.09E-01	1.29E-01	2.68E-01	3.85E-01	1.25E-02	1.31E-01	1.27E-02	4.53E-01
SNP_1410	3.82E-01	2.96E-01	2.59E-01	2.69E-02	4.61E-01	3.94E-01	1.30E-01	5.41E-04	3.28E-03	1.63E-01
SNP_1411	4.88E-01	1.92E-01	2.87E-01	2.89E-02	1.35E-01	4.43E-01	2.11E-01	4.88E-04	4.12E-03	3.44E-02
SNP_1412	3.62E-01	2.90E-01	2.69E-01	3.35E-01	2.50E-01	2.95E-01	3.92E-01	3.94E-01	3.79E-01	2.44E-01
SNP_1413	2.80E-01	1.33E-01	2.38E-01	5.27E-03	2.94E-01	4.76E-01	5.65E-02	2.82E-01	4.79E-01	7.41E-02
SNP_1414	3.22E-01	1.84E-01	1.64E-01	9.31E-02	2.01E-01	2.67E-01	3.87E-01	4.35E-01	3.40E-01	3.87E-01
SNP_1415	3.23E-01	1.65E-01	2.42E-01	2.54E-02	2.82E-01	2.99E-01	3.91E-01	4.85E-01	3.60E-01	3.77E-01
SNP_1416	5.86E-02	4.80E-01	1.49E-01	4.38E-01	6.46E-02	4.43E-01	1.61E-01	4.24E-01	3.59E-01	2.70E-01
SNP_1417	3.23E-01	1.65E-01	2.42E-01	2.54E-02	2.82E-01	2.99E-01	3.91E-01	4.85E-01	3.60E-01	3.77E-01
SNP_1418	6.25E-02	4.93E-01	1.14E-01	4.37E-01	8.27E-02	4.30E-01	1.71E-01	4.35E-01	3.35E-01	2.81E-01
SNP_1419	5.89E-02	4.88E-01	1.41E-01	4.70E-01	6.65E-02	4.38E-01	1.67E-01	4.30E-01	3.71E-01	2.74E-01
SNP_1420	6.72E-02	4.68E-01	2.34E-01	2.76E-01	1.11E-01	3.89E-01	1.60E-01	3.64E-01	3.71E-01	2.49E-01
SNP_1421	2.79E-01	7.11E-02	1.98E-01	4.22E-01	4.60E-01	3.01E-01	3.34E-01	3.42E-01	1.85E-01	2.75E-01
SNP_1422	4.63E-01	2.79E-02	4.65E-01	9.81E-05	2.10E-01	2.47E-01	9.52E-02	4.34E-02	4.55E-02	3.17E-01
SNP_1423	3.69E-02	3.21E-01	4.10E-01	5.35E-02	4.37E-01	4.84E-01	2.08E-01	1.96E-01	2.66E-01	2.44E-01
SNP_1424	1.54E-02	2.63E-01	1.11E-01	4.46E-01	2.67E-02	3.14E-01	3.09E-01	1.68E-01	2.97E-01	4.37E-01
SNP_1425	4.29E-01	4.00E-01	4.11E-01	3.02E-01	1.44E-01	3.59E-01	1.32E-01	3.72E-01	3.46E-01	2.45E-01
SNP_1426	1.74E-01	2.13E-01	4.44E-01	4.71E-01	3.74E-01	4.48E-01	3.54E-01	4.36E-01	4.72E-01	3.25E-01
SNP_1427	1.72E-01	2.17E-01	4.35E-01	4.91E-01	3.64E-01	4.71E-01	3.56E-01	4.61E-01	4.99E-01	3.07E-01
SNP_1428	5.16E-02	4.31E-01	4.89E-01	3.64E-01	2.28E-01	4.05E-01	4.87E-01	2.17E-01	1.69E-01	2.65E-01
SNP_1429	4.17E-01	4.43E-01	3.03E-01	3.63E-01	1.69E-01	3.41E-01	2.82E-01	4.81E-02	1.01E-01	4.80E-01
SNP_1430	1.96E-01	4.78E-01	4.48E-01	1.22E-01	2.11E-01	3.95E-01	3.72E-01	1.80E-01	3.00E-01	3.02E-01
SNP_1431	4.56E-02	2.15E-01	4.84E-01	3.95E-01	3.20E-01	4.58E-01	2.26E-01	3.79E-01	3.58E-01	1.86E-01
SNP_1432	9.22E-03	1.03E-01	6.16E-02	1.12E-02	7.01E-02	9.25E-02	2.01E-01	9.15E-02	2.39E-01	1.95E-01
SNP_1433	9.20E-03	1.06E-01	6.03E-02	1.10E-02	6.92E-02	8.97E-02	2.05E-01	9.33E-02	2.41E-01	1.97E-01
SNP_1434	9.20E-03	1.06E-01	6.03E-02	1.10E-02	6.92E-02	8.97E-02	2.05E-01	9.33E-02	2.41E-01	1.97E-01
SNP_1435	1.02E-02	1.05E-01	6.70E-02	1.23E-02	7.76E-02	9.11E-02	2.00E-01	9.73E-02	2.45E-01	1.99E-01
SNP_1436	1.32E-01	4.53E-01	4.39E-01	9.81E-02	2.54E-01	4.94E-01	4.34E-01	2.57E-01	3.03E-01	3.88E-01
SNP_1437	1.62E-01	1.64E-01	3.12E-01	2.71E-02	3.76E-01	4.15E-01	3.26E-01	2.38E-01	1.53E-01	2.14E-01
SNP_1438	4.38E-07	2.33E-01	1.37E-01	3.46E-03	3.48E-01	4.28E-01	3.28E-01	1.18E-01	9.49E-02	4.78E-01
SNP_1439	1.63E-07	2.59E-01	1.36E-01	2.49E-03	4.09E-01	4.41E-01	3.60E-01	9.82E-02	7.97E-02	3.63E-01
SNP_1440	2.03E-01	1.51E-01	1.61E-01	4.26E-01	1.10E-01	4.52E-01	4.20E-01	3.08E-01	3.85E-01	3.02E-01
SNP_1441	3.68E-01	1.42E-02	2.95E-01	1.33E-01	4.89E-01	3.25E-01	4.33E-01	2.37E-02	1.01E-03	1.15E-01
SNP_1442	1.02E-01	4.91E-01	3.75E-01	8.98E-02	3.42E-01	4.82E-01	4.86E-01	2.87E-01	2.91E-01	4.65E-01
SNP_1443	2.05E-01	5.52E-02	2.38E-01	1.87E-01	4.94E-01	2.34E-01	3.72E-01	1.92E-01	6.80E-03	6.06E-02
SNP_1444	1.17E-02	2.73E-01	2.36E-01	3.63E-01	3.34E-01	2.64E-01	2.22E-01	5.99E-02	2.17E-03	4.09E-01
SNP_1445	2.07E-03	4.71E-02	2.57E-01	5.26E-02	3.82E-01	1.19E-01	3.06E-01	2.60E-01	2.08E-01	1.46E-02
SNP_1446	4.57E-01	3.14E-01	4.59E-01	4.57E-01	1.00E-01	2.73E-01	1.93E-01	3.57E-01	4.61E-01	4.99E-01
SNP_1447	3.25E-01	3.48E-02	1.65E-01	1.81E-01	2.41E-01	2.33E-01	2.45E-01	1.48E-02	1.24E-02	2.68E-01
SNP_1448	5.35E-02	4.64E-01	3.64E-01	4.60E-01	3.08E-01	2.02E-01	4.53E-01	6.63E-03	4.57E-02	2.61E-02
SNP_1449	3.67E-01	1.23E-01	5.88E-02	5.16E-02	1.05E-01	7.41E-02	1.78E-01	2.22E-02	4.29E-01	3.19E-03
SNP_1450	3.42E-01	1.58E-01	4.44E-01	4.54E-01	4.16E-01	4.10E-01	2.57E-01	4.59E-01	2.42E-01	4.54E-01
SNP_1451	1.19E-01	4.96E-01	3.38E-01	1.01E-01	4.63E-01	3.67E-01	4.52E-01	3.80E-01	4.12E-01	4.61E-01
SNP_1452	3.35E-01	6.84E-02	3.99E-01	2.43E-01	1.96E-02	5.85E-02	2.97E-01	4.15E-03	5.34E-02	6.52E-02
SNP_1453	2.24E-03	2.96E-01	1.19E-01	8.42E-02	5.33E-03	1.01E-01	4.35E-01	3.01E-02	1.93E-01	7.07E-04
SNP_1454	2.73E-01	1.37E-01	7.13E-02	4.19E-01	3.36E-01	3.13E-01	2.50E-01	4.37E-01	4.00E-01	4.06E-01
SNP_1455	2.93E-01	3.11E-01	3.66E-01	5.57E-02	1.36E-01	1.80E-01	4.38E-01	2.28E-01	1.07E-01	3.81E-01
SNP_1456	3.71E-01	3.47E-01	4.65E-01	2.37E-01	2.56E-01	4.81E-01	2.40E-01	4.07E-01	1.80E-01	1.42E-01
SNP_1457	2.61E-01	4.47E-01	1.79E-01	1.87E-01	1.07E-01	4.85E-01	4.48E-02	2.36E-01	3.76E-01	2.27E-01
SNP_1458	1.15E-01	9.02E-02	4.80E-01	7.54E-02	2.60E-01	4.77E-01	2.30E-01	4.49E-01	8.71E-02	1.65E-02
SNP_1459	3.71E-01	3.49E-01	4.62E-01	2.38E-01	2.57E-01	4.81E-01	2.41E-01	4.07E-01	1.82E-01	1.44E-01
SNP_1460	1.17E-01	3.18E-01	2.35E-01	4.69E-01	4.13E-01	4.55E-01	1.66E-01	3.90E-02	5.98E-02	1.94E-01
SNP_1461	6.11E-02	3.64E-01	3.86E-01	4.85E-01	2.17E-01	3.39E-01	9.19E-02	4.25E-01	2.28E-02	2.20E-02
SNP_1462	2.44E-02	4.29E-01	3.50E-01	2.18E-01	3.96E-01	9.04E-02	2.97E-02	4.48E-01	1.93E-01	2.73E-01
SNP_1463	2.36E-02	4.57E-01	3.34E-01	3.21E-01	4.58E-01	1.16E-01	2.71E-02	3.92E-01	1.29E-01	2.19E-01
SNP_1464	2.59E-02	4.89E-01	3.46E-01	2.54E-01	4.42E-01	8.88E-02	2.28E-02	4.30E-01	1.64E-01	2.10E-01
SNP_1465	1.96E-01	2.27E-01	3.02E-01	4.10E-01	4.67E-01	3.11E-01	1.67E-01	1.46E-01	3.13E-02	1.22E-01
SNP_1466	2.36E-02	4.60E-01	3.19E-01	3.20E-01	4.59E-01	1.14E-01	2.46E-02	4.06E-01	1.30E-01	2.07E-01
SNP_1467	1.09E-03	3.66E-01	4.15E-01	2.18E-01	2.53E-01	1.44E-01	1.67E-01	7.52E-02	5.11E-03	4.07E-01
SNP_1468	4.85E-03	2.58E-01	8.85E-02	2.74E-01	2.19E-01	7.10E-02	4.49E-01	3.67E-01	1.82E-02	1.57E-02
SNP_1469	1.68E-03	2.83E-01	5.44E-02	7.97E-02	3.24E-01	2.15E-01	2.64E-01	1.85E-01	3.14E-02	9.04E-02
SNP_1470	5.28E-05	8.20E-02	3.16E-02	4.49E-02	3.92E-01	1.95E-01	6.21E-02	2.61E-02	7.20E-05	1.71E-01
SNP_1471	1.68E-03	2.82E-01	5.37E-02	7.93E-02	3.23E-01	2.15E-01	2.65E-01	1.86E-01	3.20E-02	9.16E-02
SNP_1472	4.08E-05	4.78E-01	1.10E-01	3.35E-01	3.75E-01	2.32E-01	2.42E-01	8.44E-02	3.27E-03	1.64E-01
SNP_1473	6.31E-05	5.91E-02	8.39E-02	1.75E-01	4.26E-01	3.12E-01	5.43E-02	7.79E-03	9.06E-05	3.27E-01
SNP_1474	4.43E-05	4.91E-01	1.33E-01	3.22E-01	3.64E-01	2.26E-01	1.99E-01	7.41E-02	2.18E-03	1.41E-01
SNP_1475	1.97E-03	3.10E-01	9.78E-02	3.88E-02	1.82E-01	1.30E-01	2.38E-01	3.44E-01	6.78E-02	1.35E-01
SNP_1476	3.42E-01	1.41E-01	3.34E-01	3.13E-01	4.16E-01	2.58E-01	1.60E-01	2.51E-01	3.58E-01	4.56E-01
SNP_1477	2.25E-01	1.15E-01	4.14E-01	2.36E-01	3.53E-01	2.07E-01	1.05E-01	2.41E-01	4.50E-01	3.27E-01
SNP_1478	8.26E-05	1.17E-01	2.21E-01	3.05E-01	4.71E-02	1.29E-01	2.26E-01	4.91E-01	2.28E-01	2.04E-01
SNP_1479	6.26E-03	1.84E-01	1.55E-01	1.55E-01	2.76E-01	4.47E-01	3.05E-01	4.92E-01	2.65E-01	3.42E-01
SNP_1480	3.25E-04	4.76E-03	5.43E-02	7.64E-02	3.28E-02	1.19E-01	2.16E-01	1.24E-01	2.70E-01	1.06E-01
SNP_1481	2.80E-03	1.42E-02	3.47E-01	2.71E-01	1.85E-02	3.20E-02	2.01E-02	5.96E-02	4.42E-01	1.99E-02
SNP_1482	4.66E-01	4.41E-01	4.82E-01	3.31E-01	8.41E-02	2.70E-01	1.17E-01	2.05E-01	4.07E-01	6.06E-02
SNP_1483	3.01E-01	3.85E-01	2.31E-01	1.74E-01	1.88E-01	3.62E-01	2.87E-01	3.04E-01	4.34E-01	4.23E-01
SNP_1484	3.83E-01	3.96E-01	2.11E-01	1.70E-01	2.88E-01	3.50E-01	1.34E-01	1.88E-01	3.40E-01	1.92E-01
SNP_1485	4.68E-01	1.70E-01	4.64E-01	3.87E-01	2.37E-01	3.20E-01	3.45E-01	4.51E-01	3.50E-01	4.92E-01
SNP_1486	3.92E-01	9.42E-02	4.38E-01	1.62E-01	4.94E-02	2.48E-01	2.52E-01	2.60E-01	4.70E-01	3.26E-01
SNP_1487	1.92E-01	2.95E-01	4.32E-02	1.39E-01	3.11E-01	1.01E-01	4.70E-02	3.57E-01	1.87E-01	3.86E-02
SNP_1488	3.46E-01	1.54E-01	2.99E-01	3.36E-01	3.66E-01	1.59E-01	6.12E-02	2.05E-01	4.95E-01	2.91E-01
SNP_1489	1.93E-01	3.43E-01	4.02E-01	4.61E-02	1.72E-01	2.09E-01	2.95E-01	4.44E-01	4.51E-01	2.04E-01
SNP_1490	8.22E-02	4.72E-01	1.62E-01	3.58E-01	3.99E-01	4.76E-01	3.58E-01	3.26E-01	4.05E-01	6.83E-02
SNP_1491	4.83E-01	2.04E-01	2.82E-01	5.89E-02	1.55E-02	9.81E-02	3.76E-01	2.96E-01	2.25E-01	4.89E-01
SNP_1492	1.69E-01	3.36E-01	2.65E-01	2.85E-02	1.09E-01	2.40E-01	3.30E-01	3.60E-01	4.53E-01	3.08E-01
SNP_1493	1.66E-01	3.30E-01	2.60E-01	2.99E-02	1.03E-01	2.21E-01	3.36E-01	3.60E-01	4.52E-01	3.23E-01
SNP_1494	1.66E-01	3.32E-01	2.62E-01	3.01E-02	1.03E-01	2.22E-01	3.37E-01	3.60E-01	4.48E-01	3.25E-01
SNP_1495	1.66E-01	3.32E-01	2.62E-01	3.01E-02	1.03E-01	2.22E-01	3.37E-01	3.60E-01	4.48E-01	3.25E-01
SNP_1496	2.04E-01	3.70E-01	4.57E-01	5.67E-02	1.74E-01	1.24E-01	7.27E-02	2.58E-01	2.23E-01	3.18E-01
SNP_1497	2.94E-01	1.25E-01	2.50E-01	2.79E-01	3.66E-02	9.85E-02	6.00E-02	4.88E-01	4.45E-01	5.51E-02
SNP_1498	6.26E-02	1.40E-01	3.56E-01	1.42E-02	7.57E-02	1.43E-01	1.62E-01	4.13E-01	3.02E-01	3.62E-01
SNP_1499	9.47E-02	5.00E-01	2.39E-01	3.40E-01	4.30E-01	3.32E-01	4.11E-01	1.76E-01	1.85E-01	3.18E-01
SNP_1500	7.63E-02	1.86E-01	3.33E-01	1.39E-02	6.64E-02	1.93E-01	1.24E-01	3.83E-01	4.16E-01	1.94E-01
SNP_1501	1.74E-01	4.13E-01	3.01E-02	3.99E-01	4.06E-01	3.21E-01	4.63E-01	1.28E-01	3.68E-01	2.86E-01
SNP_1502	2.75E-03	7.72E-02	1.03E-03	4.46E-01	3.66E-01	4.79E-01	1.01E-01	3.58E-01	4.64E-01	2.78E-01
SNP_1503	2.94E-02	3.16E-01	1.05E-01	7.57E-02	3.13E-01	3.75E-01	1.85E-01	2.89E-01	3.13E-01	3.36E-01
SNP_1504	2.72E-01	3.45E-01	4.93E-01	2.60E-02	2.33E-01	3.85E-01	3.71E-01	4.38E-01	4.77E-01	1.72E-01
SNP_1505	1.44E-01	4.46E-01	2.29E-01	1.80E-01	8.37E-02	1.23E-01	1.05E-01	4.22E-01	4.54E-01	5.57E-02
SNP_1506	3.94E-01	3.05E-01	3.64E-01	9.76E-02	1.44E-01	2.74E-01	2.57E-01	3.34E-01	3.08E-01	7.51E-02
SNP_1507	2.75E-03	8.59E-02	2.08E-01	2.61E-01	4.95E-01	2.28E-01	2.47E-01	1.88E-01	6.81E-02	4.28E-01
SNP_1508	2.51E-01	3.74E-01	3.24E-01	2.84E-01	2.41E-02	3.88E-02	2.51E-02	3.82E-01	3.12E-01	1.56E-01
SNP_1509	2.63E-02	4.11E-01	1.95E-01	3.43E-01	9.36E-02	2.76E-02	7.33E-03	1.53E-01	2.44E-01	1.50E-01
SNP_1510	1.73E-01	4.48E-01	2.78E-01	1.37E-01	8.28E-02	1.76E-01	1.62E-01	4.20E-01	4.21E-01	8.13E-02
SNP_1511	1.70E-01	4.66E-01	2.06E-02	4.06E-01	4.52E-01	3.08E-01	4.41E-02	3.33E-01	9.35E-02	1.46E-01
SNP_1512	1.37E-02	6.09E-02	1.98E-02	8.73E-02	2.36E-01	9.64E-02	1.04E-02	1.25E-01	4.10E-01	4.26E-01
SNP_1513	4.90E-01	3.09E-01	4.07E-01	1.20E-01	8.09E-02	8.37E-02	2.33E-02	2.09E-01	3.16E-01	3.25E-02
SNP_1514	1.93E-01	1.47E-01	3.72E-02	3.44E-03	5.62E-02	4.16E-02	2.49E-02	3.82E-01	3.96E-01	1.27E-02
SNP_1515	3.53E-03	1.51E-01	1.88E-02	1.27E-01	1.54E-01	3.90E-01	6.02E-02	3.70E-01	3.33E-01	4.26E-01
SNP_1516	2.00E-01	2.24E-01	5.51E-02	2.17E-01	2.15E-02	6.69E-03	3.15E-02	2.88E-01	2.04E-01	4.03E-04
SNP_1517	3.17E-01	4.83E-01	6.80E-02	2.14E-01	3.61E-02	8.78E-03	2.62E-02	3.02E-01	2.60E-01	1.02E-03
SNP_1518	2.41E-01	1.18E-01	3.82E-01	4.16E-01	1.87E-01	5.37E-02	1.93E-01	3.08E-01	3.04E-01	8.19E-02
SNP_1519	2.04E-01	2.29E-01	5.65E-02	2.49E-01	2.46E-02	7.83E-03	3.11E-02	2.92E-01	2.05E-01	3.75E-04
SNP_1520	2.72E-01	4.80E-01	4.47E-02	3.57E-01	6.11E-02	2.52E-02	4.36E-02	3.22E-01	4.17E-01	6.93E-03
SNP_1521	2.79E-01	4.93E-01	4.79E-02	3.16E-01	1.01E-01	3.92E-02	5.75E-02	3.50E-01	3.66E-01	5.76E-03
SNP_1522	3.49E-02	1.51E-01	1.76E-01	1.55E-01	3.46E-01	9.52E-02	7.38E-02	4.72E-01	2.86E-01	5.62E-03
SNP_1523	3.18E-01	4.82E-01	6.65E-02	1.84E-01	6.24E-02	1.50E-02	3.35E-02	3.37E-01	2.18E-01	7.94E-04
SNP_1524	3.18E-01	4.80E-01	6.73E-02	1.83E-01	6.29E-02	1.51E-02	3.32E-02	3.37E-01	2.16E-01	7.75E-04
SNP_1525	4.75E-02	1.58E-01	2.34E-01	7.90E-02	2.58E-01	4.44E-02	4.77E-02	4.77E-01	1.62E-01	8.02E-04
SNP_1526	2.60E-01	3.40E-01	3.74E-01	2.92E-01	4.67E-01	3.53E-01	3.86E-01	3.77E-01	4.44E-01	4.75E-01
SNP_1527	2.69E-01	3.42E-01	3.90E-01	2.85E-01	4.62E-01	3.50E-01	3.80E-01	3.83E-01	4.39E-01	4.78E-01
SNP_1528	3.68E-01	1.18E-01	3.37E-01	4.09E-01	1.98E-01	1.57E-01	4.07E-01	3.61E-01	2.53E-01	3.11E-01
SNP_1529	4.60E-01	2.66E-01	4.19E-01	1.22E-01	2.63E-01	2.56E-01	4.86E-01	4.80E-01	2.31E-01	2.32E-01
SNP_1530	2.84E-01	4.30E-01	4.15E-01	3.41E-01	3.37E-01	4.28E-01	3.41E-01	3.75E-01	1.79E-01	1.95E-01
SNP_1531	3.14E-01	4.68E-01	3.43E-01	4.00E-01	2.65E-01	2.59E-01	2.90E-01	4.06E-01	4.66E-01	2.27E-01
SNP_1532	3.82E-01	4.51E-01	2.49E-01	1.61E-01	2.31E-01	2.64E-01	4.89E-01	4.21E-01	1.26E-01	2.27E-01
SNP_1533	4.86E-01	4.77E-01	3.43E-01	1.56E-01	3.29E-01	2.91E-01	4.87E-01	4.62E-01	1.65E-01	2.35E-01
SNP_1534	4.64E-01	2.08E-01	4.51E-01	3.71E-01	3.68E-01	1.44E-01	2.88E-01	3.48E-01	4.37E-01	6.02E-02
SNP_1535	9.30E-02	4.64E-01	1.39E-01	2.93E-01	4.21E-01	4.82E-01	3.08E-01	1.47E-01	1.95E-01	3.67E-01
SNP_1536	2.04E-01	1.05E-01	2.63E-01	1.66E-01	2.48E-01	2.60E-01	9.95E-02	2.53E-01	4.89E-01	1.96E-01
SNP_1537	1.10E-01	2.38E-01	4.89E-01	1.70E-01	2.21E-01	3.11E-01	4.28E-02	4.80E-01	4.39E-01	4.24E-01
SNP_1538	1.43E-01	3.40E-01	2.46E-01	1.53E-01	4.00E-01	3.90E-01	2.95E-01	3.87E-01	4.93E-01	4.17E-01
SNP_1539	4.97E-01	3.01E-01	4.12E-01	3.79E-01	3.37E-01	3.90E-01	4.34E-01	4.68E-01	2.14E-01	4.19E-01
SNP_1540	1.47E-01	3.81E-01	2.88E-01	1.65E-01	3.39E-01	3.53E-01	3.03E-01	3.93E-01	4.80E-01	3.97E-01
SNP_1541	9.41E-02	4.06E-01	3.75E-01	1.40E-01	3.04E-01	3.70E-01	2.18E-02	4.73E-02	2.28E-01	2.29E-01
SNP_1542	3.23E-01	4.20E-01	3.71E-01	5.94E-02	4.65E-01	4.28E-01	3.63E-01	3.06E-01	2.66E-01	2.94E-01
SNP_1543	3.84E-02	1.85E-01	1.58E-01	2.44E-01	3.27E-01	4.20E-01	4.08E-01	6.79E-02	4.57E-01	3.31E-01
SNP_1544	1.88E-01	1.50E-01	3.12E-01	1.81E-01	4.95E-01	2.57E-01	4.06E-01	2.44E-01	4.54E-01	4.46E-01
SNP_1545	1.70E-02	1.82E-01	3.28E-01	3.80E-01	1.46E-01	1.42E-01	1.87E-01	1.37E-02	1.82E-01	3.20E-01
SNP_1546	1.67E-01	3.52E-01	4.54E-01	1.84E-01	3.64E-01	8.92E-02	7.64E-02	8.64E-02	3.11E-01	4.49E-01
SNP_1547	2.86E-01	3.75E-01	3.90E-01	3.64E-01	4.89E-01	4.87E-01	4.04E-01	1.57E-01	2.75E-01	2.19E-01
SNP_1548	2.27E-02	3.49E-01	2.22E-01	1.71E-01	3.88E-01	3.34E-01	7.49E-02	7.24E-02	6.02E-02	1.52E-01
SNP_1549	3.75E-01	4.14E-01	1.28E-01	3.42E-01	4.71E-01	2.46E-01	4.67E-01	2.86E-01	2.88E-01	7.40E-02
SNP_1550	5.32E-02	3.67E-01	2.83E-01	1.52E-01	4.76E-01	2.49E-01	1.54E-01	6.54E-03	1.73E-01	6.07E-02
SNP_1551	5.32E-02	3.67E-01	2.83E-01	1.52E-01	4.76E-01	2.49E-01	1.54E-01	6.54E-03	1.73E-01	6.07E-02
SNP_1552	1.85E-01	2.87E-03	3.90E-01	2.24E-01	1.76E-01	1.89E-01	1.60E-01	2.15E-01	8.15E-02	3.02E-01
SNP_1553	4.32E-02	9.57E-02	4.25E-01	3.15E-01	1.77E-01	3.94E-01	1.37E-01	5.11E-04	6.30E-03	1.15E-01
SNP_1554	2.17E-01	3.62E-03	4.60E-01	2.68E-01	1.91E-01	2.25E-01	1.89E-01	1.84E-01	9.78E-02	3.88E-01
SNP_1555	2.23E-01	2.26E-01	1.32E-01	4.68E-01	2.57E-02	1.42E-01	4.63E-01	1.43E-01	3.40E-01	1.31E-01
SNP_1556	2.97E-01	3.47E-01	2.30E-01	3.98E-01	1.83E-02	1.35E-01	4.60E-01	1.69E-01	4.38E-01	1.14E-01
SNP_1557	1.46E-01	2.90E-01	4.78E-01	4.73E-01	1.05E-01	1.36E-01	4.09E-01	3.06E-02	9.14E-02	1.37E-01
SNP_1558	3.29E-01	1.09E-01	1.33E-01	4.93E-01	6.69E-02	1.75E-01	4.88E-01	2.07E-01	4.87E-01	9.16E-02
SNP_1559	6.67E-02	3.18E-01	5.00E-01	3.83E-01	2.68E-01	4.58E-01	8.23E-02	9.64E-02	2.13E-01	1.77E-01
SNP_1560	3.51E-01	9.50E-02	1.43E-01	4.64E-01	6.83E-02	1.76E-01	4.98E-01	2.20E-01	4.75E-01	8.53E-02
SNP_1561	9.38E-02	8.72E-02	4.87E-01	2.69E-01	3.60E-01	4.42E-01	3.00E-01	1.80E-01	4.44E-01	1.82E-01
SNP_1562	4.31E-01	2.00E-01	4.84E-02	4.41E-01	7.85E-02	1.85E-01	4.69E-01	1.60E-01	3.10E-01	1.20E-01
SNP_1563	3.72E-02	4.90E-01	1.72E-02	4.78E-01	6.50E-02	2.83E-01	4.05E-01	1.67E-01	3.24E-01	3.09E-03
SNP_1564	4.89E-01	1.01E-01	9.44E-02	4.24E-01	1.57E-01	2.51E-01	4.50E-01	2.05E-01	4.02E-01	4.06E-02
SNP_1565	2.96E-01	4.25E-01	2.59E-01	2.56E-01	4.63E-01	2.20E-01	2.81E-01	3.42E-01	4.06E-01	3.85E-01
SNP_1566	2.29E-01	3.90E-01	4.07E-01	1.62E-01	3.63E-01	3.94E-01	4.65E-01	3.34E-01	4.06E-01	4.23E-01
SNP_1567	3.57E-01	3.29E-02	4.67E-01	4.58E-01	2.98E-01	2.32E-01	2.84E-01	4.76E-02	3.52E-01	1.53E-01
SNP_1568	1.50E-01	3.67E-01	1.24E-01	4.24E-01	4.27E-01	4.62E-01	2.58E-01	1.61E-01	2.58E-01	2.19E-01
SNP_1569	7.13E-02	2.17E-01	3.35E-01	2.39E-01	1.49E-01	1.84E-01	3.18E-01	3.71E-02	3.67E-02	4.28E-01
SNP_1570	2.16E-02	2.49E-01	4.79E-01	2.47E-01	4.94E-01	3.51E-01	2.22E-01	4.73E-02	3.08E-02	2.42E-01
SNP_1571	2.59E-01	7.94E-02	3.37E-01	1.29E-01	1.42E-01	2.96E-01	3.75E-02	3.75E-01	4.31E-01	1.99E-01
SNP_1572	3.35E-01	4.01E-02	2.11E-01	1.83E-01	1.88E-01	2.18E-01	3.44E-02	3.88E-01	5.00E-01	2.40E-01
SNP_1573	1.09E-01	1.31E-02	1.85E-01	2.18E-01	4.98E-01	1.12E-01	2.57E-02	3.27E-01	3.80E-01	1.74E-01
SNP_1574	5.59E-02	8.65E-03	4.99E-01	1.79E-01	3.05E-02	2.99E-01	1.36E-01	4.03E-01	1.78E-01	7.32E-02
SNP_1575	4.49E-01	3.93E-02	2.83E-01	4.05E-01	3.21E-01	4.66E-01	4.22E-01	1.40E-01	2.19E-01	2.84E-01
SNP_1576	1.95E-02	6.55E-02	2.05E-01	9.96E-02	1.96E-01	4.17E-01	4.78E-01	4.15E-01	3.91E-01	2.74E-01
SNP_1577	4.81E-01	4.05E-01	4.93E-01	6.99E-02	3.77E-01	2.92E-01	3.31E-01	5.77E-02	1.21E-01	1.95E-01
SNP_1578	2.22E-01	1.97E-02	1.60E-01	2.59E-01	9.64E-02	1.36E-01	3.32E-02	2.04E-03	7.73E-02	1.41E-02
SNP_1579	8.22E-02	3.70E-01	4.44E-01	2.99E-01	3.45E-01	3.49E-01	3.38E-01	7.62E-02	1.60E-01	2.56E-01
SNP_1580	3.27E-01	4.02E-02	4.80E-01	4.28E-01	2.10E-01	2.79E-01	4.03E-01	2.62E-01	1.26E-01	1.18E-01
SNP_1581	6.93E-02	3.57E-01	4.25E-01	2.41E-01	3.91E-01	3.56E-01	3.39E-01	7.94E-02	9.46E-02	4.01E-01
SNP_1582	1.47E-01	2.70E-01	4.24E-01	2.17E-01	3.18E-01	1.53E-02	7.26E-02	8.18E-02	4.21E-01	7.70E-02
SNP_1583	1.17E-01	2.22E-01	2.87E-01	2.69E-01	3.88E-01	1.91E-02	7.08E-02	1.99E-02	2.32E-01	3.66E-02
SNP_1584	4.34E-01	1.01E-01	3.92E-01	2.37E-01	4.46E-01	4.05E-02	2.47E-01	4.40E-01	2.72E-01	4.28E-01
SNP_1585	4.34E-01	1.01E-01	3.92E-01	2.37E-01	4.46E-01	4.05E-02	2.47E-01	4.40E-01	2.72E-01	4.28E-01
SNP_1586	1.73E-03	8.10E-02	1.19E-01	5.91E-02	2.39E-02	9.06E-02	2.56E-01	2.33E-01	1.10E-01	1.28E-01
SNP_1587	9.70E-02	5.54E-02	4.67E-01	1.70E-01	3.28E-01	4.06E-01	4.67E-01	2.68E-01	2.53E-01	4.54E-01
SNP_1588	1.19E-03	1.32E-01	1.71E-01	2.30E-01	3.57E-02	3.11E-01	2.81E-01	2.12E-02	1.09E-01	4.52E-03
SNP_1589	9.71E-02	5.59E-02	4.69E-01	1.69E-01	3.29E-01	4.05E-01	4.69E-01	2.68E-01	2.56E-01	4.57E-01
SNP_1590	2.16E-01	4.67E-01	3.73E-01	4.85E-01	1.10E-01	8.29E-02	3.50E-01	3.03E-01	2.94E-01	2.00E-01
SNP_1591	9.87E-02	5.53E-02	4.60E-01	1.64E-01	3.29E-01	3.98E-01	4.60E-01	2.77E-01	2.59E-01	4.51E-01
SNP_1592	3.28E-01	1.10E-02	7.91E-02	2.03E-01	3.68E-01	2.73E-01	1.81E-01	6.25E-02	9.88E-02	4.13E-01
SNP_1593	1.30E-01	2.16E-01	3.12E-01	4.07E-01	2.89E-01	4.37E-01	5.00E-01	3.12E-01	3.56E-01	9.44E-02
SNP_1594	4.16E-01	3.78E-03	6.88E-02	5.00E-01	3.23E-01	4.19E-01	3.15E-01	3.19E-02	2.60E-02	1.06E-01
SNP_1595	2.34E-01	1.12E-02	8.93E-02	3.73E-01	3.32E-01	3.60E-01	1.80E-01	5.35E-02	8.12E-02	2.90E-01
SNP_1596	6.50E-02	1.70E-02	1.85E-01	3.49E-01	2.23E-01	2.79E-01	1.78E-01	2.68E-01	1.52E-01	1.22E-01
SNP_1597	3.44E-01	3.05E-01	3.16E-01	4.35E-01	4.61E-01	3.46E-01	4.53E-01	2.41E-01	3.68E-01	1.24E-01
SNP_1598	3.27E-02	5.08E-02	4.56E-01	7.08E-02	3.01E-01	3.71E-01	2.70E-01	2.76E-01	1.84E-01	2.28E-01
SNP_1599	1.25E-01	7.11E-02	1.90E-01	1.45E-01	3.96E-01	4.54E-01	2.82E-01	5.61E-02	9.55E-02	1.93E-01
SNP_1600	2.01E-01	6.09E-02	3.17E-01	4.22E-01	4.64E-01	4.57E-01	4.55E-01	2.03E-02	6.07E-02	2.59E-01
SNP_1601	2.95E-01	3.75E-01	3.58E-01	2.51E-01	1.68E-01	3.24E-01	3.68E-01	4.01E-01	2.87E-01	4.44E-01
SNP_1602	1.24E-01	3.03E-01	1.05E-01	2.72E-02	3.56E-01	2.79E-01	4.76E-02	2.81E-01	4.64E-01	2.16E-01
SNP_1603	3.27E-01	1.78E-01	2.54E-01	4.52E-01	2.58E-01	9.02E-02	6.07E-02	3.17E-01	4.61E-01	3.62E-01
SNP_1604	1.51E-03	4.00E-01	2.55E-01	4.92E-01	4.57E-01	3.03E-01	7.82E-02	3.13E-01	4.24E-01	2.35E-01
SNP_1605	4.22E-02	2.43E-01	3.47E-01	2.35E-01	3.26E-01	3.85E-02	3.40E-03	9.61E-02	1.72E-01	3.93E-02
SNP_1606	4.73E-01	2.02E-02	3.50E-01	4.47E-01	2.50E-01	3.22E-01	1.44E-01	7.33E-03	4.30E-03	3.99E-01
SNP_1607	2.98E-01	7.13E-02	3.99E-01	1.59E-01	6.27E-02	9.21E-02	6.27E-02	2.95E-01	1.09E-01	1.56E-01
SNP_1608	1.25E-01	3.37E-01	2.59E-01	2.29E-01	2.47E-01	6.26E-02	5.26E-02	3.46E-01	3.77E-01	3.67E-01
SNP_1609	1.81E-01	2.41E-01	4.57E-01	2.63E-01	3.31E-01	8.00E-02	6.51E-02	4.76E-02	1.54E-02	2.42E-01
SNP_1610	5.31E-02	1.96E-01	2.76E-01	1.62E-01	3.58E-01	4.66E-01	3.36E-01	1.01E-02	2.33E-02	1.08E-01
SNP_1611	8.98E-02	4.88E-01	1.46E-01	4.39E-01	2.58E-02	1.33E-01	3.59E-01	9.19E-02	1.10E-02	3.22E-01
SNP_1612	4.11E-01	1.72E-01	2.75E-01	3.26E-01	9.20E-02	1.24E-01	1.90E-01	3.95E-01	1.96E-01	4.56E-01
SNP_1613	2.44E-01	3.73E-01	2.68E-01	3.05E-01	2.86E-01	1.97E-01	7.70E-02	1.93E-02	1.89E-02	6.10E-02
SNP_1614	3.12E-01	4.00E-01	4.15E-01	3.92E-01	3.98E-01	3.76E-01	2.81E-01	2.22E-01	1.95E-01	3.99E-01
SNP_1615	1.05E-01	2.38E-01	4.97E-02	4.10E-01	8.31E-02	2.48E-01	3.47E-01	3.92E-02	5.16E-02	2.54E-01
SNP_1616	1.49E-01	2.38E-01	5.15E-02	4.12E-01	7.42E-02	2.05E-01	4.11E-01	4.97E-02	5.38E-02	2.70E-01
SNP_1617	4.80E-01	3.11E-01	2.70E-01	3.06E-01	3.79E-01	4.23E-01	1.63E-01	1.26E-01	1.69E-01	2.50E-01
SNP_1618	9.10E-02	2.39E-01	4.74E-02	3.69E-01	8.39E-02	2.41E-01	3.54E-01	3.44E-02	4.53E-02	2.20E-01
SNP_1619	1.94E-01	4.96E-01	4.81E-01	7.54E-02	2.38E-01	3.76E-01	1.08E-01	1.02E-01	3.77E-01	2.32E-01
SNP_1620	1.53E-01	4.40E-01	4.80E-01	6.84E-02	2.12E-01	3.88E-01	1.38E-01	2.56E-01	2.30E-01	4.27E-01
SNP_1621	4.47E-01	3.76E-01	4.53E-01	4.59E-01	2.64E-01	3.03E-01	4.41E-01	4.87E-01	4.67E-01	3.99E-01
SNP_1622	2.45E-01	4.25E-01	5.00E-01	1.18E-01	2.48E-01	3.68E-01	1.22E-01	9.20E-02	3.92E-01	1.93E-01
SNP_1623	3.09E-02	3.56E-02	1.11E-01	2.30E-01	3.45E-02	2.44E-02	2.47E-01	2.87E-01	1.18E-01	2.95E-01
SNP_1624	3.61E-01	2.26E-01	2.73E-01	3.48E-01	8.02E-02	3.70E-01	4.83E-02	1.67E-02	1.28E-02	1.19E-01
SNP_1625	1.81E-01	3.75E-01	1.79E-01	4.05E-01	2.94E-01	6.29E-02	1.27E-01	3.63E-01	2.84E-01	2.51E-01
SNP_1626	3.70E-01	7.92E-02	3.30E-01	3.87E-01	5.09E-02	7.44E-02	3.51E-01	2.59E-01	1.78E-01	3.39E-01
SNP_1627	1.44E-01	1.36E-01	7.35E-02	3.93E-01	2.06E-02	1.07E-01	3.20E-01	2.84E-02	4.51E-02	2.85E-01
SNP_1628	4.47E-01	3.78E-01	4.56E-01	4.58E-01	2.63E-01	3.02E-01	4.39E-01	4.88E-01	4.71E-01	4.02E-01
SNP_1629	2.83E-01	4.10E-01	4.37E-01	4.42E-01	1.57E-01	3.34E-01	4.41E-01	4.38E-01	4.40E-01	3.15E-01
SNP_1630	2.83E-01	4.10E-01	4.37E-01	4.42E-01	1.57E-01	3.34E-01	4.41E-01	4.38E-01	4.40E-01	3.15E-01
SNP_1631	4.47E-01	3.76E-01	4.53E-01	4.59E-01	2.64E-01	3.03E-01	4.41E-01	4.87E-01	4.67E-01	3.99E-01
SNP_1632	2.41E-01	7.86E-02	1.64E-01	2.75E-01	1.21E-01	2.48E-01	2.92E-01	1.35E-01	1.87E-01	4.31E-01
SNP_1633	4.26E-01	8.91E-02	3.96E-01	1.88E-01	3.12E-01	2.47E-01	4.11E-02	6.91E-02	3.91E-02	2.07E-01
SNP_1634	4.96E-01	6.04E-02	4.66E-01	1.67E-01	2.53E-01	3.25E-01	5.32E-02	7.11E-02	3.45E-02	2.22E-01
SNP_1635	2.07E-01	8.39E-02	2.79E-01	2.08E-01	2.28E-01	3.97E-01	2.69E-01	6.49E-02	8.46E-02	2.78E-01
SNP_1636	4.69E-01	1.68E-01	3.42E-01	1.83E-01	4.33E-01	2.40E-01	1.61E-01	2.23E-01	1.93E-01	1.74E-01
SNP_1637	4.93E-01	3.70E-02	4.94E-01	1.85E-01	3.12E-01	2.77E-01	6.03E-02	4.55E-02	3.62E-02	7.65E-02
SNP_1638	2.11E-01	8.64E-02	2.88E-01	2.26E-01	2.43E-01	4.00E-01	2.80E-01	7.00E-02	9.19E-02	2.91E-01
SNP_1639	4.84E-01	3.47E-02	4.87E-01	1.88E-01	3.26E-01	2.73E-01	6.20E-02	4.64E-02	3.78E-02	7.88E-02
SNP_1640	4.85E-01	3.37E-02	4.74E-01	2.26E-01	2.98E-01	2.78E-01	6.86E-02	3.65E-02	3.48E-02	6.69E-02
SNP_1641	2.16E-01	1.10E-01	4.88E-01	1.65E-01	1.61E-01	4.48E-01	4.68E-01	1.50E-01	3.90E-01	6.41E-02
SNP_1642	4.86E-01	1.16E-01	3.02E-01	7.81E-02	3.77E-01	4.88E-01	3.54E-01	9.85E-02	2.12E-01	3.54E-01
SNP_1643	4.86E-01	1.16E-01	3.02E-01	7.81E-02	3.77E-01	4.88E-01	3.54E-01	9.85E-02	2.12E-01	3.54E-01
SNP_1644	9.44E-02	3.55E-01	4.94E-01	2.89E-01	9.98E-02	3.05E-01	4.74E-01	1.46E-01	1.19E-01	2.23E-01
SNP_1645	4.46E-01	1.81E-01	1.95E-01	4.19E-01	5.99E-02	1.78E-01	3.61E-01	8.92E-02	2.52E-02	2.26E-01
SNP_1646	1.85E-01	2.22E-01	4.29E-01	3.42E-01	1.75E-01	2.03E-01	4.31E-01	2.22E-01	1.49E-01	3.40E-01
SNP_1647	2.89E-01	8.54E-02	1.67E-01	3.25E-01	1.15E-01	1.11E-01	3.41E-01	1.30E-01	3.38E-02	3.08E-01
SNP_1648	2.51E-01	5.08E-02	4.81E-01	3.73E-02	1.45E-01	1.72E-01	7.30E-02	6.48E-02	1.80E-02	3.06E-01
SNP_1649	3.95E-01	2.74E-02	4.04E-01	7.83E-02	4.98E-01	1.49E-01	5.73E-03	1.86E-02	4.01E-03	2.32E-01
SNP_1650	2.10E-01	1.56E-01	1.70E-01	3.04E-01	3.28E-01	4.30E-01	3.74E-01	1.33E-01	1.98E-01	3.40E-01
SNP_1651	4.27E-01	2.12E-01	2.59E-01	4.23E-01	2.35E-01	4.02E-01	3.13E-01	1.95E-01	2.02E-01	3.49E-01
SNP_1652	6.58E-02	1.92E-01	1.38E-01	1.62E-01	4.39E-01	3.94E-01	4.14E-01	2.60E-01	1.73E-01	3.22E-01
SNP_1653	4.60E-01	1.64E-01	3.66E-01	5.64E-02	2.32E-01	1.07E-01	1.73E-02	1.12E-01	3.98E-02	3.35E-01
SNP_1654	2.03E-01	4.65E-02	4.95E-01	2.53E-02	9.81E-02	9.07E-02	3.78E-02	7.94E-02	3.61E-02	3.24E-01
SNP_1655	2.50E-01	1.40E-01	1.04E-01	4.66E-01	3.84E-01	4.71E-01	2.89E-01	2.59E-01	4.88E-01	2.28E-01
SNP_1656	3.89E-01	2.95E-02	4.02E-01	7.65E-02	4.48E-01	1.99E-01	8.19E-03	2.33E-02	6.31E-03	2.27E-01
SNP_1657	4.60E-01	1.65E-01	3.63E-01	5.67E-02	2.33E-01	1.07E-01	1.71E-02	1.12E-01	4.06E-02	3.33E-01
SNP_1658	3.89E-01	2.98E-02	4.05E-01	7.70E-02	4.47E-01	2.00E-01	8.10E-03	2.34E-02	6.47E-03	2.25E-01
SNP_1659	3.89E-01	2.95E-02	4.02E-01	7.65E-02	4.48E-01	1.99E-01	8.19E-03	2.33E-02	6.31E-03	2.27E-01
SNP_1660	3.89E-01	2.95E-02	4.02E-01	7.65E-02	4.48E-01	1.99E-01	8.19E-03	2.33E-02	6.31E-03	2.27E-01
SNP_1661	3.89E-01	2.95E-02	4.02E-01	7.65E-02	4.48E-01	1.99E-01	8.19E-03	2.33E-02	6.31E-03	2.27E-01
SNP_1662	1.99E-01	4.14E-02	4.83E-01	2.65E-02	1.02E-01	9.12E-02	4.07E-02	7.57E-02	3.24E-02	3.33E-01
SNP_1663	6.67E-02	9.28E-02	2.12E-01	2.08E-01	3.42E-01	1.17E-01	1.94E-03	2.12E-02	1.11E-02	2.09E-01
SNP_1664	1.56E-01	4.79E-01	3.57E-01	3.53E-01	4.57E-01	2.49E-01	3.88E-01	1.95E-01	2.63E-01	4.39E-01
SNP_1665	3.41E-01	3.73E-02	4.29E-01	6.69E-02	4.94E-01	1.77E-01	7.15E-03	1.99E-02	4.90E-03	2.17E-01
SNP_1666	4.63E-01	3.27E-01	2.75E-01	3.00E-01	3.50E-01	2.69E-01	4.74E-01	4.64E-01	3.26E-01	3.98E-01
SNP_1667	2.60E-01	4.04E-02	4.65E-01	1.76E-02	8.98E-02	8.17E-02	2.78E-02	5.43E-02	2.67E-02	2.97E-01
SNP_1668	4.63E-01	3.26E-01	2.77E-01	2.99E-01	3.51E-01	2.69E-01	4.75E-01	4.63E-01	3.23E-01	3.95E-01
SNP_1669	2.07E-01	3.20E-01	3.19E-01	4.75E-01	4.96E-01	2.93E-01	3.46E-01	1.80E-01	3.73E-01	2.98E-01
SNP_1670	2.21E-01	2.75E-01	3.45E-01	4.86E-01	4.60E-01	3.43E-01	4.09E-01	1.51E-01	3.42E-01	2.43E-01
SNP_1671	2.21E-01	2.74E-01	3.47E-01	4.87E-01	4.61E-01	3.42E-01	4.11E-01	1.51E-01	3.39E-01	2.45E-01
SNP_1672	3.52E-01	3.54E-01	3.12E-01	3.43E-01	3.52E-01	3.76E-01	3.87E-01	4.72E-01	2.23E-01	4.07E-01
SNP_1673	1.90E-01	1.59E-01	4.32E-01	1.15E-01	3.93E-01	4.03E-01	3.11E-02	1.72E-01	2.94E-03	4.04E-01
SNP_1674	4.80E-01	5.76E-02	4.65E-01	2.16E-01	4.86E-01	4.23E-01	7.62E-02	9.65E-02	5.10E-03	1.93E-01
SNP_1675	3.97E-01	1.02E-01	3.65E-01	4.21E-02	3.32E-01	1.76E-01	3.25E-02	1.72E-01	5.47E-02	3.30E-01
SNP_1676	4.50E-01	2.66E-02	3.66E-01	8.80E-02	4.54E-01	1.64E-01	8.36E-03	2.44E-02	1.28E-02	1.45E-01
SNP_1677	3.07E-01	1.10E-01	4.51E-01	1.81E-01	3.82E-01	2.15E-01	1.33E-02	1.37E-02	8.66E-03	5.03E-02
SNP_1678	4.50E-01	2.66E-02	3.66E-01	8.80E-02	4.54E-01	1.64E-01	8.36E-03	2.44E-02	1.28E-02	1.45E-01
SNP_1679	4.04E-01	5.75E-03	3.07E-01	1.71E-03	3.46E-01	1.02E-01	1.90E-03	1.61E-03	4.21E-04	3.74E-01
SNP_1680	3.98E-01	3.15E-01	4.09E-01	4.91E-01	3.55E-01	4.70E-01	2.84E-01	3.78E-01	2.92E-01	2.40E-01
SNP_1681	4.59E-01	3.87E-01	3.81E-01	3.07E-01	3.21E-01	4.41E-01	2.27E-01	4.56E-01	4.82E-01	4.01E-01
SNP_1682	2.47E-01	3.37E-01	4.40E-01	2.44E-01	4.95E-01	4.12E-01	4.08E-01	4.02E-01	4.38E-01	4.56E-02
SNP_1683	1.14E-02	3.84E-01	8.70E-02	3.45E-01	1.32E-01	4.24E-01	3.51E-01	2.78E-01	2.69E-01	4.19E-01
SNP_1684	2.51E-01	3.59E-01	3.83E-01	1.97E-01	4.46E-01	3.39E-01	3.88E-01	4.17E-01	4.47E-01	5.02E-02
SNP_1685	4.64E-02	2.09E-01	8.15E-02	2.43E-01	2.67E-01	3.77E-01	4.70E-01	2.09E-01	2.25E-01	4.58E-01
SNP_1686	1.99E-01	1.65E-01	1.50E-01	3.86E-01	3.26E-01	3.93E-01	4.26E-01	1.28E-01	2.79E-01	2.63E-01
SNP_1687	1.99E-01	1.57E-01	1.56E-01	3.72E-01	3.21E-01	3.75E-01	4.52E-01	1.25E-01	2.66E-01	2.75E-01
SNP_1688	1.21E-01	1.18E-02	1.26E-01	2.06E-01	2.06E-01	4.21E-01	1.52E-01	1.13E-01	8.62E-03	3.63E-01
SNP_1689	1.71E-01	1.60E-01	1.27E-01	2.71E-01	2.54E-01	3.59E-01	4.57E-01	1.29E-01	1.80E-01	4.14E-01
SNP_1690	3.98E-01	3.57E-01	2.08E-01	3.93E-01	4.27E-01	1.00E-01	2.73E-01	2.22E-01	3.57E-01	4.63E-01
SNP_1691	7.19E-02	2.70E-01	2.87E-01	3.28E-01	4.16E-01	4.54E-01	4.26E-01	2.33E-01	3.72E-01	4.36E-01
SNP_1692	4.77E-01	1.14E-01	2.98E-01	7.72E-02	1.86E-01	8.77E-02	1.39E-02	4.86E-02	1.23E-01	2.88E-01
SNP_1693	4.00E-01	3.13E-01	3.27E-01	4.13E-01	4.26E-01	4.29E-01	3.23E-01	3.75E-01	2.67E-01	2.48E-01
SNP_1694	2.16E-01	4.06E-01	4.68E-01	6.17E-02	3.66E-01	1.61E-01	2.72E-01	3.21E-01	2.13E-01	3.98E-01
SNP_1695	2.53E-01	4.14E-01	7.65E-02	4.62E-01	1.40E-01	6.71E-02	1.56E-01	9.08E-02	2.32E-01	4.99E-01
SNP_1696	5.75E-02	3.29E-01	2.38E-02	2.96E-01	6.95E-02	1.46E-01	2.27E-01	4.72E-01	3.85E-01	3.79E-01
SNP_1697	3.50E-01	2.88E-01	1.79E-01	3.54E-01	4.86E-01	7.90E-02	3.69E-02	7.38E-02	1.95E-01	2.78E-01
SNP_1698	3.02E-01	2.62E-01	2.32E-01	2.65E-01	2.57E-01	1.83E-01	1.48E-01	6.90E-02	1.04E-01	3.99E-01
SNP_1699	3.08E-01	4.48E-01	5.68E-02	2.92E-02	2.27E-01	2.72E-01	2.93E-01	4.48E-01	1.94E-01	4.31E-01
SNP_1700	1.43E-01	2.90E-01	3.35E-01	8.43E-02	2.26E-01	3.35E-01	4.28E-01	4.34E-01	1.28E-01	2.86E-01
SNP_1701	4.21E-01	6.53E-02	3.77E-01	3.75E-02	2.08E-01	9.91E-02	3.36E-02	8.02E-02	3.64E-02	3.73E-01
SNP_1702	1.42E-01	3.03E-01	3.40E-01	8.48E-02	2.33E-01	3.37E-01	4.28E-01	4.27E-01	1.29E-01	2.91E-01
SNP_1703	1.30E-01	4.16E-01	9.87E-02	3.84E-02	1.47E-01	4.50E-02	2.85E-02	8.70E-02	2.56E-02	4.05E-01
SNP_1704	5.45E-02	4.45E-01	7.27E-02	8.62E-02	1.67E-01	4.83E-02	3.42E-02	7.62E-02	2.14E-02	4.21E-01
SNP_1705	3.38E-01	1.44E-01	4.65E-01	3.09E-01	2.38E-01	3.79E-01	3.71E-01	1.60E-01	4.81E-01	4.50E-01
SNP_1706	3.48E-01	1.50E-01	4.71E-01	5.04E-02	7.36E-02	1.98E-02	1.47E-02	8.86E-02	6.91E-02	4.80E-01
SNP_1707	3.74E-01	1.56E-02	1.28E-01	1.73E-01	4.83E-01	4.38E-01	3.71E-01	9.63E-03	1.34E-01	2.78E-01
SNP_1708	3.27E-01	5.37E-02	3.73E-01	3.04E-02	1.70E-01	9.17E-02	4.02E-02	9.87E-02	4.64E-02	3.71E-01
SNP_1709	4.05E-01	8.84E-02	3.06E-01	3.68E-02	1.26E-01	5.65E-02	2.89E-02	9.30E-02	5.37E-02	3.35E-01
SNP_1710	3.92E-01	2.29E-01	4.23E-01	1.09E-01	3.06E-02	5.93E-03	1.33E-02	1.12E-02	7.16E-02	9.41E-02
SNP_1711	2.67E-01	4.64E-03	4.54E-01	4.27E-01	4.69E-02	7.77E-02	4.70E-01	6.54E-03	1.80E-02	2.75E-01
SNP_1712	4.02E-01	1.09E-02	2.37E-01	1.97E-02	2.06E-03	1.39E-02	1.83E-01	1.06E-03	2.12E-02	2.57E-01
SNP_1713	3.15E-01	4.00E-01	4.93E-01	3.81E-01	1.10E-01	2.64E-01	4.91E-01	1.26E-01	1.55E-01	3.45E-01
SNP_1714	4.14E-01	1.08E-02	2.46E-01	1.95E-02	1.76E-03	1.24E-02	1.67E-01	1.04E-03	2.02E-02	2.60E-01
SNP_1715	4.80E-01	8.81E-02	3.80E-01	1.12E-01	5.23E-03	9.84E-02	4.78E-01	2.46E-02	3.34E-02	3.98E-01
SNP_1716	2.02E-01	3.72E-02	3.19E-01	1.88E-02	1.74E-01	1.21E-01	2.36E-01	6.25E-04	1.64E-02	1.36E-02
SNP_1717	4.55E-01	4.30E-03	1.23E-01	2.59E-01	5.67E-02	1.35E-01	3.72E-01	8.85E-04	7.74E-03	2.72E-01
SNP_1718	1.87E-01	1.49E-01	3.85E-01	4.37E-01	1.96E-02	2.64E-02	1.86E-01	8.19E-03	6.39E-02	1.96E-01
SNP_1719	1.44E-01	1.12E-01	4.28E-01	3.24E-01	7.43E-02	1.72E-01	3.96E-01	2.20E-02	6.44E-02	3.98E-01
SNP_1720	2.10E-01	1.78E-02	2.70E-01	4.97E-01	1.71E-01	3.71E-01	4.45E-01	5.19E-02	6.72E-02	4.35E-01
SNP_1721	1.42E-01	3.03E-01	1.56E-01	3.74E-01	4.63E-01	3.23E-01	2.93E-01	1.64E-02	9.80E-02	2.28E-01
SNP_1722	4.31E-01	2.17E-01	3.56E-01	3.57E-01	4.74E-01	2.19E-01	7.48E-02	1.75E-01	2.35E-01	4.77E-01
SNP_1723	4.31E-01	2.16E-01	3.58E-01	3.56E-01	4.76E-01	2.20E-01	7.42E-02	1.75E-01	2.32E-01	4.74E-01
SNP_1724	4.81E-01	3.98E-01	4.10E-01	4.40E-01	2.05E-01	3.13E-01	6.02E-02	5.66E-02	1.32E-01	1.81E-01
SNP_1725	4.61E-01	4.58E-01	4.08E-01	4.73E-01	4.29E-01	2.96E-01	4.49E-01	9.67E-02	4.73E-01	1.86E-01
SNP_1726	4.61E-01	4.64E-01	4.08E-01	4.76E-01	4.20E-01	3.03E-01	4.52E-01	9.50E-02	4.68E-01	1.84E-01
SNP_1727	4.69E-01	4.53E-01	3.82E-01	4.65E-01	4.18E-01	3.04E-01	4.65E-01	9.43E-02	4.82E-01	1.68E-01
SNP_1728	4.69E-01	4.61E-01	3.69E-01	4.56E-01	4.11E-01	3.17E-01	4.70E-01	9.61E-02	4.95E-01	1.64E-01
SNP_1729	3.71E-01	4.74E-01	3.76E-01	4.42E-01	4.58E-01	3.58E-01	4.55E-01	2.00E-01	4.43E-01	2.51E-01
SNP_1730	4.69E-01	2.25E-01	2.81E-01	3.01E-01	3.45E-01	2.08E-01	9.85E-02	3.45E-01	2.11E-01	3.85E-01
SNP_1731	2.91E-01	1.77E-01	4.80E-01	3.54E-01	1.63E-01	4.38E-01	2.95E-01	4.20E-01	3.22E-01	4.89E-01
SNP_1732	4.69E-01	2.24E-01	2.83E-01	2.99E-01	3.46E-01	2.08E-01	9.77E-02	3.45E-01	2.09E-01	3.82E-01
SNP_1733	3.82E-01	2.01E-01	4.17E-01	3.61E-01	3.61E-01	3.74E-01	1.73E-01	2.77E-01	1.67E-01	4.71E-01
SNP_1734	3.58E-01	1.75E-01	4.41E-01	4.53E-01	1.09E-01	1.69E-01	3.13E-01	9.25E-02	8.98E-02	4.93E-01
SNP_1735	3.22E-01	2.31E-01	4.45E-01	4.62E-01	3.88E-01	4.12E-01	2.13E-01	1.77E-01	1.81E-01	4.31E-01
SNP_1736	2.91E-01	1.38E-01	2.86E-01	1.91E-01	6.01E-02	1.43E-01	4.10E-01	4.98E-02	4.71E-02	4.97E-01
SNP_1737	3.03E-01	1.19E-01	3.95E-01	4.82E-01	1.33E-01	2.36E-01	3.25E-01	9.49E-02	8.35E-02	4.76E-01
SNP_1738	2.29E-01	2.31E-02	2.66E-01	3.75E-01	3.00E-03	8.16E-02	2.92E-01	1.40E-01	1.23E-01	2.79E-01
SNP_1739	3.07E-01	2.25E-01	4.61E-01	4.72E-01	3.63E-01	4.45E-01	2.25E-01	1.70E-01	1.70E-01	4.26E-01
SNP_1740	3.03E-01	1.19E-01	3.95E-01	4.82E-01	1.33E-01	2.36E-01	3.25E-01	9.49E-02	8.35E-02	4.76E-01
SNP_1741	2.94E-01	1.24E-01	3.92E-01	4.75E-01	1.40E-01	2.32E-01	3.25E-01	8.66E-02	7.65E-02	4.82E-01
SNP_1742	1.93E-01	1.30E-01	3.78E-01	3.95E-01	1.01E-01	1.15E-01	2.93E-01	6.29E-02	9.13E-02	4.54E-01
SNP_1743	2.54E-01	1.63E-01	3.37E-01	7.73E-02	2.64E-01	3.75E-01	4.82E-01	4.43E-01	3.93E-01	1.77E-01
SNP_1744	1.93E-01	1.30E-01	3.78E-01	3.95E-01	1.01E-01	1.15E-01	2.93E-01	6.29E-02	9.13E-02	4.54E-01
SNP_1745	1.93E-01	1.30E-01	3.78E-01	3.95E-01	1.01E-01	1.15E-01	2.93E-01	6.29E-02	9.13E-02	4.54E-01
SNP_1746	1.92E-01	3.36E-02	1.80E-01	2.56E-01	1.38E-02	4.17E-02	4.56E-01	4.13E-02	7.65E-02	2.45E-01
SNP_1747	3.00E-01	2.17E-01	4.46E-01	4.67E-01	3.61E-01	4.53E-01	2.30E-01	1.67E-01	1.77E-01	4.09E-01
SNP_1748	1.93E-01	1.30E-01	3.78E-01	3.95E-01	1.01E-01	1.15E-01	2.93E-01	6.29E-02	9.13E-02	4.54E-01
SNP_1749	9.72E-03	1.07E-01	4.01E-02	3.12E-01	1.03E-01	1.07E-01	3.16E-01	3.98E-01	1.27E-01	4.56E-01
SNP_1750	3.38E-01	4.44E-01	4.62E-01	2.57E-01	4.01E-01	3.26E-01	3.61E-01	1.78E-01	1.98E-01	4.61E-01
SNP_1751	4.53E-01	4.37E-01	3.62E-01	1.66E-01	2.52E-01	3.91E-01	4.09E-01	1.90E-01	2.96E-01	3.32E-01
SNP_1752	4.50E-01	4.27E-01	3.79E-01	1.78E-01	2.67E-01	4.04E-01	3.93E-01	1.93E-01	2.98E-01	3.33E-01
SNP_1753	3.53E-01	4.72E-01	2.43E-01	4.16E-01	3.51E-01	4.27E-01	4.96E-01	4.99E-01	3.65E-01	4.43E-01
SNP_1754	1.71E-01	3.29E-01	2.73E-01	4.46E-01	4.55E-01	3.84E-01	4.34E-01	1.65E-01	1.54E-01	2.78E-01
SNP_1755	2.13E-01	2.56E-01	3.02E-01	3.52E-01	9.19E-02	1.25E-01	3.23E-01	8.35E-02	1.27E-01	3.63E-01
SNP_1756	2.46E-01	1.75E-01	3.53E-01	2.23E-01	3.34E-01	3.30E-01	6.56E-02	3.33E-02	1.22E-01	1.83E-01
SNP_1757	3.61E-01	3.56E-01	4.11E-01	3.84E-01	1.64E-01	1.62E-01	3.88E-01	1.97E-01	2.46E-01	4.11E-01
SNP_1758	3.29E-01	2.98E-01	3.73E-01	3.58E-01	1.39E-01	1.68E-01	3.65E-01	1.69E-01	1.85E-01	4.73E-01
SNP_1759	3.55E-01	3.48E-01	4.07E-01	3.86E-01	1.85E-01	1.84E-01	4.04E-01	1.90E-01	2.38E-01	4.18E-01
SNP_1760	3.48E-01	8.93E-02	3.65E-02	4.91E-02	4.15E-01	2.02E-01	6.79E-02	6.98E-02	4.61E-01	6.46E-02
SNP_1761	3.68E-01	1.60E-01	1.75E-01	4.93E-01	4.95E-01	2.07E-01	2.76E-01	2.80E-01	4.94E-01	1.12E-01
SNP_1762	3.70E-03	4.58E-01	3.36E-01	1.36E-01	3.63E-01	1.71E-01	1.60E-01	4.23E-01	1.47E-01	1.96E-01
SNP_1763	7.41E-03	1.63E-01	2.53E-01	1.83E-01	4.22E-01	3.07E-01	5.16E-02	4.21E-02	6.65E-02	4.31E-01
SNP_1764	1.18E-02	8.21E-02	2.95E-01	2.08E-02	1.81E-01	4.78E-01	4.50E-01	1.58E-01	1.02E-01	3.25E-01
SNP_1765	1.75E-01	1.83E-01	4.19E-01	4.06E-01	4.65E-01	3.88E-01	2.31E-01	3.76E-01	4.56E-01	1.72E-01
SNP_1766	1.81E-02	5.27E-03	2.93E-01	3.07E-01	2.66E-01	3.70E-01	8.88E-02	2.80E-03	8.96E-04	9.10E-02
SNP_1767	4.37E-01	1.59E-01	3.06E-01	4.38E-01	4.20E-01	3.17E-01	3.12E-01	4.09E-01	3.39E-01	3.73E-01
SNP_1768	3.07E-02	7.05E-02	2.48E-01	1.32E-01	4.62E-01	2.99E-01	8.36E-02	4.63E-02	2.44E-02	4.73E-01
SNP_1769	1.96E-02	4.02E-02	2.37E-01	1.58E-01	4.33E-01	2.24E-01	8.24E-02	4.83E-02	4.73E-02	3.42E-01
SNP_1770	2.91E-02	1.12E-01	2.49E-01	1.44E-01	4.60E-01	2.42E-01	6.51E-02	1.02E-01	5.35E-02	4.54E-01
SNP_1771	1.24E-01	4.12E-01	4.59E-01	1.71E-01	1.60E-01	2.32E-01	4.52E-01	3.82E-01	3.35E-01	4.19E-01
SNP_1772	6.69E-02	8.18E-02	3.99E-02	1.59E-01	9.69E-02	2.48E-01	4.32E-01	1.79E-03	7.79E-03	8.40E-02
SNP_1773	1.83E-01	3.66E-01	4.19E-01	2.41E-01	1.04E-01	2.17E-01	3.66E-01	4.50E-01	2.26E-01	3.80E-01
SNP_1774	1.78E-02	1.14E-01	2.27E-02	9.78E-02	2.82E-01	2.64E-01	4.19E-01	9.16E-02	1.72E-01	2.35E-01
SNP_1775	1.32E-02	1.46E-01	6.93E-02	2.11E-01	3.59E-01	4.53E-01	3.23E-01	4.36E-01	4.83E-01	4.94E-01
SNP_1776	2.86E-02	5.64E-02	2.21E-01	1.93E-01	2.66E-01	2.88E-01	3.84E-01	2.25E-01	2.31E-01	6.10E-02
SNP_1777	1.50E-01	1.64E-01	1.24E-01	3.28E-01	1.55E-01	1.98E-01	1.25E-01	2.04E-01	1.47E-01	3.08E-01
SNP_1778	1.84E-02	1.49E-01	9.22E-02	1.93E-01	3.64E-01	4.71E-01	2.96E-01	4.02E-01	4.81E-01	4.81E-01
SNP_1779	3.52E-01	4.87E-01	3.90E-01	4.99E-01	4.88E-01	3.49E-01	3.38E-01	2.29E-01	3.34E-01	4.46E-01
SNP_1780	7.44E-02	2.84E-01	2.77E-02	6.59E-02	8.17E-02	2.61E-01	2.50E-01	2.53E-01	3.70E-01	4.13E-01
SNP_1781	1.16E-01	3.98E-01	1.23E-01	3.69E-01	4.74E-01	2.91E-01	1.97E-01	3.75E-01	3.50E-01	2.03E-01
SNP_1782	2.14E-01	2.55E-01	3.44E-02	7.17E-02	3.32E-01	2.86E-01	1.11E-01	2.97E-01	1.80E-01	3.33E-01
SNP_1783	2.09E-01	4.69E-01	4.49E-01	4.81E-01	2.60E-01	4.32E-01	2.72E-01	1.10E-01	1.04E-01	4.88E-01
SNP_1784	9.93E-02	4.15E-01	1.26E-01	4.09E-01	4.01E-01	2.67E-01	1.73E-01	4.71E-01	4.94E-01	1.92E-01
SNP_1785	9.92E-02	4.13E-01	1.24E-01	4.08E-01	4.03E-01	2.68E-01	1.72E-01	4.70E-01	4.98E-01	1.94E-01
SNP_1786	8.39E-03	3.03E-01	2.83E-01	4.90E-01	4.77E-01	4.56E-01	3.82E-01	3.28E-01	2.98E-01	3.90E-01
SNP_1787	2.85E-02	2.25E-01	2.98E-01	3.21E-01	1.31E-01	3.43E-01	3.10E-01	2.19E-01	2.57E-01	2.84E-01
SNP_1788	1.08E-02	4.45E-01	5.07E-02	4.85E-01	4.74E-01	4.44E-01	1.29E-01	4.80E-01	4.22E-01	1.18E-01
SNP_1789	4.11E-03	2.71E-01	2.45E-01	3.63E-01	4.41E-01	4.83E-01	3.71E-01	2.07E-01	1.54E-01	4.08E-01
SNP_1790	1.09E-01	3.99E-01	1.40E-01	4.11E-01	4.10E-01	2.59E-01	1.91E-01	4.55E-01	4.78E-01	2.05E-01
SNP_1791	4.93E-02	1.04E-01	5.89E-02	3.60E-01	2.31E-01	3.65E-01	2.03E-01	1.64E-01	1.46E-01	4.54E-01
SNP_1792	1.32E-01	1.52E-01	9.54E-02	3.63E-01	3.17E-01	4.79E-01	1.46E-01	2.52E-01	1.86E-01	4.95E-01
SNP_1793	1.30E-01	1.60E-01	9.05E-02	3.73E-01	3.23E-01	4.70E-01	1.48E-01	2.74E-01	1.90E-01	4.90E-01
SNP_1794	1.57E-02	1.79E-01	4.45E-01	1.24E-01	2.57E-01	4.58E-01	3.89E-01	1.97E-01	2.42E-01	1.13E-01
SNP_1795	2.57E-03	2.23E-01	3.59E-01	1.08E-01	3.89E-01	3.17E-01	2.20E-01	4.98E-01	3.91E-01	2.14E-01
SNP_1796	9.20E-03	1.93E-01	3.90E-01	1.20E-01	2.74E-01	4.96E-01	3.34E-01	2.44E-01	3.11E-01	1.45E-01
SNP_1797	2.63E-03	2.20E-01	3.58E-01	9.44E-02	3.97E-01	3.26E-01	2.20E-01	4.73E-01	3.88E-01	1.99E-01
SNP_1798	9.05E-04	2.20E-01	3.76E-01	2.13E-01	4.08E-01	4.45E-01	4.86E-01	3.00E-01	2.57E-01	1.83E-01
SNP_1799	3.02E-01	2.87E-01	1.37E-01	3.58E-01	2.08E-01	1.58E-01	3.71E-01	1.51E-01	7.98E-02	3.54E-01
SNP_1800	2.68E-02	9.84E-02	3.28E-01	3.89E-01	4.74E-01	4.28E-01	2.34E-01	4.61E-01	4.35E-01	4.78E-01
SNP_1801	3.64E-01	3.83E-01	2.94E-01	3.16E-01	4.05E-01	4.46E-01	2.58E-01	2.53E-01	2.95E-01	3.28E-01
SNP_1802	2.62E-01	4.40E-01	3.23E-01	2.89E-01	3.95E-01	3.82E-01	1.63E-01	3.41E-01	2.56E-01	2.76E-01
SNP_1803	3.07E-01	3.96E-01	4.69E-01	4.10E-01	2.25E-01	4.86E-01	4.98E-01	2.12E-01	3.39E-01	4.90E-01
SNP_1804	3.22E-01	2.89E-01	4.19E-01	4.23E-01	3.32E-01	4.70E-01	3.21E-01	3.99E-01	4.78E-01	4.48E-01
SNP_1805	4.97E-02	2.38E-01	4.35E-01	2.67E-01	3.24E-01	4.49E-01	2.47E-01	4.28E-02	8.94E-02	1.85E-01
SNP_1806	4.13E-01	2.12E-01	1.92E-01	2.26E-01	3.92E-01	3.40E-01	1.97E-01	1.06E-01	1.13E-02	4.36E-01
SNP_1807	2.28E-01	2.26E-01	1.80E-01	1.62E-01	2.95E-01	3.70E-01	1.43E-01	2.74E-01	2.19E-01	3.76E-01
SNP_1808	1.35E-01	1.61E-01	1.35E-01	2.40E-01	4.15E-01	3.15E-01	2.20E-01	5.69E-02	9.81E-02	4.67E-01
SNP_1809	4.71E-01	1.93E-01	1.81E-01	2.47E-01	3.25E-01	3.27E-01	1.80E-01	1.24E-01	1.31E-02	4.54E-01
SNP_1810	3.46E-01	4.29E-01	4.40E-01	2.67E-01	4.37E-01	3.41E-01	2.06E-01	3.58E-01	2.62E-01	1.59E-01
SNP_1811	4.41E-01	2.60E-01	1.34E-01	3.38E-01	2.92E-01	2.37E-01	2.56E-01	8.30E-02	4.67E-03	4.82E-01
SNP_1812	4.13E-01	2.13E-01	1.93E-01	2.27E-01	3.93E-01	3.41E-01	1.98E-01	1.07E-01	1.16E-02	4.39E-01
SNP_1813	1.94E-01	6.04E-02	4.62E-01	3.86E-01	1.25E-01	4.54E-01	4.63E-01	2.81E-01	1.10E-01	3.22E-01
SNP_1814	2.50E-01	2.12E-01	4.72E-01	3.35E-01	3.15E-01	4.10E-01	4.82E-01	3.20E-01	1.23E-01	4.61E-01
SNP_1815	1.94E-01	6.10E-02	4.65E-01	3.85E-01	1.26E-01	4.54E-01	4.62E-01	2.81E-01	1.12E-01	3.19E-01
SNP_1816	3.19E-01	3.93E-01	2.76E-01	3.46E-01	4.39E-01	4.44E-01	2.79E-01	1.93E-01	9.41E-02	4.17E-01
SNP_1817	3.61E-01	4.08E-01	4.24E-01	3.97E-01	2.25E-01	4.40E-01	3.86E-01	1.67E-01	2.95E-01	4.26E-01
SNP_1818	4.66E-01	4.58E-01	3.19E-01	3.60E-01	2.10E-01	3.56E-01	3.47E-01	1.12E-01	2.64E-01	3.42E-01
SNP_1819	4.09E-01	3.70E-01	4.90E-01	3.85E-01	1.07E-01	4.46E-01	4.25E-01	2.03E-01	4.83E-01	3.82E-01
SNP_1820	4.37E-01	4.95E-01	2.27E-01	4.59E-01	1.70E-01	2.95E-01	4.24E-01	4.34E-02	7.02E-02	2.34E-01
SNP_1821	3.18E-01	4.13E-01	3.00E-01	4.07E-01	4.73E-01	4.05E-01	2.96E-01	2.65E-01	1.60E-01	3.86E-01
SNP_1822	4.19E-01	3.82E-01	2.55E-01	1.72E-01	3.11E-01	4.39E-01	1.87E-01	4.43E-01	1.55E-01	8.23E-02
SNP_1823	3.78E-01	3.37E-01	2.76E-01	3.46E-01	4.87E-01	3.02E-01	4.11E-01	2.72E-01	1.22E-01	4.88E-01
SNP_1824	2.25E-01	1.19E-01	3.41E-01	3.93E-01	2.38E-01	4.46E-01	4.29E-01	3.04E-01	5.59E-02	4.79E-01
SNP_1825	3.78E-01	3.37E-01	2.76E-01	3.46E-01	4.87E-01	3.02E-01	4.11E-01	2.72E-01	1.22E-01	4.88E-01
SNP_1826	3.78E-01	3.37E-01	2.76E-01	3.46E-01	4.87E-01	3.02E-01	4.11E-01	2.72E-01	1.22E-01	4.88E-01
SNP_1827	3.78E-01	3.39E-01	2.74E-01	3.47E-01	4.85E-01	3.01E-01	4.09E-01	2.71E-01	1.21E-01	4.90E-01
SNP_1828	3.67E-01	3.81E-01	4.56E-01	4.03E-01	3.92E-01	2.53E-01	2.96E-01	2.26E-01	3.82E-01	2.59E-01
SNP_1829	2.82E-01	5.85E-02	2.34E-01	3.98E-01	1.75E-01	4.72E-01	1.60E-01	2.96E-01	2.68E-01	2.00E-01
SNP_1830	4.36E-01	4.91E-01	3.78E-01	4.76E-02	3.34E-01	3.50E-01	3.53E-01	4.19E-02	2.87E-01	2.93E-02
SNP_1831	3.22E-01	5.65E-02	3.54E-01	3.74E-01	4.20E-01	3.32E-01	4.28E-01	3.80E-01	2.15E-01	1.88E-01
SNP_1832	4.10E-01	2.51E-01	2.25E-01	1.87E-01	4.76E-01	3.22E-01	5.92E-02	6.90E-02	4.08E-01	3.64E-02
SNP_1833	1.47E-01	1.06E-01	2.09E-01	4.28E-01	2.24E-01	4.13E-01	1.14E-01	2.66E-01	4.95E-01	3.22E-01
SNP_1834	1.54E-01	3.62E-02	3.05E-01	4.80E-01	3.73E-01	2.21E-01	6.64E-02	4.57E-01	2.17E-01	2.29E-01
SNP_1835	4.64E-01	1.02E-01	2.23E-01	2.66E-01	4.06E-01	3.64E-01	1.10E-01	3.08E-01	1.59E-01	2.80E-01
SNP_1836	2.59E-01	7.05E-02	3.07E-01	2.26E-01	4.58E-01	2.66E-01	6.45E-02	1.75E-01	8.25E-02	3.18E-01
SNP_1837	1.44E-02	1.53E-02	4.59E-02	3.45E-01	2.64E-01	9.18E-02	1.31E-01	1.02E-01	1.97E-02	3.71E-01
SNP_1838	1.15E-01	2.91E-02	2.84E-01	1.87E-01	2.26E-01	4.84E-01	4.07E-01	1.87E-01	6.88E-03	9.97E-02
SNP_1839	4.87E-03	6.29E-02	5.96E-02	4.67E-01	3.97E-01	3.37E-01	2.23E-01	4.65E-01	3.54E-02	4.02E-02
SNP_1840	3.99E-01	4.41E-01	4.03E-01	4.90E-01	7.82E-02	2.21E-01	2.18E-01	3.27E-01	9.08E-02	2.89E-01
SNP_1841	1.15E-01	2.21E-02	2.89E-01	1.77E-01	2.20E-01	4.68E-01	4.32E-01	1.77E-01	6.52E-03	1.05E-01
SNP_1842	2.21E-01	3.10E-02	4.78E-01	1.42E-01	1.19E-01	1.06E-01	1.38E-01	3.74E-01	1.17E-01	2.13E-01
SNP_1843	2.22E-01	3.14E-02	4.61E-01	1.38E-01	1.10E-01	9.94E-02	1.28E-01	3.81E-01	1.24E-01	2.13E-01
SNP_1844	2.22E-01	3.14E-02	4.61E-01	1.38E-01	1.10E-01	9.94E-02	1.28E-01	3.81E-01	1.24E-01	2.13E-01
SNP_1845	3.46E-01	4.41E-02	1.82E-01	1.31E-01	1.04E-01	1.26E-01	2.32E-01	2.76E-01	1.67E-01	4.90E-01
SNP_1846	3.63E-01	1.34E-01	1.48E-01	1.99E-01	3.49E-01	2.22E-01	9.78E-02	1.78E-01	4.13E-01	4.99E-01
SNP_1847	1.74E-02	8.33E-02	2.48E-01	3.14E-01	1.37E-01	1.12E-01	3.70E-01	9.44E-02	2.88E-01	1.46E-01
SNP_1848	8.95E-02	1.19E-01	4.20E-01	1.02E-01	1.25E-01	9.76E-02	1.52E-01	2.42E-01	3.95E-01	1.40E-01
SNP_1849	5.15E-02	1.27E-01	4.96E-01	8.65E-02	1.26E-01	8.47E-02	1.47E-01	1.98E-01	4.02E-01	1.29E-01
SNP_1850	5.15E-02	1.27E-01	4.96E-01	8.65E-02	1.26E-01	8.47E-02	1.47E-01	1.98E-01	4.02E-01	1.29E-01
SNP_1851	4.87E-02	1.26E-01	4.97E-01	9.06E-02	1.34E-01	9.14E-02	1.48E-01	2.11E-01	4.14E-01	1.28E-01
SNP_1852	5.25E-03	1.67E-01	3.52E-01	2.31E-01	5.11E-02	1.92E-02	6.27E-02	4.89E-02	1.24E-01	9.95E-02
SNP_1853	2.88E-01	2.74E-01	3.75E-01	2.11E-01	1.71E-01	3.24E-01	1.15E-01	3.52E-01	1.05E-02	1.35E-02
SNP_1854	8.88E-03	6.10E-02	3.77E-01	4.10E-01	1.17E-01	1.52E-01	4.15E-01	4.59E-01	4.22E-01	4.32E-01
SNP_1855	9.40E-03	6.17E-02	3.72E-01	4.05E-01	1.35E-01	1.59E-01	4.21E-01	4.71E-01	4.05E-01	4.53E-01
SNP_1856	9.41E-03	6.23E-02	3.74E-01	4.04E-01	1.36E-01	1.60E-01	4.23E-01	4.72E-01	4.02E-01	4.50E-01
SNP_1857	2.97E-02	1.79E-01	3.84E-01	5.10E-02	2.75E-01	4.91E-01	1.98E-01	7.99E-02	8.67E-02	4.19E-01
SNP_1858	1.07E-02	7.69E-02	1.83E-01	2.65E-01	1.38E-01	1.16E-01	3.30E-01	1.03E-01	3.28E-01	1.44E-01
SNP_1859	1.76E-01	2.76E-01	3.18E-01	1.04E-01	4.88E-01	3.83E-01	1.30E-01	3.30E-01	4.18E-01	1.70E-01
SNP_1860	1.07E-02	7.69E-02	1.83E-01	2.65E-01	1.38E-01	1.16E-01	3.30E-01	1.03E-01	3.28E-01	1.44E-01
SNP_1861	1.57E-01	2.58E-01	2.72E-01	1.41E-01	4.54E-01	4.69E-01	1.90E-01	3.62E-01	4.84E-01	1.69E-01
SNP_1862	9.88E-03	5.25E-02	1.79E-01	3.80E-01	2.65E-01	2.38E-01	2.86E-01	1.42E-01	3.54E-01	1.21E-01
SNP_1863	9.25E-02	2.79E-01	4.27E-01	7.48E-02	4.80E-01	3.15E-01	2.31E-01	2.34E-01	3.48E-01	5.81E-02
SNP_1864	2.85E-02	7.21E-02	2.36E-01	4.02E-01	4.62E-01	3.94E-01	2.50E-01	1.59E-01	3.58E-01	1.30E-01
SNP_1865	2.21E-01	2.88E-01	3.21E-01	1.22E-01	4.44E-01	3.93E-01	1.16E-01	3.56E-01	4.35E-01	1.85E-01
SNP_1866	2.61E-01	4.57E-01	3.74E-01	2.87E-01	4.88E-01	4.22E-01	2.51E-01	4.09E-01	2.73E-01	8.54E-02
SNP_1867	4.78E-01	2.35E-01	2.38E-01	2.47E-01	4.30E-01	4.96E-01	3.92E-01	3.97E-01	1.55E-01	2.25E-01
SNP_1868	2.37E-01	2.20E-01	1.03E-01	1.08E-01	4.84E-01	1.90E-01	1.36E-01	3.18E-01	6.89E-02	5.97E-02
SNP_1869	1.63E-01	4.46E-01	1.15E-01	3.97E-02	5.56E-02	1.79E-02	5.08E-02	1.69E-01	4.86E-01	4.33E-01
SNP_1870	3.39E-01	4.49E-01	4.64E-01	3.23E-01	2.76E-01	3.27E-01	3.13E-01	4.47E-01	2.84E-01	3.11E-01
SNP_1871	3.69E-01	3.65E-01	4.81E-01	4.10E-01	4.88E-01	3.49E-01	3.46E-01	4.37E-01	4.00E-01	4.60E-01
SNP_1872	4.97E-01	4.96E-01	3.24E-01	1.70E-01	3.67E-01	4.62E-01	2.75E-01	3.98E-01	2.96E-01	4.83E-01
SNP_1873	4.37E-01	4.04E-01	2.37E-01	2.15E-01	3.76E-01	4.91E-01	3.42E-01	4.30E-01	3.28E-01	4.59E-01
SNP_1874	9.86E-02	4.29E-01	1.90E-02	2.03E-02	4.76E-01	4.92E-01	2.87E-01	4.89E-01	2.22E-01	1.01E-01
SNP_1875	3.43E-01	4.16E-01	4.41E-03	8.20E-03	3.22E-01	3.13E-01	1.34E-01	3.73E-01	3.80E-01	1.15E-01
SNP_1876	1.71E-01	3.54E-01	1.02E-01	7.57E-02	4.01E-01	4.07E-01	1.51E-01	3.22E-01	3.46E-01	2.31E-01
SNP_1877	4.64E-01	3.75E-01	2.37E-02	2.09E-01	4.03E-01	4.74E-01	4.09E-01	3.39E-01	1.32E-01	1.88E-01
SNP_1878	2.46E-01	3.26E-01	1.12E-03	1.12E-02	4.54E-01	3.38E-01	3.31E-01	4.66E-01	3.70E-01	1.06E-01
SNP_1879	2.67E-01	3.67E-01	1.02E-01	8.00E-02	3.87E-01	3.06E-01	2.19E-01	4.08E-01	4.07E-01	2.55E-01
SNP_1880	4.64E-01	3.75E-01	2.37E-02	2.09E-01	4.03E-01	4.74E-01	4.09E-01	3.39E-01	1.32E-01	1.88E-01
SNP_1881	4.94E-02	3.36E-01	1.64E-01	1.71E-01	3.91E-01	3.33E-01	2.25E-01	3.34E-01	4.71E-01	4.19E-01
SNP_1882	3.64E-01	4.36E-01	2.71E-03	3.17E-02	2.45E-01	2.44E-01	1.05E-01	4.04E-01	3.17E-01	9.27E-02
SNP_1883	1.07E-01	1.31E-01	1.17E-03	2.44E-02	2.77E-01	4.09E-01	1.82E-01	2.61E-01	1.29E-01	8.61E-02
SNP_1884	2.92E-01	2.74E-01	2.49E-01	1.16E-01	1.60E-01	2.20E-01	1.83E-01	2.12E-01	2.39E-01	2.80E-01
SNP_1885	3.94E-02	3.05E-01	1.84E-01	1.74E-01	4.33E-01	3.83E-01	2.62E-01	3.53E-01	4.69E-01	3.78E-01
SNP_1886	3.95E-02	3.06E-01	1.86E-01	1.75E-01	4.31E-01	3.82E-01	2.64E-01	3.53E-01	4.72E-01	3.81E-01
SNP_1887	3.82E-02	2.48E-01	2.78E-01	1.98E-01	3.36E-01	3.19E-01	2.67E-01	3.15E-01	4.28E-01	3.47E-01
SNP_1888	7.25E-02	3.59E-01	1.53E-01	2.06E-01	3.76E-01	3.08E-01	2.00E-01	3.33E-01	4.55E-01	4.04E-01
SNP_1889	1.39E-03	8.28E-02	1.10E-02	3.51E-01	4.31E-01	2.97E-01	4.01E-01	1.21E-01	1.21E-01	1.28E-01
SNP_1890	7.25E-02	3.59E-01	1.53E-01	2.06E-01	3.76E-01	3.08E-01	2.00E-01	3.33E-01	4.55E-01	4.04E-01
SNP_1891	4.27E-01	4.88E-01	4.56E-01	4.06E-01	4.49E-01	4.52E-01	4.68E-01	3.54E-01	4.69E-01	3.07E-01
SNP_1892	4.27E-01	4.90E-01	4.53E-01	4.07E-01	4.47E-01	4.51E-01	4.70E-01	3.55E-01	4.72E-01	3.04E-01
SNP_1893	4.27E-01	4.90E-01	4.53E-01	4.07E-01	4.47E-01	4.51E-01	4.70E-01	3.55E-01	4.72E-01	3.04E-01
SNP_1894	4.27E-01	4.90E-01	4.53E-01	4.07E-01	4.47E-01	4.51E-01	4.70E-01	3.55E-01	4.72E-01	3.04E-01
SNP_1895	3.14E-01	4.31E-01	4.06E-01	3.61E-01	4.94E-01	4.68E-01	4.48E-01	3.35E-01	3.97E-01	3.29E-01
SNP_1896	3.40E-01	4.31E-01	4.00E-01	4.88E-01	4.47E-01	4.34E-01	4.73E-01	4.34E-01	3.71E-01	2.79E-01
SNP_1897	3.40E-01	4.31E-01	4.00E-01	4.88E-01	4.47E-01	4.34E-01	4.73E-01	4.34E-01	3.71E-01	2.79E-01
SNP_1898	3.40E-01	4.33E-01	3.98E-01	4.89E-01	4.46E-01	4.35E-01	4.71E-01	4.33E-01	3.68E-01	2.77E-01
SNP_1899	4.27E-01	4.90E-01	4.53E-01	4.07E-01	4.47E-01	4.51E-01	4.70E-01	3.55E-01	4.72E-01	3.04E-01
SNP_1900	1.75E-01	2.90E-01	3.05E-01	4.49E-01	3.88E-01	3.99E-01	4.02E-01	2.69E-01	2.03E-01	2.90E-01
SNP_1901	1.75E-01	2.90E-01	3.05E-01	4.49E-01	3.88E-01	3.99E-01	4.02E-01	2.69E-01	2.03E-01	2.90E-01
SNP_1902	2.46E-02	6.01E-02	4.76E-01	2.85E-01	3.29E-01	1.83E-01	9.34E-02	4.17E-04	1.03E-02	6.42E-02
SNP_1903	1.23E-01	2.83E-01	3.28E-01	4.47E-01	3.96E-01	4.17E-01	4.41E-01	3.10E-01	2.28E-01	2.90E-01
SNP_1904	3.14E-01	4.31E-01	4.06E-01	3.61E-01	4.94E-01	4.68E-01	4.48E-01	3.35E-01	3.97E-01	3.29E-01
SNP_1905	3.02E-01	4.28E-01	4.19E-01	3.70E-01	4.94E-01	4.91E-01	4.54E-01	3.36E-01	3.98E-01	3.27E-01
SNP_1906	3.14E-01	4.31E-01	4.06E-01	3.61E-01	4.94E-01	4.68E-01	4.48E-01	3.35E-01	3.97E-01	3.29E-01
SNP_1907	4.94E-01	3.40E-01	3.20E-01	3.40E-01	3.61E-01	4.88E-01	3.42E-01	7.00E-02	4.51E-02	3.32E-01
SNP_1908	3.46E-01	4.31E-01	1.43E-02	4.72E-01	4.66E-01	4.63E-01	2.85E-01	3.09E-01	4.92E-01	1.45E-01
SNP_1909	9.85E-02	2.85E-01	4.84E-01	4.11E-02	4.57E-01	4.59E-01	2.56E-01	2.99E-01	3.84E-01	2.97E-01
SNP_1910	4.47E-01	4.70E-01	3.65E-01	4.08E-01	4.74E-01	4.73E-01	4.58E-01	3.77E-01	4.93E-01	3.10E-01
SNP_1911	4.21E-01	4.92E-01	2.76E-01	1.50E-01	2.91E-01	1.63E-01	1.96E-01	3.13E-01	2.63E-01	8.17E-02
SNP_1912	4.21E-01	4.92E-01	2.76E-01	1.50E-01	2.91E-01	1.63E-01	1.96E-01	3.13E-01	2.63E-01	8.17E-02
SNP_1913	4.21E-01	4.92E-01	2.76E-01	1.50E-01	2.91E-01	1.63E-01	1.96E-01	3.13E-01	2.63E-01	8.17E-02
SNP_1914	1.13E-01	8.27E-02	2.22E-01	1.29E-01	2.16E-01	3.13E-01	2.31E-01	2.23E-01	7.55E-02	4.03E-01
SNP_1915	3.49E-01	2.04E-01	6.56E-02	1.64E-01	3.08E-01	4.61E-01	3.81E-01	3.66E-01	1.62E-02	5.13E-03
SNP_1916	3.00E-01	1.70E-01	3.26E-01	1.57E-02	4.39E-02	2.12E-02	1.32E-01	1.88E-01	1.80E-01	6.74E-02
SNP_1917	1.18E-02	1.64E-01	4.37E-02	5.62E-02	4.73E-01	4.96E-01	2.81E-01	3.89E-01	4.29E-01	2.42E-02
SNP_1918	2.90E-01	2.30E-01	2.16E-01	5.97E-02	3.24E-01	2.29E-01	3.72E-01	3.17E-01	1.68E-01	1.05E-01
SNP_1919	2.92E-01	2.42E-01	8.20E-02	1.53E-01	4.46E-02	2.07E-02	1.12E-01	3.26E-02	1.73E-01	4.88E-01
SNP_1920	2.68E-01	4.00E-01	4.68E-01	4.20E-01	2.46E-01	3.09E-01	3.69E-01	1.61E-01	1.73E-01	2.84E-01
SNP_1921	1.14E-01	4.30E-01	9.33E-02	2.79E-01	3.88E-01	3.25E-01	2.62E-01	1.26E-01	4.10E-01	1.44E-01
SNP_1922	2.40E-01	2.10E-01	1.19E-01	2.53E-01	3.36E-01	3.64E-01	2.95E-01	3.53E-01	2.30E-01	3.04E-01
SNP_1923	4.29E-01	1.99E-01	1.23E-01	4.71E-01	2.07E-01	4.63E-01	4.73E-01	2.83E-01	1.49E-01	1.52E-01
SNP_1924	4.47E-01	4.72E-01	3.62E-01	4.10E-01	4.73E-01	4.72E-01	4.60E-01	3.78E-01	4.97E-01	3.08E-01
SNP_1925	4.68E-01	2.18E-01	1.10E-01	4.75E-01	1.77E-01	4.88E-01	4.69E-01	2.85E-01	1.44E-01	1.48E-01
SNP_1926	3.93E-01	3.33E-01	2.49E-01	2.02E-02	2.50E-01	1.07E-01	2.60E-01	3.91E-01	3.48E-01	1.69E-01
SNP_1927	3.82E-01	4.81E-01	1.67E-01	3.52E-02	2.73E-01	1.88E-01	3.24E-01	4.64E-01	3.53E-01	1.77E-01
SNP_1928	3.65E-01	4.98E-01	1.57E-01	4.38E-02	2.47E-01	1.72E-01	3.20E-01	4.68E-01	3.47E-01	1.66E-01
SNP_1929	3.98E-01	4.13E-01	2.15E-01	2.15E-02	2.14E-01	8.58E-02	2.31E-01	3.64E-01	2.73E-01	1.18E-01
SNP_1930	3.37E-01	4.68E-01	1.12E-01	2.02E-01	4.65E-01	3.92E-01	3.96E-01	4.03E-01	4.44E-01	4.22E-01
SNP_1931	1.64E-01	4.86E-01	3.28E-01	3.05E-01	2.69E-01	3.52E-02	4.32E-02	3.73E-02	8.17E-02	1.19E-01
SNP_1932	2.96E-02	2.80E-01	2.57E-01	2.35E-01	5.57E-02	4.18E-02	2.83E-02	7.10E-03	1.04E-02	3.54E-02
SNP_1933	3.39E-01	3.23E-01	4.00E-01	2.17E-01	2.97E-01	1.63E-01	2.84E-01	1.14E-01	1.45E-01	2.86E-01
SNP_1934	2.87E-01	2.36E-01	2.93E-01	1.81E-01	2.55E-01	2.98E-01	1.78E-01	2.78E-01	2.94E-01	4.60E-01
SNP_1935	4.14E-01	3.97E-01	3.90E-01	3.48E-01	4.76E-01	3.61E-01	3.00E-01	3.09E-01	2.91E-01	3.29E-01
SNP_1936	1.56E-01	1.02E-01	1.34E-01	4.28E-02	3.68E-01	1.23E-01	1.88E-01	7.40E-03	5.17E-03	9.75E-02
SNP_1937	1.33E-02	3.33E-01	2.48E-01	6.48E-02	4.20E-01	4.21E-01	4.36E-01	4.13E-02	2.84E-02	4.94E-01
SNP_1938	1.88E-01	7.46E-02	1.65E-01	7.56E-02	3.72E-01	2.21E-01	2.97E-01	1.05E-02	3.73E-03	1.74E-01
SNP_1939	4.18E-01	1.95E-01	4.95E-01	7.91E-02	2.84E-01	4.49E-01	1.71E-01	4.63E-01	1.11E-01	4.93E-01
SNP_1940	4.49E-01	3.10E-01	4.34E-01	1.29E-01	2.71E-01	4.72E-01	2.09E-01	3.70E-01	9.70E-02	4.15E-01
SNP_1941	7.41E-02	1.44E-01	3.42E-01	1.78E-02	4.64E-01	4.48E-01	3.65E-01	3.77E-02	1.35E-02	3.78E-01
SNP_1942	2.38E-01	1.17E-02	1.27E-01	2.36E-01	2.37E-01	3.64E-01	7.91E-02	8.47E-02	5.27E-03	2.19E-01
SNP_1943	2.52E-01	5.79E-02	4.46E-01	1.06E-02	1.95E-01	3.32E-01	1.40E-01	1.74E-01	1.69E-02	1.76E-01
SNP_1944	1.37E-01	5.28E-02	4.94E-01	1.17E-02	3.18E-01	3.68E-01	1.71E-01	1.09E-01	8.60E-03	2.58E-01
SNP_1945	2.55E-01	1.45E-02	1.03E-01	2.19E-01	2.20E-01	3.61E-01	9.25E-02	1.14E-01	5.28E-03	1.53E-01
SNP_1946	2.65E-01	1.66E-02	1.25E-01	1.69E-01	2.50E-01	4.10E-01	1.09E-01	1.61E-01	1.29E-02	1.80E-01
SNP_1947	2.71E-01	1.55E-02	1.44E-01	2.17E-01	2.58E-01	3.63E-01	1.12E-01	1.83E-01	1.67E-02	1.96E-01
SNP_1948	2.80E-01	2.11E-02	1.46E-01	1.54E-01	2.55E-01	3.87E-01	1.23E-01	1.70E-01	1.34E-02	1.94E-01
SNP_1949	2.70E-01	1.86E-02	1.22E-01	2.01E-01	2.25E-01	3.39E-01	1.06E-01	1.20E-01	5.48E-03	1.66E-01
SNP_1950	1.73E-01	1.43E-01	4.94E-01	3.69E-01	3.99E-01	5.90E-02	7.77E-02	4.25E-01	1.45E-02	4.20E-01
SNP_1951	4.66E-01	6.27E-03	5.79E-02	3.14E-01	1.27E-01	4.76E-01	1.34E-01	1.57E-02	3.42E-03	3.52E-01
SNP_1952	3.05E-01	2.79E-02	3.01E-01	1.75E-01	4.50E-01	4.36E-01	4.45E-01	3.80E-02	3.82E-02	2.48E-01
SNP_1953	1.26E-01	2.95E-01	3.23E-03	2.45E-01	7.17E-02	2.38E-01	3.51E-01	8.74E-02	6.58E-02	3.76E-01
SNP_1954	2.00E-03	3.59E-02	4.21E-04	2.37E-01	3.51E-02	1.58E-01	2.38E-01	1.15E-01	1.19E-01	3.04E-01
SNP_1955	1.20E-02	4.90E-01	4.86E-02	2.95E-03	2.63E-01	4.11E-01	1.38E-01	3.90E-01	3.41E-01	7.91E-02
SNP_1956	9.73E-02	2.88E-01	4.38E-02	2.29E-01	1.66E-01	3.55E-01	2.30E-01	2.14E-01	3.32E-01	4.06E-01
SNP_1957	9.55E-03	2.73E-01	1.70E-01	7.96E-02	2.81E-01	4.39E-01	3.44E-01	1.62E-01	5.38E-02	4.63E-01
SNP_1958	3.65E-05	1.59E-01	3.39E-04	1.21E-01	1.19E-01	1.11E-01	3.78E-01	1.61E-01	3.96E-01	4.31E-01
SNP_1959	1.94E-01	1.35E-01	2.85E-01	1.44E-01	2.18E-01	8.45E-02	2.05E-01	4.15E-01	1.23E-01	8.32E-02
SNP_1960	6.50E-03	1.94E-01	1.82E-02	2.40E-01	3.59E-01	4.99E-01	2.85E-01	3.05E-01	6.48E-02	2.27E-01
SNP_1961	1.98E-01	4.26E-01	1.90E-01	1.56E-01	9.46E-02	2.83E-01	3.40E-01	2.98E-01	1.55E-01	6.87E-02
SNP_1962	4.55E-03	5.81E-02	2.12E-01	4.03E-01	3.13E-01	3.57E-01	1.84E-01	6.39E-02	8.71E-02	4.70E-01
SNP_1963	9.61E-02	3.58E-01	4.21E-01	3.69E-01	3.70E-01	3.78E-01	2.90E-01	1.95E-02	7.10E-02	2.93E-01
SNP_1964	1.68E-02	1.12E-01	9.65E-02	2.68E-01	3.59E-01	3.87E-01	2.01E-01	1.88E-01	1.22E-01	1.15E-01
SNP_1965	4.81E-01	4.53E-01	2.51E-01	4.00E-01	2.53E-01	3.15E-01	4.92E-01	4.98E-01	4.81E-01	1.89E-01
SNP_1966	6.64E-03	1.51E-01	7.72E-02	3.56E-01	2.94E-01	1.67E-01	5.15E-02	3.75E-01	1.84E-01	1.52E-02
SNP_1967	4.87E-01	4.60E-01	2.76E-01	4.86E-01	2.92E-01	2.63E-01	4.41E-01	4.52E-01	3.96E-01	2.77E-01
SNP_1968	7.44E-02	1.73E-01	4.08E-01	2.60E-01	3.94E-01	3.27E-01	3.39E-01	1.68E-02	3.22E-02	2.93E-01
SNP_1969	2.50E-01	3.81E-01	1.25E-01	4.14E-01	2.50E-01	4.78E-01	3.12E-01	1.34E-02	1.11E-01	1.46E-01
SNP_1970	2.04E-01	3.63E-01	1.41E-01	3.49E-01	2.25E-01	4.63E-01	2.89E-01	6.30E-03	7.03E-02	1.37E-01
SNP_1971	1.24E-02	2.28E-01	2.98E-01	3.73E-01	3.46E-01	2.41E-01	4.43E-01	7.42E-02	3.18E-01	4.81E-01
SNP_1972	4.72E-01	4.48E-01	2.70E-01	4.76E-01	3.00E-01	2.57E-01	4.33E-01	4.73E-01	4.07E-01	3.01E-01
SNP_1973	2.93E-01	3.69E-01	3.67E-01	2.73E-01	4.16E-01	2.98E-01	4.03E-01	4.46E-02	1.07E-01	4.69E-01
SNP_1974	5.33E-02	2.21E-01	2.59E-01	2.95E-01	1.37E-01	4.71E-01	3.96E-01	3.33E-02	4.18E-01	3.70E-01
SNP_1975	6.36E-03	7.95E-02	7.15E-02	2.63E-01	2.38E-01	1.71E-01	2.08E-01	1.01E-02	2.22E-01	3.16E-01
SNP_1976	1.67E-02	2.29E-01	4.17E-01	2.72E-01	8.95E-02	4.82E-01	4.08E-01	6.43E-03	3.51E-01	6.48E-02
SNP_1977	5.33E-02	2.23E-01	2.61E-01	2.96E-01	1.36E-01	4.72E-01	3.95E-01	3.34E-02	4.21E-01	3.67E-01
SNP_1978	8.47E-03	1.82E-01	2.09E-01	2.44E-01	9.51E-02	4.39E-01	3.85E-01	7.87E-03	4.31E-01	5.93E-02
SNP_1979	4.94E-02	2.15E-01	2.27E-01	3.09E-01	1.48E-01	4.27E-01	3.75E-01	3.48E-02	4.76E-01	3.29E-01
SNP_1980	2.49E-03	1.65E-01	1.17E-01	8.53E-02	1.15E-01	3.75E-01	3.97E-01	1.20E-02	3.75E-01	1.03E-01
SNP_1981	7.57E-04	1.75E-01	2.70E-01	2.92E-01	1.79E-01	3.48E-01	4.87E-01	4.80E-02	3.64E-01	2.24E-01
SNP_1982	7.91E-04	1.96E-01	1.09E-01	1.25E-01	1.44E-01	3.20E-01	3.96E-01	1.51E-02	3.40E-01	1.64E-01
SNP_1983	3.79E-02	3.22E-01	4.86E-01	4.19E-01	3.13E-01	3.08E-01	3.81E-01	1.56E-02	7.33E-02	3.17E-01
SNP_1984	4.81E-02	3.98E-01	4.62E-01	1.90E-01	1.18E-01	4.72E-01	3.91E-01	3.22E-03	3.78E-02	1.04E-01
SNP_1985	4.62E-02	1.48E-01	2.58E-01	1.55E-01	2.55E-01	3.87E-01	2.79E-01	5.14E-02	1.80E-02	2.74E-01
SNP_1986	4.07E-03	9.59E-02	1.36E-01	5.00E-01	4.12E-01	4.19E-01	1.80E-01	3.16E-02	2.75E-02	3.40E-01
SNP_1987	4.24E-03	8.19E-02	1.51E-01	3.81E-01	3.67E-01	3.83E-01	2.15E-01	4.13E-02	3.78E-02	3.03E-01
SNP_1988	1.36E-04	2.21E-02	7.78E-02	2.98E-01	3.88E-01	4.95E-01	3.49E-01	1.10E-01	3.51E-01	4.57E-01
SNP_1989	1.23E-01	7.18E-02	2.62E-01	3.73E-01	6.69E-02	6.10E-02	1.76E-01	7.68E-02	2.84E-01	1.74E-01
SNP_1990	1.48E-01	2.66E-01	3.28E-01	3.41E-01	4.63E-01	3.03E-01	3.42E-01	2.01E-02	1.03E-01	1.05E-01
SNP_1991	1.18E-01	4.73E-01	1.48E-01	3.17E-01	4.30E-01	3.84E-01	2.66E-01	4.30E-02	4.00E-01	4.17E-02
SNP_1992	3.69E-01	3.31E-01	3.93E-01	1.95E-01	4.21E-01	3.21E-01	1.09E-01	7.79E-02	2.40E-01	1.70E-02
SNP_1993	1.68E-01	1.37E-01	4.34E-01	1.34E-01	3.46E-01	2.82E-01	1.71E-01	1.24E-01	2.82E-01	9.09E-03
SNP_1994	1.33E-01	3.90E-01	2.58E-01	7.98E-02	3.79E-01	3.85E-01	4.03E-01	4.86E-02	4.32E-01	4.24E-02
SNP_1995	1.34E-01	2.01E-01	3.44E-01	3.15E-01	1.17E-01	9.78E-02	2.57E-02	2.82E-01	3.90E-01	1.76E-01
SNP_1996	3.45E-01	4.58E-01	3.13E-01	5.61E-02	2.69E-01	2.65E-01	1.33E-01	6.85E-02	2.97E-01	4.93E-02
SNP_1997	1.24E-01	3.75E-01	3.63E-01	3.99E-01	2.61E-01	3.72E-01	2.81E-01	3.25E-02	2.96E-01	6.64E-02
SNP_1998	3.71E-01	4.19E-01	3.90E-01	3.78E-01	3.44E-01	2.81E-01	9.52E-02	7.31E-02	3.17E-01	3.55E-02
SNP_1999	1.13E-01	2.05E-01	4.98E-01	3.19E-01	1.83E-01	4.03E-01	2.59E-01	1.74E-01	4.83E-01	6.92E-02
[truncated: 678,759 more rows]
