# Supplementary material for: Multi-breed genomic predictions and functional variants for fertility of tropical bulls
Source: PLoS One. 2023 Jan 26;18(1):e0279398. doi: 10.1371/journal.pone.0279398 (PMC9879470; doi:10.1371/journal.pone.0279398)
Supplement: S3 Data — (GZ) [file pone.0279398.s004.gz › BullFert.CRCBulls.HD.map]

1	1:719789	0	719789
1	1:769018	0	769018
1	1:776231	0	776231
1	1:778681	0	778681
1	1:792193	0	792193
1	1:793507	0	793507
1	1:797069	0	797069
1	1:798109	0	798109
1	1:799951	0	799951
1	1:801138	0	801138
1	1:805126	0	805126
1	1:805814	0	805814
1	1:809505	0	809505
1	1:810128	0	810128
1	1:812618	0	812618
1	1:815169	0	815169
1	1:817590	0	817590
1	1:824172	0	824172
1	1:828442	0	828442
1	1:834575	0	834575
1	1:840327	0	840327
1	1:842891	0	842891
1	1:848937	0	848937
1	1:849544	0	849544
1	1:851174	0	851174
1	1:851802	0	851802
1	1:853560	0	853560
1	1:858145	0	858145
1	1:865816	0	865816
1	1:876560	0	876560
1	1:883546	0	883546
1	1:888832	0	888832
1	1:895579	0	895579
1	1:900147	0	900147
1	1:907810	0	907810
1	1:908945	0	908945
1	1:914796	0	914796
1	1:917956	0	917956
1	1:918822	0	918822
1	1:923876	0	923876
1	1:928563	0	928563
1	1:930560	0	930560
1	1:933602	0	933602
1	1:941443	0	941443
1	1:944813	0	944813
1	1:949357	0	949357
1	1:952483	0	952483
1	1:962071	0	962071
1	1:967274	0	967274
1	1:968297	0	968297
1	1:970780	0	970780
1	1:981085	0	981085
1	1:982238	0	982238
1	1:987646	0	987646
1	1:989416	0	989416
1	1:990831	0	990831
1	1:993060	0	993060
1	1:993937	0	993937
1	1:995120	0	995120
1	1:996440	0	996440
1	1:997375	0	997375
1	1:998235	0	998235
1	1:1001634	0	1001634
1	1:1004513	0	1004513
1	1:1009174	0	1009174
1	1:1012386	0	1012386
1	1:1020188	0	1020188
1	1:1021385	0	1021385
1	1:1023073	0	1023073
1	1:1024068	0	1024068
1	1:1025734	0	1025734
1	1:1027712	0	1027712
1	1:1029073	0	1029073
1	1:1029750	0	1029750
1	1:1030732	0	1030732
1	1:1032564	0	1032564
1	1:1034296	0	1034296
1	1:1035007	0	1035007
1	1:1035938	0	1035938
1	1:1038823	0	1038823
1	1:1041262	0	1041262
1	1:1041727	0	1041727
1	1:1042221	0	1042221
1	1:1043014	0	1043014
1	1:1045142	0	1045142
1	1:1046048	0	1046048
1	1:1047307	0	1047307
1	1:1052361	0	1052361
1	1:1055397	0	1055397
1	1:1067987	0	1067987
1	1:1071551	0	1071551
1	1:1072890	0	1072890
1	1:1077403	0	1077403
1	1:1080925	0	1080925
1	1:1082216	0	1082216
1	1:1085878	0	1085878
1	1:1086817	0	1086817
1	1:1087810	0	1087810
1	1:1088504	0	1088504
1	1:1091658	0	1091658
1	1:1092486	0	1092486
1	1:1094000	0	1094000
1	1:1094557	0	1094557
1	1:1098033	0	1098033
1	1:1099222	0	1099222
1	1:1100108	0	1100108
1	1:1101545	0	1101545
1	1:1102489	0	1102489
1	1:1103174	0	1103174
1	1:1104577	0	1104577
1	1:1105364	0	1105364
1	1:1105927	0	1105927
1	1:1107830	0	1107830
1	1:1110393	0	1110393
1	1:1112539	0	1112539
1	1:1113772	0	1113772
1	1:1117674	0	1117674
1	1:1120201	0	1120201
1	1:1126372	0	1126372
1	1:1133120	0	1133120
1	1:1139082	0	1139082
1	1:1145725	0	1145725
1	1:1149230	0	1149230
1	1:1150763	0	1150763
1	1:1152173	0	1152173
1	1:1153435	0	1153435
1	1:1155003	0	1155003
1	1:1156411	0	1156411
1	1:1161575	0	1161575
1	1:1162865	0	1162865
1	1:1166331	0	1166331
1	1:1167048	0	1167048
1	1:1171794	0	1171794
1	1:1188534	0	1188534
1	1:1196001	0	1196001
1	1:1197303	0	1197303
1	1:1198396	0	1198396
1	1:1199009	0	1199009
1	1:1201923	0	1201923
1	1:1205650	0	1205650
1	1:1208548	0	1208548
1	1:1217609	0	1217609
1	1:1220841	0	1220841
1	1:1225308	0	1225308
1	1:1228432	0	1228432
1	1:1232515	0	1232515
1	1:1235550	0	1235550
1	1:1238461	0	1238461
1	1:1241683	0	1241683
1	1:1243514	0	1243514
1	1:1245818	0	1245818
1	1:1252625	0	1252625
1	1:1255775	0	1255775
1	1:1257445	0	1257445
1	1:1259406	0	1259406
1	1:1265712	0	1265712
1	1:1266357	0	1266357
1	1:1272180	0	1272180
1	1:1272986	0	1272986
1	1:1274010	0	1274010
1	1:1276295	0	1276295
1	1:1276912	0	1276912
1	1:1277514	0	1277514
1	1:1312720	0	1312720
1	1:1317200	0	1317200
1	1:1368477	0	1368477
1	1:1371361	0	1371361
1	1:1375784	0	1375784
1	1:1378362	0	1378362
1	1:1382499	0	1382499
1	1:1385687	0	1385687
1	1:1389678	0	1389678
1	1:1392289	0	1392289
1	1:1400585	0	1400585
1	1:1403560	0	1403560
1	1:1406817	0	1406817
1	1:1408026	0	1408026
1	1:1412376	0	1412376
1	1:1416198	0	1416198
1	1:1422040	0	1422040
1	1:1426466	0	1426466
1	1:1430780	0	1430780
1	1:1434878	0	1434878
1	1:1440329	0	1440329
1	1:1447896	0	1447896
1	1:1452150	0	1452150
1	1:1459085	0	1459085
1	1:1464637	0	1464637
1	1:1469010	0	1469010
1	1:1472771	0	1472771
1	1:1480243	0	1480243
1	1:1487082	0	1487082
1	1:1493402	0	1493402
1	1:1498423	0	1498423
1	1:1502102	0	1502102
1	1:1510920	0	1510920
1	1:1519087	0	1519087
1	1:1523007	0	1523007
1	1:1530748	0	1530748
1	1:1532563	0	1532563
1	1:1535967	0	1535967
1	1:1539499	0	1539499
1	1:1540641	0	1540641
1	1:1543729	0	1543729
1	1:1545418	0	1545418
1	1:1550444	0	1550444
1	1:1552410	0	1552410
1	1:1556392	0	1556392
1	1:1558454	0	1558454
1	1:1559099	0	1559099
1	1:1561579	0	1561579
1	1:1562658	0	1562658
1	1:1566539	0	1566539
1	1:1567663	0	1567663
1	1:1568595	0	1568595
1	1:1569217	0	1569217
1	1:1571091	0	1571091
1	1:1571852	0	1571852
1	1:1581113	0	1581113
1	1:1581845	0	1581845
1	1:1583107	0	1583107
1	1:1584358	0	1584358
1	1:1585123	0	1585123
1	1:1585904	0	1585904
1	1:1587057	0	1587057
1	1:1588344	0	1588344
1	1:1592085	0	1592085
1	1:1599676	0	1599676
1	1:1601750	0	1601750
1	1:1603766	0	1603766
1	1:1604940	0	1604940
1	1:1606992	0	1606992
1	1:1607607	0	1607607
1	1:1611266	0	1611266
1	1:1616465	0	1616465
1	1:1621844	0	1621844
1	1:1623919	0	1623919
1	1:1625016	0	1625016
1	1:1627573	0	1627573
1	1:1631646	0	1631646
1	1:1635820	0	1635820
1	1:1640583	0	1640583
1	1:1645713	0	1645713
1	1:1646535	0	1646535
1	1:1647124	0	1647124
1	1:1650662	0	1650662
1	1:1652278	0	1652278
1	1:1657620	0	1657620
1	1:1658441	0	1658441
1	1:1659320	0	1659320
1	1:1669596	0	1669596
1	1:1670555	0	1670555
1	1:1671886	0	1671886
1	1:1676756	0	1676756
1	1:1677733	0	1677733
1	1:1679300	0	1679300
1	1:1679839	0	1679839
1	1:1680611	0	1680611
1	1:1682584	0	1682584
1	1:1687569	0	1687569
1	1:1688036	0	1688036
1	1:1688556	0	1688556
1	1:1689348	0	1689348
1	1:1692585	0	1692585
1	1:1695632	0	1695632
1	1:1696195	0	1696195
1	1:1698908	0	1698908
1	1:1702060	0	1702060
1	1:1706307	0	1706307
1	1:1712040	0	1712040
1	1:1715482	0	1715482
1	1:1721138	0	1721138
1	1:1724273	0	1724273
1	1:1727279	0	1727279
1	1:1730547	0	1730547
1	1:1733691	0	1733691
1	1:1736739	0	1736739
1	1:1741712	0	1741712
1	1:1745428	0	1745428
1	1:1746860	0	1746860
1	1:1749998	0	1749998
1	1:1752601	0	1752601
1	1:1754968	0	1754968
1	1:1757597	0	1757597
1	1:1761967	0	1761967
1	1:1765043	0	1765043
1	1:1774342	0	1774342
1	1:1778134	0	1778134
1	1:1781251	0	1781251
1	1:1784777	0	1784777
1	1:1789176	0	1789176
1	1:1792053	0	1792053
1	1:1794912	0	1794912
1	1:1802755	0	1802755
1	1:1809526	0	1809526
1	1:1810539	0	1810539
1	1:1814809	0	1814809
1	1:1817641	0	1817641
1	1:1830748	0	1830748
1	1:1834781	0	1834781
1	1:1836176	0	1836176
1	1:1839436	0	1839436
1	1:1840531	0	1840531
1	1:1842371	0	1842371
1	1:1845302	0	1845302
1	1:1848439	0	1848439
1	1:1849789	0	1849789
1	1:1852426	0	1852426
1	1:1858907	0	1858907
1	1:1863496	0	1863496
1	1:1870172	0	1870172
1	1:1878022	0	1878022
1	1:1883132	0	1883132
1	1:1886288	0	1886288
1	1:1890322	0	1890322
1	1:1895011	0	1895011
1	1:1898967	0	1898967
1	1:1902511	0	1902511
1	1:1905322	0	1905322
1	1:1909740	0	1909740
1	1:1917241	0	1917241
1	1:1923521	0	1923521
1	1:1939946	0	1939946
1	1:1951811	0	1951811
1	1:1955537	0	1955537
1	1:1960281	0	1960281
1	1:1966040	0	1966040
1	1:1968406	0	1968406
1	1:1972062	0	1972062
1	1:1975502	0	1975502
1	1:1979359	0	1979359
1	1:1983510	0	1983510
1	1:1984725	0	1984725
1	1:1989195	0	1989195
1	1:1994717	0	1994717
1	1:1997766	0	1997766
1	1:2000237	0	2000237
1	1:2003168	0	2003168
1	1:2004090	0	2004090
1	1:2010236	0	2010236
1	1:2014143	0	2014143
1	1:2015519	0	2015519
1	1:2023751	0	2023751
1	1:2024917	0	2024917
1	1:2028842	0	2028842
1	1:2033795	0	2033795
1	1:2036130	0	2036130
1	1:2041271	0	2041271
1	1:2051702	0	2051702
1	1:2061500	0	2061500
1	1:2065249	0	2065249
1	1:2068690	0	2068690
1	1:2072804	0	2072804
1	1:2076521	0	2076521
1	1:2080939	0	2080939
1	1:2081569	0	2081569
1	1:2082139	0	2082139
1	1:2083045	0	2083045
1	1:2084542	0	2084542
1	1:2086121	0	2086121
1	1:2087561	0	2087561
1	1:2088539	0	2088539
1	1:2096344	0	2096344
1	1:2099121	0	2099121
1	1:2101917	0	2101917
1	1:2107796	0	2107796
1	1:2109084	0	2109084
1	1:2111650	0	2111650
1	1:2114078	0	2114078
1	1:2114728	0	2114728
1	1:2119684	0	2119684
1	1:2124922	0	2124922
1	1:2128341	0	2128341
1	1:2133465	0	2133465
1	1:2136192	0	2136192
1	1:2141449	0	2141449
1	1:2144711	0	2144711
1	1:2150441	0	2150441
1	1:2155626	0	2155626
1	1:2158691	0	2158691
1	1:2163137	0	2163137
1	1:2172213	0	2172213
1	1:2176003	0	2176003
1	1:2180053	0	2180053
1	1:2183691	0	2183691
1	1:2192489	0	2192489
1	1:2199137	0	2199137
1	1:2207979	0	2207979
1	1:2214296	0	2214296
1	1:2217631	0	2217631
1	1:2219759	0	2219759
1	1:2221312	0	2221312
1	1:2229077	0	2229077
1	1:2233225	0	2233225
1	1:2235492	0	2235492
1	1:2239860	0	2239860
1	1:2240729	0	2240729
1	1:2241969	0	2241969
1	1:2242838	0	2242838
1	1:2244381	0	2244381
1	1:2245427	0	2245427
1	1:2246213	0	2246213
1	1:2246818	0	2246818
1	1:2247614	0	2247614
1	1:2248333	0	2248333
1	1:2248930	0	2248930
1	1:2250307	0	2250307
1	1:2251619	0	2251619
1	1:2255252	0	2255252
1	1:2256758	0	2256758
1	1:2257731	0	2257731
1	1:2261566	0	2261566
1	1:2262467	0	2262467
1	1:2263230	0	2263230
1	1:2266365	0	2266365
1	1:2271642	0	2271642
1	1:2273913	0	2273913
1	1:2275507	0	2275507
1	1:2276379	0	2276379
1	1:2277019	0	2277019
1	1:2279667	0	2279667
1	1:2283350	0	2283350
1	1:2284595	0	2284595
1	1:2285656	0	2285656
1	1:2286456	0	2286456
1	1:2287422	0	2287422
1	1:2290833	0	2290833
1	1:2291600	0	2291600
1	1:2292393	0	2292393
1	1:2293205	0	2293205
1	1:2293987	0	2293987
1	1:2294805	0	2294805
1	1:2295577	0	2295577
1	1:2298740	0	2298740
1	1:2299194	0	2299194
1	1:2300743	0	2300743
1	1:2302955	0	2302955
1	1:2303583	0	2303583
1	1:2304040	0	2304040
1	1:2304587	0	2304587
1	1:2305128	0	2305128
1	1:2307956	0	2307956
1	1:2321768	0	2321768
1	1:2332754	0	2332754
1	1:2336135	0	2336135
1	1:2353140	0	2353140
1	1:2359218	0	2359218
1	1:2363479	0	2363479
1	1:2369876	0	2369876
1	1:2374280	0	2374280
1	1:2375467	0	2375467
1	1:2376145	0	2376145
1	1:2377720	0	2377720
1	1:2378673	0	2378673
1	1:2379674	0	2379674
1	1:2384097	0	2384097
1	1:2388417	0	2388417
1	1:2393796	0	2393796
1	1:2396784	0	2396784
1	1:2407778	0	2407778
1	1:2413187	0	2413187
1	1:2416447	0	2416447
1	1:2422438	0	2422438
1	1:2425663	0	2425663
1	1:2429192	0	2429192
1	1:2432729	0	2432729
1	1:2440864	0	2440864
1	1:2445051	0	2445051
1	1:2448336	0	2448336
1	1:2455486	0	2455486
1	1:2462288	0	2462288
1	1:2465308	0	2465308
1	1:2468447	0	2468447
1	1:2472607	0	2472607
1	1:2479646	0	2479646
1	1:2482685	0	2482685
1	1:2484658	0	2484658
1	1:2495039	0	2495039
1	1:2498526	0	2498526
1	1:2507159	0	2507159
1	1:2520976	0	2520976
1	1:2524170	0	2524170
1	1:2531404	0	2531404
1	1:2535083	0	2535083
1	1:2540189	0	2540189
1	1:2548682	0	2548682
1	1:2557583	0	2557583
1	1:2561758	0	2561758
1	1:2574098	0	2574098
1	1:2581964	0	2581964
1	1:2588210	0	2588210
1	1:2589312	0	2589312
1	1:2592362	0	2592362
1	1:2594963	0	2594963
1	1:2606824	0	2606824
1	1:2607582	0	2607582
1	1:2608332	0	2608332
1	1:2610578	0	2610578
1	1:2614630	0	2614630
1	1:2617150	0	2617150
1	1:2624808	0	2624808
1	1:2626516	0	2626516
1	1:2633403	0	2633403
1	1:2637239	0	2637239
1	1:2641517	0	2641517
1	1:2645413	0	2645413
1	1:2652685	0	2652685
1	1:2658776	0	2658776
1	1:2670399	0	2670399
1	1:2684256	0	2684256
1	1:2695515	0	2695515
1	1:2698904	0	2698904
1	1:2699455	0	2699455
1	1:2703664	0	2703664
1	1:2714762	0	2714762
1	1:2719642	0	2719642
1	1:2724365	0	2724365
1	1:2733184	0	2733184
1	1:2738165	0	2738165
1	1:2743449	0	2743449
1	1:2746233	0	2746233
1	1:2749113	0	2749113
1	1:2752599	0	2752599
1	1:2757434	0	2757434
1	1:2760325	0	2760325
1	1:2761959	0	2761959
1	1:2767613	0	2767613
1	1:2769164	0	2769164
1	1:2769701	0	2769701
1	1:2790844	0	2790844
1	1:2799204	0	2799204
1	1:2812467	0	2812467
1	1:2820549	0	2820549
1	1:2833902	0	2833902
1	1:2837653	0	2837653
1	1:2840766	0	2840766
1	1:2848684	0	2848684
1	1:2853983	0	2853983
1	1:2856444	0	2856444
1	1:2859590	0	2859590
1	1:2865612	0	2865612
1	1:2876132	0	2876132
1	1:2883197	0	2883197
1	1:2886442	0	2886442
1	1:2889586	0	2889586
1	1:2892627	0	2892627
1	1:2899429	0	2899429
1	1:2903152	0	2903152
1	1:2907493	0	2907493
1	1:2926883	0	2926883
1	1:2931328	0	2931328
1	1:2936612	0	2936612
1	1:2942099	0	2942099
1	1:2952000	0	2952000
1	1:2957562	0	2957562
1	1:2966455	0	2966455
1	1:2967638	0	2967638
1	1:2970645	0	2970645
1	1:2973430	0	2973430
1	1:2974184	0	2974184
1	1:2975582	0	2975582
1	1:2980278	0	2980278
1	1:2981856	0	2981856
1	1:2983080	0	2983080
1	1:2987651	0	2987651
1	1:2994213	0	2994213
1	1:2996976	0	2996976
1	1:2997741	0	2997741
1	1:2999989	0	2999989
1	1:3004195	0	3004195
1	1:3006030	0	3006030
1	1:3006538	0	3006538
1	1:3007054	0	3007054
1	1:3010910	0	3010910
1	1:3011742	0	3011742
1	1:3012336	0	3012336
1	1:3013538	0	3013538
1	1:3014481	0	3014481
1	1:3016459	0	3016459
1	1:3017401	0	3017401
1	1:3018314	0	3018314
1	1:3019898	0	3019898
1	1:3021052	0	3021052
1	1:3022400	0	3022400
1	1:3024394	0	3024394
1	1:3026020	0	3026020
1	1:3026992	0	3026992
1	1:3028026	0	3028026
1	1:3029662	0	3029662
1	1:3033433	0	3033433
1	1:3036933	0	3036933
1	1:3040594	0	3040594
1	1:3043106	0	3043106
1	1:3047348	0	3047348
1	1:3047807	0	3047807
1	1:3048391	0	3048391
1	1:3051470	0	3051470
1	1:3056961	0	3056961
1	1:3057605	0	3057605
1	1:3058587	0	3058587
1	1:3059878	0	3059878
1	1:3061005	0	3061005
1	1:3061615	0	3061615
1	1:3062335	0	3062335
1	1:3064264	0	3064264
1	1:3066172	0	3066172
1	1:3067330	0	3067330
1	1:3069718	0	3069718
1	1:3072923	0	3072923
1	1:3074019	0	3074019
1	1:3076542	0	3076542
1	1:3078254	0	3078254
1	1:3078703	0	3078703
1	1:3081314	0	3081314
1	1:3088151	0	3088151
1	1:3092893	0	3092893
1	1:3099051	0	3099051
1	1:3101856	0	3101856
1	1:3104592	0	3104592
1	1:3108736	0	3108736
1	1:3109788	0	3109788
1	1:3110267	0	3110267
1	1:3111267	0	3111267
1	1:3112790	0	3112790
1	1:3113476	0	3113476
1	1:3114153	0	3114153
1	1:3114612	0	3114612
1	1:3115155	0	3115155
1	1:3116093	0	3116093
1	1:3116796	0	3116796
1	1:3118286	0	3118286
1	1:3118951	0	3118951
1	1:3119537	0	3119537
1	1:3120304	0	3120304
1	1:3122500	0	3122500
1	1:3123646	0	3123646
1	1:3124695	0	3124695
1	1:3125321	0	3125321
1	1:3127014	0	3127014
1	1:3127796	0	3127796
1	1:3128547	0	3128547
1	1:3129185	0	3129185
1	1:3130972	0	3130972
1	1:3131867	0	3131867
1	1:3132723	0	3132723
1	1:3133644	0	3133644
1	1:3134580	0	3134580
1	1:3135408	0	3135408
1	1:3136274	0	3136274
1	1:3136967	0	3136967
1	1:3137662	0	3137662
1	1:3138455	0	3138455
1	1:3139149	0	3139149
1	1:3140099	0	3140099
1	1:3140986	0	3140986
1	1:3141764	0	3141764
1	1:3142372	0	3142372
1	1:3144779	0	3144779
1	1:3147141	0	3147141
1	1:3147689	0	3147689
1	1:3149480	0	3149480
1	1:3150284	0	3150284
1	1:3151844	0	3151844
1	1:3152641	0	3152641
1	1:3153221	0	3153221
1	1:3158066	0	3158066
1	1:3159619	0	3159619
1	1:3160224	0	3160224
1	1:3160824	0	3160824
1	1:3161869	0	3161869
1	1:3167586	0	3167586
1	1:3168711	0	3168711
1	1:3170073	0	3170073
1	1:3172295	0	3172295
1	1:3174118	0	3174118
1	1:3175831	0	3175831
1	1:3179438	0	3179438
1	1:3182687	0	3182687
1	1:3184386	0	3184386
1	1:3185901	0	3185901
1	1:3187763	0	3187763
1	1:3188350	0	3188350
1	1:3189706	0	3189706
1	1:3190676	0	3190676
1	1:3192208	0	3192208
1	1:3193143	0	3193143
1	1:3195860	0	3195860
1	1:3198004	0	3198004
1	1:3204171	0	3204171
1	1:3205108	0	3205108
1	1:3205820	0	3205820
1	1:3206855	0	3206855
1	1:3208431	0	3208431
1	1:3209560	0	3209560
1	1:3210484	0	3210484
1	1:3211445	0	3211445
1	1:3214868	0	3214868
1	1:3223919	0	3223919
1	1:3230359	0	3230359
1	1:3234527	0	3234527
1	1:3235805	0	3235805
1	1:3239130	0	3239130
1	1:3242697	0	3242697
1	1:3243390	0	3243390
1	1:3245141	0	3245141
1	1:3246011	0	3246011
1	1:3247239	0	3247239
1	1:3250506	0	3250506
1	1:3255501	0	3255501
1	1:3259694	0	3259694
1	1:3260370	0	3260370
1	1:3260909	0	3260909
1	1:3261757	0	3261757
1	1:3262859	0	3262859
1	1:3263609	0	3263609
1	1:3264758	0	3264758
1	1:3267454	0	3267454
1	1:3276544	0	3276544
1	1:3279233	0	3279233
1	1:3280222	0	3280222
1	1:3283746	0	3283746
1	1:3290224	0	3290224
1	1:3293441	0	3293441
1	1:3296794	0	3296794
1	1:3299627	0	3299627
1	1:3300660	0	3300660
1	1:3303269	0	3303269
1	1:3303892	0	3303892
1	1:3305139	0	3305139
1	1:3306178	0	3306178
1	1:3310912	0	3310912
1	1:3313010	0	3313010
1	1:3315582	0	3315582
1	1:3323416	0	3323416
1	1:3332326	0	3332326
1	1:3333094	0	3333094
1	1:3339918	0	3339918
1	1:3352717	0	3352717
1	1:3358780	0	3358780
1	1:3359968	0	3359968
1	1:3361607	0	3361607
1	1:3363236	0	3363236
1	1:3365623	0	3365623
1	1:3366622	0	3366622
1	1:3370777	0	3370777
1	1:3377460	0	3377460
1	1:3379063	0	3379063
1	1:3381579	0	3381579
1	1:3386752	0	3386752
1	1:3387354	0	3387354
1	1:3388764	0	3388764
1	1:3389765	0	3389765
1	1:3393271	0	3393271
1	1:3396953	0	3396953
1	1:3400300	0	3400300
1	1:3401191	0	3401191
1	1:3403864	0	3403864
1	1:3409942	0	3409942
1	1:3414002	0	3414002
1	1:3415343	0	3415343
1	1:3418835	0	3418835
1	1:3421834	0	3421834
1	1:3425621	0	3425621
1	1:3426355	0	3426355
1	1:3430450	0	3430450
1	1:3431611	0	3431611
1	1:3433143	0	3433143
1	1:3433896	0	3433896
1	1:3434539	0	3434539
1	1:3438349	0	3438349
1	1:3439042	0	3439042
1	1:3444984	0	3444984
1	1:3446751	0	3446751
1	1:3448401	0	3448401
1	1:3453310	0	3453310
1	1:3454024	0	3454024
1	1:3459243	0	3459243
1	1:3462385	0	3462385
1	1:3467325	0	3467325
1	1:3469452	0	3469452
1	1:3470316	0	3470316
1	1:3471349	0	3471349
1	1:3472461	0	3472461
1	1:3474353	0	3474353
1	1:3474957	0	3474957
1	1:3475914	0	3475914
1	1:3476698	0	3476698
1	1:3477637	0	3477637
1	1:3478487	0	3478487
1	1:3479402	0	3479402
1	1:3480350	0	3480350
1	1:3481082	0	3481082
1	1:3482746	0	3482746
1	1:3483574	0	3483574
1	1:3487080	0	3487080
1	1:3487842	0	3487842
1	1:3489014	0	3489014
1	1:3489806	0	3489806
1	1:3492221	0	3492221
1	1:3499117	0	3499117
1	1:3500633	0	3500633
1	1:3504642	0	3504642
1	1:3507357	0	3507357
1	1:3510080	0	3510080
1	1:3512585	0	3512585
1	1:3514683	0	3514683
1	1:3515685	0	3515685
1	1:3516376	0	3516376
1	1:3520298	0	3520298
1	1:3526012	0	3526012
1	1:3526809	0	3526809
1	1:3529264	0	3529264
1	1:3529742	0	3529742
1	1:3530499	0	3530499
1	1:3531671	0	3531671
1	1:3533462	0	3533462
1	1:3534783	0	3534783
1	1:3538224	0	3538224
1	1:3543818	0	3543818
1	1:3546524	0	3546524
1	1:3549651	0	3549651
1	1:3560291	0	3560291
1	1:3562822	0	3562822
1	1:3565545	0	3565545
1	1:3568742	0	3568742
1	1:3571578	0	3571578
1	1:3574195	0	3574195
1	1:3575427	0	3575427
1	1:3579296	0	3579296
1	1:3581059	0	3581059
1	1:3587305	0	3587305
1	1:3590926	0	3590926
1	1:3594958	0	3594958
1	1:3595729	0	3595729
1	1:3597939	0	3597939
1	1:3598843	0	3598843
1	1:3603239	0	3603239
1	1:3604815	0	3604815
1	1:3609125	0	3609125
1	1:3611248	0	3611248
1	1:3613782	0	3613782
1	1:3616076	0	3616076
1	1:3617004	0	3617004
1	1:3619938	0	3619938
1	1:3620513	0	3620513
1	1:3626138	0	3626138
1	1:3630994	0	3630994
1	1:3632414	0	3632414
1	1:3633942	0	3633942
1	1:3637756	0	3637756
1	1:3648418	0	3648418
1	1:3652115	0	3652115
1	1:3653664	0	3653664
1	1:3657071	0	3657071
1	1:3662408	0	3662408
1	1:3663774	0	3663774
1	1:3667130	0	3667130
1	1:3673749	0	3673749
1	1:3677396	0	3677396
1	1:3678323	0	3678323
1	1:3684324	0	3684324
1	1:3686788	0	3686788
1	1:3687775	0	3687775
1	1:3688712	0	3688712
1	1:3689881	0	3689881
1	1:3690951	0	3690951
1	1:3691931	0	3691931
1	1:3692978	0	3692978
1	1:3694023	0	3694023
1	1:3696317	0	3696317
1	1:3696982	0	3696982
1	1:3698619	0	3698619
1	1:3699757	0	3699757
1	1:3701702	0	3701702
1	1:3704712	0	3704712
1	1:3706062	0	3706062
1	1:3712478	0	3712478
1	1:3713849	0	3713849
1	1:3715936	0	3715936
1	1:3716490	0	3716490
1	1:3717415	0	3717415
1	1:3718949	0	3718949
1	1:3720622	0	3720622
1	1:3722253	0	3722253
1	1:3723615	0	3723615
1	1:3725323	0	3725323
1	1:3726575	0	3726575
1	1:3730527	0	3730527
1	1:3734571	0	3734571
1	1:3739996	0	3739996
1	1:3744051	0	3744051
1	1:3748918	0	3748918
1	1:3752033	0	3752033
1	1:3755154	0	3755154
1	1:3758413	0	3758413
1	1:3762243	0	3762243
1	1:3766172	0	3766172
1	1:3771685	0	3771685
1	1:3776228	0	3776228
1	1:3779142	0	3779142
1	1:3784187	0	3784187
1	1:3790016	0	3790016
1	1:3793278	0	3793278
1	1:3799790	0	3799790
1	1:3804861	0	3804861
1	1:3808548	0	3808548
1	1:3815292	0	3815292
1	1:3819602	0	3819602
1	1:3823705	0	3823705
1	1:3826765	0	3826765
1	1:3827829	0	3827829
1	1:3832143	0	3832143
1	1:3837940	0	3837940
1	1:3840517	0	3840517
1	1:3848423	0	3848423
1	1:3849812	0	3849812
1	1:3859505	0	3859505
1	1:3861516	0	3861516
1	1:3868297	0	3868297
1	1:3879170	0	3879170
1	1:3888198	0	3888198
1	1:3892013	0	3892013
1	1:3895421	0	3895421
1	1:3899292	0	3899292
1	1:3908027	0	3908027
1	1:3909430	0	3909430
1	1:3913892	0	3913892
1	1:3917893	0	3917893
1	1:3921173	0	3921173
1	1:3922657	0	3922657
1	1:3926636	0	3926636
1	1:3938804	0	3938804
1	1:3940756	0	3940756
1	1:3942783	0	3942783
1	1:3948394	0	3948394
1	1:3949101	0	3949101
1	1:3949899	0	3949899
1	1:3950604	0	3950604
1	1:3951449	0	3951449
1	1:3954394	0	3954394
1	1:3957672	0	3957672
1	1:3958736	0	3958736
1	1:3958867	0	3958867
1	1:3959925	0	3959925
1	1:3961216	0	3961216
1	1:3962704	0	3962704
1	1:3963991	0	3963991
1	1:3968847	0	3968847
1	1:3969744	0	3969744
1	1:3970693	0	3970693
1	1:3973178	0	3973178
1	1:3973794	0	3973794
1	1:3977122	0	3977122
1	1:3981321	0	3981321
1	1:3984731	0	3984731
1	1:3989772	0	3989772
1	1:3992246	0	3992246
1	1:3998532	0	3998532
1	1:4000208	0	4000208
1	1:4004958	0	4004958
1	1:4005583	0	4005583
1	1:4014180	0	4014180
1	1:4015674	0	4015674
1	1:4016964	0	4016964
1	1:4021054	0	4021054
1	1:4024682	0	4024682
1	1:4027625	0	4027625
1	1:4032259	0	4032259
1	1:4033099	0	4033099
1	1:4038264	0	4038264
1	1:4041926	0	4041926
1	1:4043063	0	4043063
1	1:4044584	0	4044584
1	1:4045338	0	4045338
1	1:4047048	0	4047048
1	1:4054325	0	4054325
1	1:4058825	0	4058825
1	1:4063759	0	4063759
1	1:4070299	0	4070299
1	1:4071246	0	4071246
1	1:4074397	0	4074397
1	1:4075299	0	4075299
1	1:4077498	0	4077498
1	1:4081869	0	4081869
1	1:4085777	0	4085777
1	1:4086403	0	4086403
1	1:4087848	0	4087848
1	1:4091992	0	4091992
1	1:4097301	0	4097301
1	1:4098276	0	4098276
1	1:4099115	0	4099115
1	1:4101328	0	4101328
1	1:4102407	0	4102407
1	1:4104528	0	4104528
1	1:4105215	0	4105215
1	1:4109520	0	4109520
1	1:4110327	0	4110327
1	1:4113357	0	4113357
1	1:4114767	0	4114767
1	1:4116272	0	4116272
1	1:4117406	0	4117406
1	1:4121215	0	4121215
1	1:4122968	0	4122968
1	1:4127064	0	4127064
1	1:4130636	0	4130636
1	1:4137127	0	4137127
1	1:4138025	0	4138025
1	1:4138631	0	4138631
1	1:4142326	0	4142326
1	1:4144338	0	4144338
1	1:4150942	0	4150942
1	1:4153937	0	4153937
1	1:4154927	0	4154927
1	1:4155630	0	4155630
1	1:4156258	0	4156258
1	1:4157274	0	4157274
1	1:4158568	0	4158568
1	1:4161579	0	4161579
1	1:4162383	0	4162383
1	1:4164411	0	4164411
1	1:4166325	0	4166325
1	1:4168130	0	4168130
1	1:4168933	0	4168933
1	1:4169855	0	4169855
1	1:4175392	0	4175392
1	1:4181558	0	4181558
1	1:4199378	0	4199378
1	1:4201521	0	4201521
1	1:4202221	0	4202221
1	1:4209559	0	4209559
1	1:4210188	0	4210188
1	1:4213005	0	4213005
1	1:4215889	0	4215889
1	1:4219279	0	4219279
1	1:4220501	0	4220501
1	1:4224302	0	4224302
1	1:4226959	0	4226959
1	1:4229755	0	4229755
1	1:4232698	0	4232698
1	1:4238490	0	4238490
1	1:4238943	0	4238943
1	1:4239676	0	4239676
1	1:4253950	0	4253950
1	1:4254712	0	4254712
1	1:4255398	0	4255398
1	1:4257670	0	4257670
1	1:4261708	0	4261708
1	1:4264437	0	4264437
1	1:4267089	0	4267089
1	1:4273151	0	4273151
1	1:4276065	0	4276065
1	1:4285629	0	4285629
1	1:4286108	0	4286108
1	1:4287117	0	4287117
1	1:4289010	0	4289010
1	1:4290594	0	4290594
1	1:4292170	0	4292170
1	1:4293047	0	4293047
1	1:4293993	0	4293993
1	1:4294917	0	4294917
1	1:4295461	0	4295461
1	1:4296028	0	4296028
1	1:4296744	0	4296744
1	1:4297434	0	4297434
1	1:4298084	0	4298084
1	1:4298693	0	4298693
1	1:4299608	0	4299608
1	1:4300383	0	4300383
1	1:4300875	0	4300875
1	1:4301373	0	4301373
1	1:4301857	0	4301857
1	1:4302315	0	4302315
1	1:4302798	0	4302798
1	1:4303901	0	4303901
1	1:4307054	0	4307054
1	1:4307896	0	4307896
1	1:4308612	0	4308612
1	1:4309205	0	4309205
1	1:4310012	0	4310012
1	1:4311932	0	4311932
1	1:4312670	0	4312670
1	1:4314801	0	4314801
1	1:4316516	0	4316516
1	1:4317963	0	4317963
1	1:4318690	0	4318690
1	1:4320962	0	4320962
1	1:4322003	0	4322003
1	1:4323165	0	4323165
1	1:4328277	0	4328277
1	1:4331171	0	4331171
1	1:4334263	0	4334263
1	1:4335252	0	4335252
1	1:4336240	0	4336240
1	1:4337416	0	4337416
1	1:4342181	0	4342181
1	1:4344514	0	4344514
1	1:4347432	0	4347432
1	1:4350915	0	4350915
1	1:4354482	0	4354482
1	1:4356081	0	4356081
1	1:4359984	0	4359984
1	1:4360633	0	4360633
1	1:4361559	0	4361559
1	1:4370523	0	4370523
1	1:4373367	0	4373367
1	1:4374771	0	4374771
1	1:4376698	0	4376698
1	1:4379083	0	4379083
1	1:4382887	0	4382887
1	1:4387045	0	4387045
1	1:4392959	0	4392959
1	1:4398325	0	4398325
1	1:4402456	0	4402456
1	1:4404825	0	4404825
1	1:4407154	0	4407154
1	1:4418006	0	4418006
1	1:4421750	0	4421750
1	1:4429192	0	4429192
1	1:4434078	0	4434078
1	1:4445136	0	4445136
1	1:4454921	0	4454921
1	1:4458855	0	4458855
1	1:4463113	0	4463113
1	1:4468054	0	4468054
1	1:4473638	0	4473638
1	1:4475334	0	4475334
1	1:4476018	0	4476018
1	1:4483367	0	4483367
1	1:4486141	0	4486141
1	1:4487030	0	4487030
1	1:4491418	0	4491418
1	1:4494007	0	4494007
1	1:4494977	0	4494977
1	1:4495955	0	4495955
1	1:4496851	0	4496851
1	1:4498073	0	4498073
1	1:4499092	0	4499092
1	1:4500412	0	4500412
1	1:4504170	0	4504170
1	1:4507685	0	4507685
1	1:4508942	0	4508942
1	1:4509506	0	4509506
1	1:4514658	0	4514658
1	1:4521148	0	4521148
1	1:4525112	0	4525112
1	1:4526450	0	4526450
1	1:4529022	0	4529022
1	1:4531463	0	4531463
1	1:4533864	0	4533864
1	1:4536923	0	4536923
1	1:4542229	0	4542229
1	1:4552065	0	4552065
1	1:4562867	0	4562867
1	1:4565039	0	4565039
1	1:4566765	0	4566765
1	1:4567490	0	4567490
1	1:4569583	0	4569583
1	1:4570676	0	4570676
1	1:4571717	0	4571717
1	1:4572259	0	4572259
1	1:4574474	0	4574474
1	1:4574516	0	4574516
1	1:4575630	0	4575630
1	1:4577033	0	4577033
1	1:4579470	0	4579470
1	1:4582189	0	4582189
1	1:4582801	0	4582801
1	1:4583398	0	4583398
1	1:4584093	0	4584093
1	1:4587129	0	4587129
1	1:4594726	0	4594726
1	1:4606890	0	4606890
1	1:4611232	0	4611232
1	1:4615149	0	4615149
1	1:4621369	0	4621369
1	1:4624439	0	4624439
1	1:4625900	0	4625900
1	1:4630026	0	4630026
1	1:4632013	0	4632013
1	1:4642199	0	4642199
1	1:4647633	0	4647633
1	1:4657370	0	4657370
1	1:4658505	0	4658505
1	1:4665835	0	4665835
1	1:4674574	0	4674574
1	1:4675730	0	4675730
1	1:4676468	0	4676468
1	1:4678184	0	4678184
1	1:4684546	0	4684546
1	1:4686307	0	4686307
1	1:4687926	0	4687926
1	1:4693393	0	4693393
1	1:4697689	0	4697689
1	1:4709876	0	4709876
1	1:4711312	0	4711312
1	1:4712336	0	4712336
1	1:4713375	0	4713375
1	1:4714664	0	4714664
1	1:4716471	0	4716471
1	1:4718286	0	4718286
1	1:4724967	0	4724967
1	1:4726370	0	4726370
1	1:4727432	0	4727432
1	1:4728518	0	4728518
1	1:4729108	0	4729108
1	1:4729973	0	4729973
1	1:4731039	0	4731039
1	1:4731648	0	4731648
1	1:4734157	0	4734157
1	1:4737485	0	4737485
1	1:4739309	0	4739309
1	1:4739921	0	4739921
1	1:4740532	0	4740532
1	1:4743473	0	4743473
1	1:4744256	0	4744256
1	1:4746481	0	4746481
1	1:4747381	0	4747381
1	1:4750461	0	4750461
1	1:4752971	0	4752971
1	1:4753572	0	4753572
1	1:4756099	0	4756099
1	1:4757967	0	4757967
1	1:4758574	0	4758574
1	1:4760410	0	4760410
1	1:4766586	0	4766586
1	1:4768264	0	4768264
1	1:4772655	0	4772655
1	1:4777673	0	4777673
1	1:4781618	0	4781618
1	1:4785724	0	4785724
1	1:4789651	0	4789651
1	1:4795334	0	4795334
1	1:4800132	0	4800132
1	1:4803762	0	4803762
1	1:4808918	0	4808918
1	1:4821451	0	4821451
1	1:4824429	0	4824429
1	1:4827397	0	4827397
1	1:4830120	0	4830120
1	1:4856702	0	4856702
1	1:4882775	0	4882775
1	1:4890114	0	4890114
1	1:4919721	0	4919721
1	1:4927293	0	4927293
1	1:4945936	0	4945936
1	1:4965856	0	4965856
1	1:4973367	0	4973367
1	1:4982601	0	4982601
1	1:4983856	0	4983856
1	1:4986559	0	4986559
1	1:4988512	0	4988512
1	1:4991864	0	4991864
1	1:4995873	0	4995873
1	1:4996526	0	4996526
1	1:5012080	0	5012080
1	1:5015886	0	5015886
1	1:5020536	0	5020536
1	1:5030914	0	5030914
1	1:5037720	0	5037720
1	1:5041803	0	5041803
1	1:5044963	0	5044963
1	1:5053471	0	5053471
1	1:5055574	0	5055574
1	1:5057978	0	5057978
1	1:5058523	0	5058523
1	1:5060063	0	5060063
1	1:5062519	0	5062519
1	1:5064065	0	5064065
1	1:5066737	0	5066737
1	1:5067883	0	5067883
1	1:5068852	0	5068852
1	1:5070152	0	5070152
1	1:5071623	0	5071623
1	1:5078015	0	5078015
1	1:5079463	0	5079463
1	1:5080477	0	5080477
1	1:5083062	0	5083062
1	1:5086434	0	5086434
1	1:5092091	0	5092091
1	1:5093642	0	5093642
1	1:5099108	0	5099108
1	1:5102831	0	5102831
1	1:5118156	0	5118156
1	1:5122480	0	5122480
1	1:5128098	0	5128098
1	1:5134183	0	5134183
1	1:5138433	0	5138433
1	1:5143377	0	5143377
1	1:5147933	0	5147933
1	1:5155786	0	5155786
1	1:5167938	0	5167938
1	1:5182127	0	5182127
1	1:5186570	0	5186570
1	1:5205925	0	5205925
1	1:5209510	0	5209510
1	1:5211480	0	5211480
1	1:5217586	0	5217586
1	1:5219539	0	5219539
1	1:5227810	0	5227810
1	1:5228698	0	5228698
1	1:5229618	0	5229618
1	1:5233901	0	5233901
1	1:5305646	0	5305646
1	1:5308367	0	5308367
1	1:5313729	0	5313729
1	1:5321320	0	5321320
1	1:5327486	0	5327486
1	1:5331327	0	5331327
1	1:5333979	0	5333979
1	1:5338825	0	5338825
1	1:5341164	0	5341164
1	1:5344578	0	5344578
1	1:5346652	0	5346652
1	1:5347144	0	5347144
1	1:5351077	0	5351077
1	1:5353832	0	5353832
1	1:5354891	0	5354891
1	1:5356977	0	5356977
1	1:5357775	0	5357775
1	1:5359288	0	5359288
1	1:5364254	0	5364254
1	1:5365355	0	5365355
1	1:5366547	0	5366547
1	1:5367332	0	5367332
1	1:5369938	0	5369938
1	1:5371375	0	5371375
1	1:5372683	0	5372683
1	1:5377002	0	5377002
1	1:5380871	0	5380871
1	1:5386741	0	5386741
1	1:5387306	0	5387306
1	1:5390376	0	5390376
1	1:5391649	0	5391649
1	1:5393855	0	5393855
1	1:5395210	0	5395210
1	1:5396552	0	5396552
1	1:5399035	0	5399035
1	1:5445137	0	5445137
1	1:5451338	0	5451338
1	1:5456530	0	5456530
1	1:5457327	0	5457327
1	1:5462172	0	5462172
1	1:5463800	0	5463800
1	1:5467977	0	5467977
1	1:5470488	0	5470488
1	1:5472245	0	5472245
1	1:5474586	0	5474586
1	1:5475277	0	5475277
1	1:5482005	0	5482005
1	1:5488869	0	5488869
1	1:5490114	0	5490114
1	1:5493732	0	5493732
1	1:5497886	0	5497886
1	1:5500860	0	5500860
1	1:5502109	0	5502109
1	1:5505791	0	5505791
1	1:5506653	0	5506653
1	1:5507573	0	5507573
1	1:5508592	0	5508592
1	1:5510131	0	5510131
1	1:5511256	0	5511256
1	1:5515602	0	5515602
1	1:5516268	0	5516268
1	1:5518548	0	5518548
1	1:5519231	0	5519231
1	1:5521140	0	5521140
1	1:5523770	0	5523770
1	1:5524266	0	5524266
1	1:5525440	0	5525440
1	1:5528033	0	5528033
1	1:5529169	0	5529169
1	1:5530742	0	5530742
1	1:5531792	0	5531792
1	1:5532831	0	5532831
1	1:5536451	0	5536451
1	1:5539390	0	5539390
1	1:5543915	0	5543915
1	1:5546041	0	5546041
1	1:5547896	0	5547896
1	1:5549415	0	5549415
1	1:5550567	0	5550567
1	1:5551416	0	5551416
1	1:5553445	0	5553445
1	1:5554629	0	5554629
1	1:5556193	0	5556193
1	1:5557216	0	5557216
1	1:5558062	0	5558062
1	1:5559215	0	5559215
1	1:5559784	0	5559784
1	1:5560728	0	5560728
1	1:5561667	0	5561667
1	1:5562248	0	5562248
1	1:5564712	0	5564712
1	1:5567764	0	5567764
1	1:5569070	0	5569070
1	1:5573890	0	5573890
1	1:5576173	0	5576173
1	1:5577706	0	5577706
1	1:5581021	0	5581021
1	1:5583600	0	5583600
1	1:5586956	0	5586956
1	1:5589953	0	5589953
1	1:5597118	0	5597118
1	1:5602413	0	5602413
1	1:5608354	0	5608354
1	1:5612484	0	5612484
1	1:5614060	0	5614060
1	1:5615684	0	5615684
1	1:5616680	0	5616680
1	1:5629126	0	5629126
1	1:5630208	0	5630208
1	1:5631048	0	5631048
1	1:5634484	0	5634484
1	1:5638943	0	5638943
1	1:5642781	0	5642781
1	1:5644654	0	5644654
1	1:5645238	0	5645238
1	1:5645792	0	5645792
1	1:5648447	0	5648447
1	1:5649858	0	5649858
1	1:5652991	0	5652991
1	1:5654057	0	5654057
1	1:5656543	0	5656543
1	1:5657951	0	5657951
1	1:5661867	0	5661867
1	1:5664141	0	5664141
1	1:5665430	0	5665430
1	1:5668141	0	5668141
1	1:5672155	0	5672155
1	1:5676409	0	5676409
1	1:5681699	0	5681699
1	1:5690034	0	5690034
1	1:5691052	0	5691052
1	1:5691613	0	5691613
1	1:5692100	0	5692100
1	1:5696351	0	5696351
1	1:5701284	0	5701284
1	1:5709191	0	5709191
1	1:5710366	0	5710366
1	1:5714593	0	5714593
1	1:5716523	0	5716523
1	1:5725567	0	5725567
1	1:5726481	0	5726481
1	1:5730545	0	5730545
1	1:5738393	0	5738393
1	1:5743277	0	5743277
1	1:5744744	0	5744744
1	1:5745330	0	5745330
1	1:5746865	0	5746865
1	1:5747731	0	5747731
1	1:5748704	0	5748704
1	1:5749728	0	5749728
1	1:5753019	0	5753019
1	1:5753664	0	5753664
1	1:5756115	0	5756115
1	1:5761166	0	5761166
1	1:5764074	0	5764074
1	1:5764859	0	5764859
1	1:5765784	0	5765784
1	1:5766577	0	5766577
1	1:5768796	0	5768796
1	1:5769873	0	5769873
1	1:5771311	0	5771311
1	1:5772942	0	5772942
1	1:5774085	0	5774085
1	1:5774642	0	5774642
1	1:5781628	0	5781628
1	1:5783354	0	5783354
1	1:5783994	0	5783994
1	1:5785482	0	5785482
1	1:5790263	0	5790263
1	1:5791430	0	5791430
1	1:5792922	0	5792922
1	1:5797218	0	5797218
1	1:5803981	0	5803981
1	1:5812002	0	5812002
1	1:5817838	0	5817838
1	1:5822399	0	5822399
1	1:5824824	0	5824824
1	1:5834595	0	5834595
1	1:5835160	0	5835160
1	1:5837481	0	5837481
1	1:5839400	0	5839400
1	1:5842456	0	5842456
1	1:5846627	0	5846627
1	1:5860261	0	5860261
1	1:5865844	0	5865844
1	1:5871590	0	5871590
1	1:5877579	0	5877579
1	1:5882239	0	5882239
1	1:5884629	0	5884629
1	1:5888771	0	5888771
1	1:5892006	0	5892006
1	1:5892833	0	5892833
1	1:5893640	0	5893640
1	1:5894509	0	5894509
1	1:5897635	0	5897635
1	1:5901795	0	5901795
1	1:5906014	0	5906014
1	1:5909634	0	5909634
1	1:5919373	0	5919373
1	1:5922932	0	5922932
1	1:5927852	0	5927852
1	1:5928562	0	5928562
1	1:5932712	0	5932712
1	1:5939365	0	5939365
1	1:5945254	0	5945254
1	1:5946687	0	5946687
1	1:5948205	0	5948205
1	1:5956793	0	5956793
1	1:5959820	0	5959820
1	1:5968632	0	5968632
1	1:5974070	0	5974070
1	1:5979118	0	5979118
1	1:5981138	0	5981138
1	1:5982732	0	5982732
1	1:5983887	0	5983887
1	1:5985024	0	5985024
1	1:5986645	0	5986645
1	1:5987236	0	5987236
1	1:5988144	0	5988144
1	1:5988894	0	5988894
1	1:5989718	0	5989718
1	1:5991427	0	5991427
1	1:5992841	0	5992841
1	1:6002953	0	6002953
1	1:6009317	0	6009317
1	1:6014507	0	6014507
1	1:6016439	0	6016439
1	1:6026812	0	6026812
1	1:6032129	0	6032129
1	1:6035291	0	6035291
1	1:6038527	0	6038527
1	1:6048080	0	6048080
1	1:6049970	0	6049970
1	1:6052470	0	6052470
1	1:6054551	0	6054551
1	1:6056604	0	6056604
1	1:6061246	0	6061246
1	1:6062518	0	6062518
1	1:6063547	0	6063547
1	1:6066482	0	6066482
1	1:6069957	0	6069957
1	1:6074208	0	6074208
1	1:6078184	0	6078184
1	1:6083389	0	6083389
1	1:6086671	0	6086671
1	1:6090860	0	6090860
1	1:6092662	0	6092662
1	1:6094219	0	6094219
1	1:6096674	0	6096674
1	1:6099059	0	6099059
1	1:6099808	0	6099808
1	1:6100530	0	6100530
1	1:6101732	0	6101732
1	1:6102488	0	6102488
1	1:6105915	0	6105915
1	1:6108335	0	6108335
1	1:6117593	0	6117593
1	1:6121323	0	6121323
1	1:6125283	0	6125283
1	1:6133181	0	6133181
1	1:6134028	0	6134028
1	1:6135441	0	6135441
1	1:6140593	0	6140593
1	1:6141131	0	6141131
1	1:6148139	0	6148139
1	1:6151131	0	6151131
1	1:6154670	0	6154670
1	1:6155731	0	6155731
1	1:6158046	0	6158046
1	1:6158881	0	6158881
1	1:6159627	0	6159627
1	1:6160986	0	6160986
1	1:6168009	0	6168009
1	1:6171754	0	6171754
1	1:6182470	0	6182470
1	1:6184195	0	6184195
1	1:6190051	0	6190051
1	1:6194638	0	6194638
1	1:6201360	0	6201360
1	1:6204658	0	6204658
1	1:6205654	0	6205654
1	1:6207793	0	6207793
1	1:6208557	0	6208557
1	1:6213780	0	6213780
1	1:6214312	0	6214312
1	1:6215626	0	6215626
1	1:6216086	0	6216086
1	1:6218619	0	6218619
1	1:6225719	0	6225719
1	1:6228098	0	6228098
1	1:6229284	0	6229284
1	1:6229988	0	6229988
1	1:6230706	0	6230706
1	1:6231590	0	6231590
1	1:6232474	0	6232474
1	1:6235640	0	6235640
1	1:6238245	0	6238245
1	1:6245619	0	6245619
1	1:6248142	0	6248142
1	1:6251669	0	6251669
1	1:6264645	0	6264645
1	1:6266941	0	6266941
1	1:6269762	0	6269762
1	1:6270567	0	6270567
1	1:6271690	0	6271690
1	1:6274384	0	6274384
1	1:6276886	0	6276886
1	1:6281202	0	6281202
1	1:6287123	0	6287123
1	1:6290541	0	6290541
1	1:6293159	0	6293159
1	1:6294929	0	6294929
1	1:6297587	0	6297587
1	1:6300474	0	6300474
1	1:6304555	0	6304555
1	1:6307242	0	6307242
1	1:6309817	0	6309817
1	1:6310604	0	6310604
1	1:6314003	0	6314003
1	1:6315636	0	6315636
1	1:6316397	0	6316397
1	1:6317399	0	6317399
1	1:6318145	0	6318145
1	1:6322278	0	6322278
1	1:6322919	0	6322919
1	1:6326900	0	6326900
1	1:6328390	0	6328390
1	1:6329265	0	6329265
1	1:6330097	0	6330097
1	1:6332235	0	6332235
1	1:6334008	0	6334008
1	1:6335484	0	6335484
1	1:6336034	0	6336034
1	1:6337632	0	6337632
1	1:6338844	0	6338844
1	1:6341631	0	6341631
1	1:6346345	0	6346345
1	1:6346999	0	6346999
1	1:6348797	0	6348797
1	1:6351384	0	6351384
1	1:6355340	0	6355340
1	1:6356373	0	6356373
1	1:6357365	0	6357365
1	1:6357962	0	6357962
1	1:6359850	0	6359850
1	1:6363482	0	6363482
1	1:6366473	0	6366473
1	1:6371058	0	6371058
1	1:6375330	0	6375330
1	1:6378692	0	6378692
1	1:6384709	0	6384709
1	1:6385376	0	6385376
1	1:6386544	0	6386544
1	1:6388872	0	6388872
1	1:6389756	0	6389756
1	1:6394259	0	6394259
1	1:6395859	0	6395859
1	1:6399397	0	6399397
1	1:6403787	0	6403787
1	1:6404933	0	6404933
1	1:6406191	0	6406191
1	1:6409452	0	6409452
1	1:6415835	0	6415835
1	1:6419970	0	6419970
1	1:6424561	0	6424561
1	1:6427434	0	6427434
1	1:6430942	0	6430942
1	1:6433651	0	6433651
1	1:6436329	0	6436329
1	1:6440092	0	6440092
1	1:6440687	0	6440687
1	1:6442883	0	6442883
1	1:6443810	0	6443810
1	1:6446806	0	6446806
1	1:6448437	0	6448437
1	1:6449104	0	6449104
1	1:6449771	0	6449771
1	1:6459928	0	6459928
1	1:6468896	0	6468896
1	1:6469442	0	6469442
1	1:6470334	0	6470334
1	1:6471218	0	6471218
1	1:6471671	0	6471671
1	1:6474772	0	6474772
1	1:6478088	0	6478088
1	1:6482306	0	6482306
1	1:6485935	0	6485935
1	1:6491695	0	6491695
1	1:6494875	0	6494875
1	1:6498668	0	6498668
1	1:6500949	0	6500949
1	1:6503750	0	6503750
1	1:6506339	0	6506339
1	1:6515329	0	6515329
1	1:6518228	0	6518228
1	1:6521132	0	6521132
1	1:6535229	0	6535229
1	1:6535924	0	6535924
1	1:6536580	0	6536580
1	1:6537434	0	6537434
1	1:6539650	0	6539650
1	1:6540762	0	6540762
1	1:6542647	0	6542647
1	1:6544525	0	6544525
1	1:6549465	0	6549465
1	1:6554624	0	6554624
1	1:6559834	0	6559834
1	1:6563124	0	6563124
1	1:6574237	0	6574237
1	1:6576378	0	6576378
1	1:6578419	0	6578419
1	1:6579099	0	6579099
1	1:6580370	0	6580370
1	1:6581064	0	6581064
1	1:6581802	0	6581802
1	1:6584136	0	6584136
1	1:6587222	0	6587222
1	1:6589074	0	6589074
1	1:6594554	0	6594554
1	1:6597391	0	6597391
1	1:6598700	0	6598700
1	1:6600462	0	6600462
1	1:6609259	0	6609259
1	1:6611199	0	6611199
1	1:6612693	0	6612693
1	1:6613426	0	6613426
1	1:6614786	0	6614786
1	1:6615815	0	6615815
1	1:6616868	0	6616868
1	1:6617974	0	6617974
1	1:6620157	0	6620157
1	1:6622806	0	6622806
1	1:6624565	0	6624565
1	1:6626317	0	6626317
1	1:6627314	0	6627314
1	1:6628544	0	6628544
1	1:6629497	0	6629497
1	1:6630423	0	6630423
1	1:6632655	0	6632655
1	1:6633732	0	6633732
1	1:6635773	0	6635773
1	1:6636547	0	6636547
1	1:6637430	0	6637430
1	1:6638393	0	6638393
1	1:6643362	0	6643362
1	1:6656130	0	6656130
1	1:6659142	0	6659142
1	1:6660449	0	6660449
1	1:6661283	0	6661283
1	1:6662238	0	6662238
1	1:6663728	0	6663728
1	1:6672488	0	6672488
1	1:6675534	0	6675534
1	1:6684490	0	6684490
1	1:6685708	0	6685708
1	1:6687119	0	6687119
1	1:6688520	0	6688520
1	1:6712326	0	6712326
1	1:6716662	0	6716662
1	1:6722062	0	6722062
1	1:6723846	0	6723846
1	1:6729576	0	6729576
1	1:6734261	0	6734261
1	1:6739866	0	6739866
1	1:6740664	0	6740664
1	1:6742502	0	6742502
1	1:6750601	0	6750601
1	1:6760842	0	6760842
1	1:6766995	0	6766995
1	1:6771750	0	6771750
1	1:6777156	0	6777156
1	1:6781489	0	6781489
1	1:6790162	0	6790162
1	1:6792812	0	6792812
1	1:6796330	0	6796330
1	1:6800683	0	6800683
1	1:6804453	0	6804453
1	1:6812013	0	6812013
1	1:6813575	0	6813575
1	1:6816711	0	6816711
1	1:6819097	0	6819097
1	1:6829041	0	6829041
1	1:6831479	0	6831479
1	1:6832482	0	6832482
1	1:6833523	0	6833523
1	1:6835060	0	6835060
1	1:6839575	0	6839575
1	1:6843947	0	6843947
1	1:6844784	0	6844784
1	1:6848895	0	6848895
1	1:6851945	0	6851945
1	1:6857103	0	6857103
1	1:6858810	0	6858810
1	1:6861339	0	6861339
1	1:6862735	0	6862735
1	1:6864130	0	6864130
1	1:6893254	0	6893254
1	1:6896792	0	6896792
1	1:6899688	0	6899688
1	1:6900017	0	6900017
1	1:6903260	0	6903260
1	1:6907295	0	6907295
1	1:6910759	0	6910759
1	1:6911486	0	6911486
1	1:6912722	0	6912722
1	1:6913476	0	6913476
1	1:6916821	0	6916821
1	1:6919995	0	6919995
1	1:6923025	0	6923025
1	1:6924915	0	6924915
1	1:6925674	0	6925674
1	1:6926591	0	6926591
1	1:6929678	0	6929678
1	1:6933766	0	6933766
1	1:6937787	0	6937787
1	1:6943072	0	6943072
1	1:6946810	0	6946810
1	1:6952436	0	6952436
1	1:6954311	0	6954311
1	1:6960474	0	6960474
1	1:6962953	0	6962953
1	1:6963461	0	6963461
1	1:6964418	0	6964418
1	1:6965434	0	6965434
1	1:6973146	0	6973146
1	1:6975612	0	6975612
1	1:6990464	0	6990464
1	1:6993662	0	6993662
1	1:7002644	0	7002644
1	1:7006072	0	7006072
1	1:7013172	0	7013172
1	1:7019708	0	7019708
1	1:7020726	0	7020726
1	1:7022169	0	7022169
1	1:7024614	0	7024614
1	1:7029810	0	7029810
1	1:7030796	0	7030796
1	1:7031577	0	7031577
1	1:7032815	0	7032815
1	1:7033988	0	7033988
1	1:7036069	0	7036069
1	1:7036520	0	7036520
1	1:7037229	0	7037229
1	1:7037871	0	7037871
1	1:7039964	0	7039964
1	1:7043010	0	7043010
1	1:7045090	0	7045090
1	1:7045797	0	7045797
1	1:7046997	0	7046997
1	1:7047544	0	7047544
1	1:7048098	0	7048098
1	1:7049907	0	7049907
1	1:7050494	0	7050494
1	1:7051010	0	7051010
1	1:7051526	0	7051526
1	1:7054247	0	7054247
1	1:7057363	0	7057363
1	1:7059775	0	7059775
1	1:7062501	0	7062501
1	1:7064962	0	7064962
1	1:7071121	0	7071121
1	1:7074213	0	7074213
1	1:7075159	0	7075159
1	1:7081201	0	7081201
1	1:7089354	0	7089354
1	1:7092513	0	7092513
1	1:7102858	0	7102858
1	1:7108873	0	7108873
1	1:7110149	0	7110149
1	1:7110979	0	7110979
1	1:7112791	0	7112791
1	1:7114057	0	7114057
1	1:7118368	0	7118368
1	1:7122553	0	7122553
1	1:7126496	0	7126496
1	1:7128382	0	7128382
1	1:7129981	0	7129981
1	1:7131192	0	7131192
1	1:7133267	0	7133267
1	1:7140544	0	7140544
1	1:7144946	0	7144946
1	1:7149672	0	7149672
1	1:7160436	0	7160436
1	1:7162364	0	7162364
1	1:7167761	0	7167761
1	1:7168764	0	7168764
1	1:7169869	0	7169869
1	1:7173548	0	7173548
1	1:7181917	0	7181917
1	1:7186242	0	7186242
1	1:7187442	0	7187442
1	1:7187997	0	7187997
1	1:7191441	0	7191441
1	1:7194216	0	7194216
1	1:7195207	0	7195207
1	1:7196708	0	7196708
1	1:7198657	0	7198657
1	1:7208722	0	7208722
1	1:7211257	0	7211257
1	1:7216900	0	7216900
1	1:7224160	0	7224160
1	1:7230393	0	7230393
1	1:7232562	0	7232562
1	1:7233922	0	7233922
1	1:7234623	0	7234623
1	1:7236157	0	7236157
1	1:7240916	0	7240916
1	1:7244539	0	7244539
1	1:7248213	0	7248213
1	1:7249266	0	7249266
1	1:7250045	0	7250045
1	1:7252986	0	7252986
1	1:7256139	0	7256139
1	1:7259443	0	7259443
1	1:7260253	0	7260253
1	1:7264481	0	7264481
1	1:7269335	0	7269335
1	1:7271760	0	7271760
1	1:7280774	0	7280774
1	1:7289247	0	7289247
1	1:7293292	0	7293292
1	1:7296361	0	7296361
1	1:7297878	0	7297878
1	1:7304017	0	7304017
1	1:7306412	0	7306412
1	1:7307507	0	7307507
1	1:7315197	0	7315197
1	1:7318859	0	7318859
1	1:7321829	0	7321829
1	1:7325749	0	7325749
1	1:7333147	0	7333147
1	1:7337336	0	7337336
1	1:7342138	0	7342138
1	1:7347355	0	7347355
1	1:7354808	0	7354808
1	1:7358936	0	7358936
1	1:7366650	0	7366650
1	1:7371369	0	7371369
1	1:7374326	0	7374326
1	1:7378233	0	7378233
1	1:7381979	0	7381979
1	1:7389275	0	7389275
1	1:7392465	0	7392465
1	1:7397976	0	7397976
1	1:7399747	0	7399747
1	1:7401378	0	7401378
1	1:7402284	0	7402284
1	1:7404253	0	7404253
1	1:7412933	0	7412933
1	1:7416299	0	7416299
1	1:7419499	0	7419499
1	1:7421934	0	7421934
1	1:7422691	0	7422691
1	1:7423349	0	7423349
1	1:7426538	0	7426538
1	1:7427993	0	7427993
1	1:7429321	0	7429321
1	1:7431227	0	7431227
1	1:7433000	0	7433000
1	1:7435100	0	7435100
1	1:7436965	0	7436965
1	1:7438240	0	7438240
1	1:7440286	0	7440286
1	1:7441167	0	7441167
1	1:7443537	0	7443537
1	1:7446884	0	7446884
1	1:7448164	0	7448164
1	1:7449872	0	7449872
1	1:7454844	0	7454844
1	1:7455577	0	7455577
1	1:7456843	0	7456843
1	1:7458839	0	7458839
1	1:7460318	0	7460318
1	1:7463824	0	7463824
1	1:7464751	0	7464751
1	1:7465605	0	7465605
1	1:7466554	0	7466554
1	1:7469231	0	7469231
1	1:7471597	0	7471597
1	1:7472867	0	7472867
1	1:7475548	0	7475548
1	1:7481548	0	7481548
1	1:7482673	0	7482673
1	1:7484154	0	7484154
1	1:7484829	0	7484829
1	1:7486465	0	7486465
1	1:7491775	0	7491775
1	1:7496008	0	7496008
1	1:7502240	0	7502240
1	1:7503760	0	7503760
1	1:7505926	0	7505926
1	1:7507194	0	7507194
1	1:7509378	0	7509378
1	1:7510999	0	7510999
1	1:7513171	0	7513171
1	1:7517545	0	7517545
1	1:7519177	0	7519177
1	1:7520835	0	7520835
[truncated: 678,758 more rows]
